# Supplementary material for: The polysaccharide chitosan facilitates the isolation of small extracellular vesicles from multiple biofluids
Source: J Extracell Vesicles. 2021 Sep 1;10(11):e12138. doi: 10.1002/jev2.12138 (PMC8409086; doi:10.1002/jev2.12138)
Supplement: Supplementary file 2 — Supporting Information [file JEV2-10-e12138-s003.xlsx]

## Sheet: HEK_scUCF
HEK_scUCF					HEK_scUCF_Replicate1		HEK_scUCF_Replicate2		HEK_scUCF_Replicate3
#	Identified Proteins (1036)	Accession Number	Alternate ID	Molecular Weight	Exclusive Unique Spectrum Count	Exclusive Unique Peptide Count	Exclusive Unique Spectrum Count	Exclusive Unique Peptide Count	Exclusive Unique Spectrum Count	Exclusive Unique Peptide Count
1	Heat shock 70 kDa protein 1B OS=Homo sapiens GN=HSPA1B PE=1 SV=1	HS71B_HUMAN	HSPA1B	70 kDa	39	25	38	24	42	27
2	Heat shock protein HSP 90-beta OS=Homo sapiens GN=HSP90AB1 PE=1 SV=4	HS90B_HUMAN	HSP90AB1	83 kDa	35	29	48	33	57	38
3	Keratin, type II cytoskeletal 1 OS=Homo sapiens GN=KRT1 PE=1 SV=6	K2C1_HUMAN	KRT1	66 kDa	29	24	27	23	35	28
4	Heat shock protein HSP 90-alpha OS=Homo sapiens GN=HSP90AA1 PE=1 SV=5	HS90A_HUMAN	HSP90AA1	85 kDa	14	11	22	16	26	17
5	Actin, cytoplasmic 1 OS=Homo sapiens GN=ACTB PE=1 SV=1	ACTB_HUMAN (+1)	ACTB	42 kDa	19	13	20	14	27	14
6	Keratin, type I cytoskeletal 10 OS=Homo sapiens GN=KRT10 PE=1 SV=6	K1C10_HUMAN	KRT10	59 kDa	23	18	23	17	26	20
7	Histone H4 OS=Homo sapiens GN=HIST1H4A PE=1 SV=2	H4_HUMAN	HIST1H4A	11 kDa	23	12	24	12	23	14
8	Programmed cell death 6-interacting protein OS=Homo sapiens GN=PDCD6IP PE=1 SV=1	PDC6I_HUMAN	PDCD6IP	96 kDa	41	32	57	40	57	39
9	Serum albumin OS=Homo sapiens GN=ALB PE=1 SV=2	ALBU_HUMAN	ALB	69 kDa	6	4	7	5	10	7
10	Sodium/potassium-transporting ATPase subunit alpha-1 OS=Homo sapiens GN=ATP1A1 PE=1 SV=1	AT1A1_HUMAN	ATP1A1	113 kDa	27	21	40	24	45	29
11	Clathrin heavy chain 1 OS=Homo sapiens GN=CLTC PE=1 SV=5	CLH1_HUMAN	CLTC	192 kDa	30	29	40	35	46	40
12	Fatty acid synthase OS=Homo sapiens GN=FASN PE=1 SV=3	FAS_HUMAN	FASN	273 kDa	36	35	42	39	53	48
13	Heat shock cognate 71 kDa protein OS=Homo sapiens GN=HSPA8 PE=1 SV=1	HSP7C_HUMAN	HSPA8	71 kDa	25	19	27	19	31	20
14	Keratin, type II cytoskeletal 2 epidermal OS=Homo sapiens GN=KRT2 PE=1 SV=2	K22E_HUMAN	KRT2	65 kDa	18	16	21	19	19	18
15	Actin, alpha skeletal muscle OS=Homo sapiens GN=ACTA1 PE=1 SV=1	ACTS_HUMAN (+1)	ACTA1	42 kDa	0	0	3	2	0	0
16	Tubulin beta chain OS=Homo sapiens GN=TUBB PE=1 SV=2	TBB5_HUMAN	TUBB	50 kDa	16	14	19	15	23	19
17	Histone H2B type 1-D OS=Homo sapiens GN=HIST1H2BD PE=1 SV=2	H2B1D_HUMAN	HIST1H2BD	14 kDa	10	8	13	10	13	10
18	Tubulin beta-4B chain OS=Homo sapiens GN=TUBB4B PE=1 SV=1	TBB4B_HUMAN	TUBB4B	50 kDa	2	2	4	3	4	3
19	Histone H2B type 1-B OS=Homo sapiens GN=HIST1H2BB PE=1 SV=2	H2B1B_HUMAN (+2)	HIST1H2BB	14 kDa	4	3	5	4	4	3
20	Keratin, type I cytoskeletal 9 OS=Homo sapiens GN=KRT9 PE=1 SV=3	K1C9_HUMAN	KRT9	62 kDa	11	10	14	11	14	12
21	Histone H2A type 2-A OS=Homo sapiens GN=HIST2H2AA3 PE=1 SV=3	H2A2A_HUMAN (+1)	HIST2H2AA3	14 kDa	6	4	6	4	8	6
22	Histone H2A.V OS=Homo sapiens GN=H2AFV PE=1 SV=3	H2AV_HUMAN	H2AFV	14 kDa	3	2	3	2	3	2
23	Peroxiredoxin-6 OS=Homo sapiens GN=PRDX6 PE=1 SV=3	PRDX6_HUMAN	PRDX6	25 kDa	15	13	16	13	24	20
24	Prostaglandin F2 receptor negative regulator OS=Homo sapiens GN=PTGFRN PE=1 SV=2	FPRP_HUMAN	PTGFRN	99 kDa	22	19	30	23	33	27
25	Cytoplasmic dynein 1 heavy chain 1 OS=Homo sapiens GN=DYNC1H1 PE=1 SV=5	DYHC1_HUMAN	DYNC1H1	532 kDa	30	30	57	57	61	61
26	Tubulin beta-2B chain OS=Homo sapiens GN=TUBB2B PE=1 SV=1	TBB2B_HUMAN	TUBB2B	50 kDa	0	0	2	2	4	4
27	Elongation factor 1-alpha 1 OS=Homo sapiens GN=EEF1A1 PE=1 SV=1	EF1A1_HUMAN (+1)	EEF1A1	50 kDa	10	8	9	7	11	9
28	Lactadherin OS=Homo sapiens GN=MFGE8 PE=1 SV=2	MFGM_HUMAN	MFGE8	43 kDa	21	15	27	21	33	22
29	Elongation factor 2 OS=Homo sapiens GN=EEF2 PE=1 SV=4	EF2_HUMAN	EEF2	95 kDa	17	16	28	22	30	26
30	Polyubiquitin-B OS=Homo sapiens GN=UBB PE=1 SV=1	UBB_HUMAN (+1)	UBB	26 kDa	7	5	9	6	10	7
31	DNA-dependent protein kinase catalytic subunit OS=Homo sapiens GN=PRKDC PE=1 SV=3	PRKDC_HUMAN	PRKDC	469 kDa	20	20	36	36	35	35
32	Heat shock-related 70 kDa protein 2 OS=Homo sapiens GN=HSPA2 PE=1 SV=1	HSP72_HUMAN	HSPA2	70 kDa	0	0	0	0	2	2
33	Alpha-2-macroglobulin OS=Homo sapiens GN=A2M PE=1 SV=3	A2MG_HUMAN	A2M	163 kDa	6	4	9	5	7	5
34	Tubulin alpha-1B chain OS=Homo sapiens GN=TUBA1B PE=1 SV=1	TBA1B_HUMAN	TUBA1B	50 kDa	11	9	15	10	23	15
35	Galectin-3-binding protein OS=Homo sapiens GN=LGALS3BP PE=1 SV=1	LG3BP_HUMAN	LGALS3BP	65 kDa	10	8	15	11	20	14
36	Histone H1.3 OS=Homo sapiens GN=HIST1H1D PE=1 SV=2	H13_HUMAN	HIST1H1D	22 kDa	9	7	10	7	10	7
37	Tubulin beta-3 chain OS=Homo sapiens GN=TUBB3 PE=1 SV=2	TBB3_HUMAN	TUBB3	50 kDa	0	0	2	2	0	0
38	Annexin A6 OS=Homo sapiens GN=ANXA6 PE=1 SV=3	ANXA6_HUMAN	ANXA6	76 kDa	23	21	28	25	32	28
39	Pyruvate kinase PKM OS=Homo sapiens GN=PKM PE=1 SV=4	KPYM_HUMAN	PKM	58 kDa	9	9	12	11	21	20
40	Alpha-enolase OS=Homo sapiens GN=ENO1 PE=1 SV=2	ENOA_HUMAN	ENO1	47 kDa	15	13	16	15	24	17
41	Histone H3.3 OS=Homo sapiens GN=H3F3A PE=1 SV=2	H33_HUMAN (+3)	H3F3A	15 kDa	5	4	6	5	6	5
42	L-lactate dehydrogenase B chain OS=Homo sapiens GN=LDHB PE=1 SV=2	LDHB_HUMAN	LDHB	37 kDa	17	13	18	14	16	12
43	Keratin, type I cytoskeletal 14 OS=Homo sapiens GN=KRT14 PE=1 SV=4	K1C14_HUMAN	KRT14	52 kDa	3	3	2	2	3	3
44	Annexin A2 OS=Homo sapiens GN=ANXA2 PE=1 SV=2	ANXA2_HUMAN	ANXA2	39 kDa	19	14	20	17	24	18
45	Poly [ADP-ribose] polymerase 1 OS=Homo sapiens GN=PARP1 PE=1 SV=4	PARP1_HUMAN	PARP1	113 kDa	12	11	28	22	33	25
46	Keratin, type I cytoskeletal 16 OS=Homo sapiens GN=KRT16 PE=1 SV=4	K1C16_HUMAN	KRT16	51 kDa	10	9	11	10	10	9
47	Tubulin beta-6 chain OS=Homo sapiens GN=TUBB6 PE=1 SV=1	TBB6_HUMAN	TUBB6	50 kDa	0	0	2	2	0	0
48	Eukaryotic initiation factor 4A-I OS=Homo sapiens GN=EIF4A1 PE=1 SV=1	IF4A1_HUMAN	EIF4A1	46 kDa	18	14	16	13	17	13
49	Glyceraldehyde-3-phosphate dehydrogenase OS=Homo sapiens GN=GAPDH PE=1 SV=3	G3P_HUMAN	GAPDH	36 kDa	14	9	18	10	21	12
50	4F2 cell-surface antigen heavy chain OS=Homo sapiens GN=SLC3A2 PE=1 SV=3	4F2_HUMAN	SLC3A2	68 kDa	16	14	19	16	23	19
51	C-1-tetrahydrofolate synthase, cytoplasmic OS=Homo sapiens GN=MTHFD1 PE=1 SV=3	C1TC_HUMAN	MTHFD1	102 kDa	13	13	19	17	22	20
52	T-complex protein 1 subunit theta OS=Homo sapiens GN=CCT8 PE=1 SV=4	TCPQ_HUMAN	CCT8	60 kDa	18	17	19	18	20	19
53	CAD protein OS=Homo sapiens GN=CAD PE=1 SV=3	PYR1_HUMAN	CAD	243 kDa	13	13	23	22	28	28
54	Transferrin receptor protein 1 OS=Homo sapiens GN=TFRC PE=1 SV=2	TFR1_HUMAN	TFRC	85 kDa	18	17	18	17	25	23
55	Basigin OS=Homo sapiens GN=BSG PE=1 SV=2	BASI_HUMAN	BSG	42 kDa	9	7	12	8	12	8
56	Fibronectin OS=Homo sapiens GN=FN1 PE=1 SV=4	FINC_HUMAN	FN1	263 kDa	20	18	20	17	32	27
57	Hemoglobin subunit alpha OS=Homo sapiens GN=HBA1 PE=1 SV=2	HBA_HUMAN	HBA1	15 kDa	6	4	7	4	6	4
58	Monocarboxylate transporter 1 OS=Homo sapiens GN=SLC16A1 PE=1 SV=3	MOT1_HUMAN	SLC16A1	54 kDa	8	6	10	7	11	7
59	ATP-citrate synthase OS=Homo sapiens GN=ACLY PE=1 SV=3	ACLY_HUMAN	ACLY	121 kDa	10	10	19	18	24	21
60	L-lactate dehydrogenase A chain OS=Homo sapiens GN=LDHA PE=1 SV=2	LDHA_HUMAN	LDHA	37 kDa	13	11	12	10	13	11
61	Keratin, type I cytoskeletal 17 OS=Homo sapiens GN=KRT17 PE=1 SV=2	K1C17_HUMAN	KRT17	48 kDa	0	0	2	2	0	0
62	Ezrin OS=Homo sapiens GN=EZR PE=1 SV=4	EZRI_HUMAN	EZR	69 kDa	7	7	8	7	9	8
63	T-complex protein 1 subunit gamma OS=Homo sapiens GN=CCT3 PE=1 SV=4	TCPG_HUMAN	CCT3	61 kDa	11	9	12	10	12	12
64	Moesin OS=Homo sapiens GN=MSN PE=1 SV=3	MOES_HUMAN	MSN	68 kDa	12	11	15	14	12	12
65	Insulin receptor substrate 4 OS=Homo sapiens GN=IRS4 PE=1 SV=1	IRS4_HUMAN	IRS4	134 kDa	8	8	11	11	10	10
66	2',3'-cyclic-nucleotide 3'-phosphodiesterase OS=Homo sapiens GN=CNP PE=1 SV=2	CN37_HUMAN	CNP	48 kDa	19	15	23	17	23	17
67	Integrin beta-1 OS=Homo sapiens GN=ITGB1 PE=1 SV=2	ITB1_HUMAN	ITGB1	88 kDa	8	8	11	11	10	10
68	14-3-3 protein epsilon OS=Homo sapiens GN=YWHAE PE=1 SV=1	1433E_HUMAN	YWHAE	29 kDa	16	12	22	15	20	16
69	Peroxiredoxin-1 OS=Homo sapiens GN=PRDX1 PE=1 SV=1	PRDX1_HUMAN	PRDX1	22 kDa	17	14	17	13	17	13
70	Radixin OS=Homo sapiens GN=RDX PE=1 SV=1	RADI_HUMAN	RDX	69 kDa	3	3	5	5	7	6
71	Adenosylhomocysteinase OS=Homo sapiens GN=AHCY PE=1 SV=4	SAHH_HUMAN	AHCY	48 kDa	10	9	14	12	12	11
72	Elongation factor 1-gamma OS=Homo sapiens GN=EEF1G PE=1 SV=3	EF1G_HUMAN	EEF1G	50 kDa	9	7	11	8	12	9
73	Keratin, type II cytoskeletal 5 OS=Homo sapiens GN=KRT5 PE=1 SV=3	K2C5_HUMAN	KRT5	62 kDa	10	10	10	10	12	12
74	Ras-related C3 botulinum toxin substrate 1 OS=Homo sapiens GN=RAC1 PE=1 SV=1	RAC1_HUMAN	RAC1	21 kDa	13	9	13	9	13	9
75	Plastin-3 OS=Homo sapiens GN=PLS3 PE=1 SV=4	PLST_HUMAN	PLS3	71 kDa	14	13	18	17	18	17
76	Ubiquitin-like modifier-activating enzyme 1 OS=Homo sapiens GN=UBA1 PE=1 SV=3	UBA1_HUMAN	UBA1	118 kDa	9	9	15	13	18	16
77	Guanine nucleotide-binding protein G(k) subunit alpha OS=Homo sapiens GN=GNAI3 PE=1 SV=3	GNAI3_HUMAN	GNAI3	41 kDa	13	11	13	11	15	11
78	Keratin, type II cytoskeletal 6C OS=Homo sapiens GN=KRT6C PE=1 SV=3	K2C6C_HUMAN	KRT6C	60 kDa	6	6	7	7	10	10
79	EGF-like repeat and discoidin I-like domain-containing protein 3 OS=Homo sapiens GN=EDIL3 PE=1 SV=1	EDIL3_HUMAN	EDIL3	54 kDa	14	12	18	15	16	11
80	Ras GTPase-activating-like protein IQGAP1 OS=Homo sapiens GN=IQGAP1 PE=1 SV=1	IQGA1_HUMAN	IQGAP1	189 kDa	8	8	22	22	27	26
81	ATP-dependent RNA helicase A OS=Homo sapiens GN=DHX9 PE=1 SV=4	DHX9_HUMAN	DHX9	141 kDa	11	11	12	12	13	13
82	Disco-interacting protein 2 homolog B OS=Homo sapiens GN=DIP2B PE=1 SV=3	DIP2B_HUMAN	DIP2B	171 kDa	9	9	16	16	18	18
83	Ras-related protein Rab-8B OS=Homo sapiens GN=RAB8B PE=1 SV=2	RAB8B_HUMAN	RAB8B	24 kDa	0	0	2	2	2	2
84	40S ribosomal protein S16 OS=Homo sapiens GN=RPS16 PE=1 SV=2	RS16_HUMAN	RPS16	16 kDa	10	8	12	9	11	9
85	GTP-binding nuclear protein Ran OS=Homo sapiens GN=RAN PE=1 SV=3	RAN_HUMAN	RAN	24 kDa	5	5	5	5	7	7
86	Ras-related protein Rab-10 OS=Homo sapiens GN=RAB10 PE=1 SV=1	RAB10_HUMAN	RAB10	23 kDa	7	5	8	6	12	9
87	Guanine nucleotide-binding protein G(s) subunit alpha isoforms short OS=Homo sapiens GN=GNAS PE=1 SV=1	GNAS2_HUMAN	GNAS	46 kDa	12	10	11	10	12	11
88	Ras-related protein Rab-35 OS=Homo sapiens GN=RAB35 PE=1 SV=1	RAB35_HUMAN	RAB35	23 kDa	2	2	3	2	3	2
89	Guanine nucleotide-binding protein G(I)/G(S)/G(T) subunit beta-1 OS=Homo sapiens GN=GNB1 PE=1 SV=3	GBB1_HUMAN	GNB1	37 kDa	2	2	2	2	3	3
90	T-complex protein 1 subunit beta OS=Homo sapiens GN=CCT2 PE=1 SV=4	TCPB_HUMAN	CCT2	57 kDa	12	11	17	14	18	16
91	60S ribosomal protein L10a OS=Homo sapiens GN=RPL10A PE=1 SV=2	RL10A_HUMAN	RPL10A	25 kDa	9	7	10	8	10	8
92	Annexin A11 OS=Homo sapiens GN=ANXA11 PE=1 SV=1	ANX11_HUMAN	ANXA11	54 kDa	15	14	15	14	16	14
93	40S ribosomal protein S9 OS=Homo sapiens GN=RPS9 PE=1 SV=3	RS9_HUMAN	RPS9	23 kDa	12	9	11	10	12	11
94	Junction plakoglobin OS=Homo sapiens GN=JUP PE=1 SV=3	PLAK_HUMAN	JUP	82 kDa	10	9	8	7	11	11
95	Plasma membrane calcium-transporting ATPase 1 OS=Homo sapiens GN=ATP2B1 PE=1 SV=3	AT2B1_HUMAN	ATP2B1	139 kDa	7	7	15	15	12	12
96	Copine-3 OS=Homo sapiens GN=CPNE3 PE=1 SV=1	CPNE3_HUMAN	CPNE3	60 kDa	10	9	10	9	7	7
97	Ras-related protein Rab-1B OS=Homo sapiens GN=RAB1B PE=1 SV=1	RAB1B_HUMAN	RAB1B	22 kDa	3	3	4	4	5	4
98	78 kDa glucose-regulated protein OS=Homo sapiens GN=HSPA5 PE=1 SV=2	GRP78_HUMAN	HSPA5	72 kDa	5	5	5	5	10	9
99	Guanine nucleotide-binding protein G(I)/G(S)/G(T) subunit beta-2 OS=Homo sapiens GN=GNB2 PE=1 SV=3	GBB2_HUMAN	GNB2	37 kDa	6	5	7	5	7	6
100	T-complex protein 1 subunit zeta OS=Homo sapiens GN=CCT6A PE=1 SV=3	TCPZ_HUMAN	CCT6A	58 kDa	9	9	10	10	12	12
101	Eukaryotic initiation factor 4A-III OS=Homo sapiens GN=EIF4A3 PE=1 SV=4	IF4A3_HUMAN	EIF4A3	47 kDa	9	9	9	9	9	9
102	Ras-related protein Rab-1A OS=Homo sapiens GN=RAB1A PE=1 SV=3	RAB1A_HUMAN	RAB1A	23 kDa	0	0	2	2	0	0
103	Myosin-10 OS=Homo sapiens GN=MYH10 PE=1 SV=3	MYH10_HUMAN	MYH10	229 kDa	8	7	16	15	21	20
104	Peptidyl-prolyl cis-trans isomerase A OS=Homo sapiens GN=PPIA PE=1 SV=2	PPIA_HUMAN	PPIA	18 kDa	8	7	9	7	11	8
105	Neutral amino acid transporter B(0) OS=Homo sapiens GN=SLC1A5 PE=1 SV=2	AAAT_HUMAN	SLC1A5	57 kDa	4	4	7	6	9	8
106	Annexin A5 OS=Homo sapiens GN=ANXA5 PE=1 SV=2	ANXA5_HUMAN	ANXA5	36 kDa	11	10	13	11	11	11
107	Fructose-bisphosphate aldolase A OS=Homo sapiens GN=ALDOA PE=1 SV=2	ALDOA_HUMAN	ALDOA	39 kDa	10	8	13	11	17	12
108	Phosphoglycerate kinase 1 OS=Homo sapiens GN=PGK1 PE=1 SV=3	PGK1_HUMAN	PGK1	45 kDa	12	10	14	12	20	16
109	Guanine nucleotide-binding protein G(i) subunit alpha-2 OS=Homo sapiens GN=GNAI2 PE=1 SV=3	GNAI2_HUMAN	GNAI2	40 kDa	3	3	7	6	7	6
110	Guanine nucleotide-binding protein G(i) subunit alpha-1 OS=Homo sapiens GN=GNAI1 PE=1 SV=2	GNAI1_HUMAN	GNAI1	40 kDa	5	4	6	5	6	5
111	Hemoglobin subunit beta OS=Homo sapiens GN=HBB PE=1 SV=2	HBB_HUMAN (+1)	HBB	16 kDa	3	2	3	2	3	2
112	Syntenin-1 OS=Homo sapiens GN=SDCBP PE=1 SV=1	SDCB1_HUMAN	SDCBP	32 kDa	6	4	5	4	7	5
113	60S ribosomal protein L7a OS=Homo sapiens GN=RPL7A PE=1 SV=2	RL7A_HUMAN	RPL7A	30 kDa	9	9	11	9	12	11
114	Ras-related protein Rab-7a OS=Homo sapiens GN=RAB7A PE=1 SV=1	RAB7A_HUMAN	RAB7A	23 kDa	8	7	10	9	14	10
115	D-3-phosphoglycerate dehydrogenase OS=Homo sapiens GN=PHGDH PE=1 SV=4	SERA_HUMAN	PHGDH	57 kDa	9	9	9	9	8	8
116	Catenin alpha-1 OS=Homo sapiens GN=CTNNA1 PE=1 SV=1	CTNA1_HUMAN	CTNNA1	100 kDa	7	7	21	16	23	20
117	Guanine nucleotide-binding protein subunit alpha-13 OS=Homo sapiens GN=GNA13 PE=1 SV=2	GNA13_HUMAN	GNA13	44 kDa	12	11	14	12	15	13
118	Tenascin OS=Homo sapiens GN=TNC PE=1 SV=3	TENA_HUMAN	TNC	241 kDa	11	11	19	19	20	20
119	14-3-3 protein zeta/delta OS=Homo sapiens GN=YWHAZ PE=1 SV=1	1433Z_HUMAN	YWHAZ	28 kDa	6	4	6	4	9	6
120	Cytoplasmic FMR1-interacting protein 1 OS=Homo sapiens GN=CYFIP1 PE=1 SV=1	CYFP1_HUMAN	CYFIP1	145 kDa	5	5	12	12	11	11
121	Ras-related protein Rap-1b OS=Homo sapiens GN=RAP1B PE=1 SV=1	RAP1B_HUMAN	RAP1B	21 kDa	10	7	9	7	9	7
122	Importin subunit beta-1 OS=Homo sapiens GN=KPNB1 PE=1 SV=2	IMB1_HUMAN	KPNB1	97 kDa	9	8	16	14	15	14
123	Ras-related C3 botulinum toxin substrate 3 OS=Homo sapiens GN=RAC3 PE=1 SV=1	RAC3_HUMAN	RAC3	21 kDa	5	4	5	4	4	3
124	Myristoylated alanine-rich C-kinase substrate OS=Homo sapiens GN=MARCKS PE=1 SV=4	MARCS_HUMAN	MARCKS	32 kDa	7	5	8	6	11	7
125	Protein piccolo OS=Homo sapiens GN=PCLO PE=1 SV=4	PCLO_HUMAN	PCLO	553 kDa	2	2	0	0	2	2
126	Triosephosphate isomerase OS=Homo sapiens GN=TPI1 PE=1 SV=3	TPIS_HUMAN	TPI1	31 kDa	12	10	12	10	14	12
127	T-complex protein 1 subunit alpha OS=Homo sapiens GN=TCP1 PE=1 SV=1	TCPA_HUMAN	TCP1	60 kDa	5	5	7	6	10	10
128	Catenin delta-1 OS=Homo sapiens GN=CTNND1 PE=1 SV=1	CTND1_HUMAN	CTNND1	108 kDa	9	9	14	13	13	13
129	Receptor of activated protein C kinase 1 OS=Homo sapiens GN=RACK1 PE=1 SV=3	RACK1_HUMAN	RACK1	35 kDa	10	9	9	8	10	10
130	Glycogen phosphorylase, liver form OS=Homo sapiens GN=PYGL PE=1 SV=4	PYGL_HUMAN	PYGL	97 kDa	12	11	19	15	21	18
131	40S ribosomal protein S8 OS=Homo sapiens GN=RPS8 PE=1 SV=2	RS8_HUMAN	RPS8	24 kDa	4	4	4	4	6	6
132	Heterogeneous nuclear ribonucleoprotein U OS=Homo sapiens GN=HNRNPU PE=1 SV=6	HNRPU_HUMAN	HNRNPU	91 kDa	2	2	5	4	9	7
133	Creatine kinase B-type OS=Homo sapiens GN=CKB PE=1 SV=1	KCRB_HUMAN	CKB	43 kDa	5	4	7	5	13	9
134	Coatomer subunit alpha OS=Homo sapiens GN=COPA PE=1 SV=2	COPA_HUMAN	COPA	138 kDa	6	6	9	9	16	16
135	Nucleoside diphosphate kinase A OS=Homo sapiens GN=NME1 PE=1 SV=1	NDKA_HUMAN	NME1	17 kDa	10	8	12	8	13	10
136	40S ribosomal protein S3 OS=Homo sapiens GN=RPS3 PE=1 SV=2	RS3_HUMAN	RPS3	27 kDa	11	10	12	11	9	8
137	Ras-related protein Rab-13 OS=Homo sapiens GN=RAB13 PE=1 SV=1	RAB13_HUMAN	RAB13	23 kDa	4	3	5	4	4	3
138	Equilibrative nucleoside transporter 1 OS=Homo sapiens GN=SLC29A1 PE=1 SV=3	S29A1_HUMAN	SLC29A1	50 kDa	7	6	8	7	8	7
139	EH domain-containing protein 4 OS=Homo sapiens GN=EHD4 PE=1 SV=1	EHD4_HUMAN	EHD4	61 kDa	12	12	14	14	16	16
140	Sodium/potassium-transporting ATPase subunit beta-3 OS=Homo sapiens GN=ATP1B3 PE=1 SV=1	AT1B3_HUMAN	ATP1B3	32 kDa	5	4	6	4	7	5
141	60S ribosomal protein L4 OS=Homo sapiens GN=RPL4 PE=1 SV=5	RL4_HUMAN	RPL4	48 kDa	5	4	7	5	8	6
142	Isoleucine--tRNA ligase, cytoplasmic OS=Homo sapiens GN=IARS PE=1 SV=2	SYIC_HUMAN	IARS	145 kDa	5	5	10	10	13	13
143	Rab GDP dissociation inhibitor beta OS=Homo sapiens GN=GDI2 PE=1 SV=2	GDIB_HUMAN	GDI2	51 kDa	7	7	10	10	17	17
144	Alpha-2-HS-glycoprotein OS=Homo sapiens GN=AHSG PE=1 SV=1	FETUA_HUMAN	AHSG	39 kDa	2	2	2	2	2	2
145	Ras-related protein Rab-11A OS=Homo sapiens GN=RAB11A PE=1 SV=3	RB11A_HUMAN	RAB11A	24 kDa	8	8	9	9	12	10
146	U5 small nuclear ribonucleoprotein 200 kDa helicase OS=Homo sapiens GN=SNRNP200 PE=1 SV=2	U520_HUMAN	SNRNP200	245 kDa	3	3	14	14	15	15
147	Endoplasmin OS=Homo sapiens GN=HSP90B1 PE=1 SV=1	ENPL_HUMAN	HSP90B1	92 kDa	3	3	8	8	10	10
148	IST1 homolog OS=Homo sapiens GN=IST1 PE=1 SV=1	IST1_HUMAN	IST1	40 kDa	9	8	8	8	7	7
149	T-complex protein 1 subunit epsilon OS=Homo sapiens GN=CCT5 PE=1 SV=1	TCPE_HUMAN	CCT5	60 kDa	7	6	10	8	12	10
150	Ras-related protein Rap-1A OS=Homo sapiens GN=RAP1A PE=1 SV=1	RAP1A_HUMAN	RAP1A	21 kDa	0	0	0	0	3	2
151	Solute carrier family 2, facilitated glucose transporter member 1 OS=Homo sapiens GN=SLC2A1 PE=1 SV=2	GTR1_HUMAN	SLC2A1	54 kDa	5	4	5	4	5	4
152	14-3-3 protein eta OS=Homo sapiens GN=YWHAH PE=1 SV=4	1433F_HUMAN	YWHAH	28 kDa	6	5	6	4	5	4
153	Vinculin OS=Homo sapiens GN=VCL PE=1 SV=4	VINC_HUMAN	VCL	124 kDa	8	8	17	17	15	15
154	40S ribosomal protein S2 OS=Homo sapiens GN=RPS2 PE=1 SV=2	RS2_HUMAN	RPS2	31 kDa	6	6	7	6	5	5
155	Ras-related protein Rab-14 OS=Homo sapiens GN=RAB14 PE=1 SV=4	RAB14_HUMAN	RAB14	24 kDa	5	5	5	5	8	7
156	Tyrosine-protein kinase Yes OS=Homo sapiens GN=YES1 PE=1 SV=3	YES_HUMAN	YES1	61 kDa	0	0	3	3	5	5
157	Protein scribble homolog OS=Homo sapiens GN=SCRIB PE=1 SV=4	SCRIB_HUMAN	SCRIB	175 kDa	9	9	17	17	16	16
158	14-3-3 protein theta OS=Homo sapiens GN=YWHAQ PE=1 SV=1	1433T_HUMAN	YWHAQ	28 kDa	5	4	8	5	8	7
159	40S ribosomal protein SA OS=Homo sapiens GN=RPSA PE=1 SV=4	RSSA_HUMAN	RPSA	33 kDa	7	6	6	5	8	7
160	Nucleoside diphosphate kinase B OS=Homo sapiens GN=NME2 PE=1 SV=1	NDKB_HUMAN	NME2	17 kDa	2	2	2	2	2	2
161	116 kDa U5 small nuclear ribonucleoprotein component OS=Homo sapiens GN=EFTUD2 PE=1 SV=1	U5S1_HUMAN	EFTUD2	109 kDa	8	8	10	10	9	9
162	60S ribosomal protein L7 OS=Homo sapiens GN=RPL7 PE=1 SV=1	RL7_HUMAN	RPL7	29 kDa	10	8	10	9	9	8
163	ADP-ribosylation factor 3 OS=Homo sapiens GN=ARF3 PE=1 SV=2	ARF3_HUMAN	ARF3	21 kDa	5	4	6	5	7	5
164	CD9 antigen OS=Homo sapiens GN=CD9 PE=1 SV=4	CD9_HUMAN	CD9	25 kDa	4	4	5	4	5	4
165	Complement C3 OS=Homo sapiens GN=C3 PE=1 SV=2	CO3_HUMAN	C3	187 kDa	6	5	7	6	6	5
166	Basement membrane-specific heparan sulfate proteoglycan core protein OS=Homo sapiens GN=HSPG2 PE=1 SV=4	PGBM_HUMAN	HSPG2	469 kDa	11	11	12	12	15	15
167	Myosin-9 OS=Homo sapiens GN=MYH9 PE=1 SV=4	MYH9_HUMAN	MYH9	227 kDa	2	2	9	9	9	9
168	Solute carrier family 12 member 2 OS=Homo sapiens GN=SLC12A2 PE=1 SV=1	S12A2_HUMAN	SLC12A2	131 kDa	4	4	8	8	12	12
169	Copine-8 OS=Homo sapiens GN=CPNE8 PE=1 SV=2	CPNE8_HUMAN	CPNE8	63 kDa	4	4	7	7	6	6
170	Ras-related protein Rab-6A OS=Homo sapiens GN=RAB6A PE=1 SV=3	RAB6A_HUMAN	RAB6A	24 kDa	2	2	3	3	7	6
171	60S ribosomal protein L18 OS=Homo sapiens GN=RPL18 PE=1 SV=2	RL18_HUMAN	RPL18	22 kDa	6	6	6	6	6	6
172	40S ribosomal protein S26 OS=Homo sapiens GN=RPS26 PE=1 SV=3	RS26_HUMAN	RPS26	13 kDa	2	2	3	2	3	2
173	14-3-3 protein gamma OS=Homo sapiens GN=YWHAG PE=1 SV=2	1433G_HUMAN	YWHAG	28 kDa	4	3	5	3	4	3
174	Inter-alpha-trypsin inhibitor heavy chain H2 OS=Homo sapiens GN=ITIH2 PE=1 SV=2	ITIH2_HUMAN	ITIH2	106 kDa	4	4	4	4	4	4
175	Guanine nucleotide-binding protein subunit beta-4 OS=Homo sapiens GN=GNB4 PE=1 SV=3	GBB4_HUMAN	GNB4	38 kDa	2	2	2	2	0	0
176	Aspartate--tRNA ligase, cytoplasmic OS=Homo sapiens GN=DARS PE=1 SV=2	SYDC_HUMAN	DARS	57 kDa	9	9	12	12	13	13
177	Tyrosine-protein kinase Lyn OS=Homo sapiens GN=LYN PE=1 SV=3	LYN_HUMAN	LYN	59 kDa	12	11	9	9	11	10
178	Cation-independent mannose-6-phosphate receptor OS=Homo sapiens GN=IGF2R PE=1 SV=3	MPRI_HUMAN	IGF2R	274 kDa	2	2	9	9	8	8
179	40S ribosomal protein S3a OS=Homo sapiens GN=RPS3A PE=1 SV=2	RS3A_HUMAN	RPS3A	30 kDa	8	8	8	8	9	9
180	Plasma membrane calcium-transporting ATPase 4 OS=Homo sapiens GN=ATP2B4 PE=1 SV=2	AT2B4_HUMAN	ATP2B4	138 kDa	3	3	3	3	3	3
181	Alpha-actinin-4 OS=Homo sapiens GN=ACTN4 PE=1 SV=2	ACTN4_HUMAN	ACTN4	105 kDa	8	8	16	16	22	21
182	Guanine nucleotide-binding protein G(o) subunit alpha OS=Homo sapiens GN=GNAO1 PE=1 SV=4	GNAO_HUMAN	GNAO1	40 kDa	2	2	3	3	5	5
183	26S proteasome non-ATPase regulatory subunit 2 OS=Homo sapiens GN=PSMD2 PE=1 SV=3	PSMD2_HUMAN	PSMD2	100 kDa	3	3	8	8	9	9
184	Probable ATP-dependent RNA helicase DDX17 OS=Homo sapiens GN=DDX17 PE=1 SV=2	DDX17_HUMAN	DDX17	80 kDa	7	7	10	10	10	10
185	T-complex protein 1 subunit eta OS=Homo sapiens GN=CCT7 PE=1 SV=2	TCPH_HUMAN	CCT7	59 kDa	8	8	10	10	11	11
186	Ras-related protein Rab-5C OS=Homo sapiens GN=RAB5C PE=1 SV=2	RAB5C_HUMAN	RAB5C	23 kDa	5	5	7	6	7	6
187	Nidogen-1 OS=Homo sapiens GN=NID1 PE=1 SV=3	NID1_HUMAN	NID1	136 kDa	5	5	8	8	10	10
188	Pre-mRNA-splicing factor ATP-dependent RNA helicase DHX15 OS=Homo sapiens GN=DHX15 PE=1 SV=2	DHX15_HUMAN	DHX15	91 kDa	4	4	6	6	7	7
189	Brain acid soluble protein 1 OS=Homo sapiens GN=BASP1 PE=1 SV=2	BASP1_HUMAN	BASP1	23 kDa	6	5	5	4	8	5
190	Annexin A7 OS=Homo sapiens GN=ANXA7 PE=1 SV=3	ANXA7_HUMAN	ANXA7	53 kDa	6	6	7	7	9	9
191	40S ribosomal protein S18 OS=Homo sapiens GN=RPS18 PE=1 SV=3	RS18_HUMAN	RPS18	18 kDa	6	6	8	8	8	8
192	T-complex protein 1 subunit delta OS=Homo sapiens GN=CCT4 PE=1 SV=4	TCPD_HUMAN	CCT4	58 kDa	6	6	6	6	12	12
193	GTPase NRas OS=Homo sapiens GN=NRAS PE=1 SV=1	RASN_HUMAN	NRAS	21 kDa	5	5	6	6	6	6
194	Eukaryotic translation initiation factor 3 subunit A OS=Homo sapiens GN=EIF3A PE=1 SV=1	EIF3A_HUMAN	EIF3A	167 kDa	6	6	8	8	9	9
195	Gelsolin OS=Homo sapiens GN=GSN PE=1 SV=1	GELS_HUMAN	GSN	86 kDa	5	5	7	7	6	6
196	Desmoglein-2 OS=Homo sapiens GN=DSG2 PE=1 SV=2	DSG2_HUMAN	DSG2	122 kDa	3	3	9	9	11	9
197	WD repeat-containing protein 6 OS=Homo sapiens GN=WDR6 PE=1 SV=1	WDR6_HUMAN	WDR6	122 kDa	4	4	9	9	10	10
198	Puromycin-sensitive aminopeptidase OS=Homo sapiens GN=NPEPPS PE=1 SV=2	PSA_HUMAN	NPEPPS	103 kDa	5	5	15	15	14	14
199	Band 4.1-like protein 2 OS=Homo sapiens GN=EPB41L2 PE=1 SV=1	E41L2_HUMAN	EPB41L2	113 kDa	3	3	6	5	9	8
200	Cofilin-1 OS=Homo sapiens GN=CFL1 PE=1 SV=3	COF1_HUMAN	CFL1	19 kDa	7	5	8	5	7	5
201	Immunoglobulin superfamily member 3 OS=Homo sapiens GN=IGSF3 PE=2 SV=3	IGSF3_HUMAN	IGSF3	135 kDa	9	9	10	10	11	11
202	Ras-related protein Rab-4A OS=Homo sapiens GN=RAB4A PE=1 SV=3	RAB4A_HUMAN	RAB4A	24 kDa	3	3	3	3	4	4
203	Trifunctional purine biosynthetic protein adenosine-3 OS=Homo sapiens GN=GART PE=1 SV=1	PUR2_HUMAN	GART	108 kDa	5	5	10	10	8	8
204	Coxsackievirus and adenovirus receptor OS=Homo sapiens GN=CXADR PE=1 SV=1	CXAR_HUMAN	CXADR	40 kDa	9	9	11	11	11	11
205	Transforming protein RhoA OS=Homo sapiens GN=RHOA PE=1 SV=1	RHOA_HUMAN	RHOA	22 kDa	8	6	9	6	10	7
206	Gap junction alpha-1 protein OS=Homo sapiens GN=GJA1 PE=1 SV=2	CXA1_HUMAN	GJA1	43 kDa	5	4	3	3	4	3
207	Vacuolar protein sorting-associated protein 4A OS=Homo sapiens GN=VPS4A PE=1 SV=1	VPS4A_HUMAN	VPS4A	49 kDa	5	5	7	7	7	7
208	Ras-related protein Ral-A OS=Homo sapiens GN=RALA PE=1 SV=1	RALA_HUMAN	RALA	24 kDa	6	4	7	5	6	4
209	40S ribosomal protein S11 OS=Homo sapiens GN=RPS11 PE=1 SV=3	RS11_HUMAN	RPS11	18 kDa	6	5	6	5	5	4
210	Ras-related protein Rab-39A OS=Homo sapiens GN=RAB39A PE=1 SV=2	RB39A_HUMAN	RAB39A	25 kDa	2	2	2	2	0	0
211	Inactive tyrosine-protein kinase 7 OS=Homo sapiens GN=PTK7 PE=1 SV=2	PTK7_HUMAN	PTK7	118 kDa	5	5	7	7	10	10
212	Unconventional myosin-Ib OS=Homo sapiens GN=MYO1B PE=1 SV=3	MYO1B_HUMAN	MYO1B	132 kDa	4	4	9	9	8	8
213	Phosphoglycerate mutase 1 OS=Homo sapiens GN=PGAM1 PE=1 SV=2	PGAM1_HUMAN	PGAM1	29 kDa	10	8	12	10	11	9
214	Band 4.1-like protein 3 OS=Homo sapiens GN=EPB41L3 PE=1 SV=2	E41L3_HUMAN	EPB41L3	121 kDa	8	8	8	8	9	9
215	40S ribosomal protein S4, X isoform OS=Homo sapiens GN=RPS4X PE=1 SV=2	RS4X_HUMAN	RPS4X	30 kDa	5	5	6	6	5	5
216	60S ribosomal protein L10 OS=Homo sapiens GN=RPL10 PE=1 SV=4	RL10_HUMAN	RPL10	25 kDa	6	4	6	4	5	4
217	Heat shock 70 kDa protein 4 OS=Homo sapiens GN=HSPA4 PE=1 SV=4	HSP74_HUMAN	HSPA4	94 kDa	4	4	6	6	10	10
218	Multifunctional protein ADE2 OS=Homo sapiens GN=PAICS PE=1 SV=3	PUR6_HUMAN	PAICS	47 kDa	8	8	8	8	9	9
219	Proliferation-associated protein 2G4 OS=Homo sapiens GN=PA2G4 PE=1 SV=3	PA2G4_HUMAN	PA2G4	44 kDa	8	8	7	7	7	7
220	Leukocyte surface antigen CD47 OS=Homo sapiens GN=CD47 PE=1 SV=1	CD47_HUMAN	CD47	35 kDa	3	3	3	3	3	3
221	Coagulation factor V OS=Homo sapiens GN=F5 PE=1 SV=4	FA5_HUMAN	F5	252 kDa	5	5	6	6	5	5
222	Integrin alpha-6 OS=Homo sapiens GN=ITGA6 PE=1 SV=5	ITA6_HUMAN	ITGA6	127 kDa	4	4	7	7	7	7
223	Programmed cell death protein 6 OS=Homo sapiens GN=PDCD6 PE=1 SV=1	PDCD6_HUMAN	PDCD6	22 kDa	4	3	6	5	7	6
224	HLA class I histocompatibility antigen, B-42 alpha chain OS=Homo sapiens GN=HLA-B PE=1 SV=1	1B42_HUMAN	HLA-B	40 kDa	4	3	6	5	8	6
225	Peroxiredoxin-2 OS=Homo sapiens GN=PRDX2 PE=1 SV=5	PRDX2_HUMAN	PRDX2	22 kDa	4	4	3	3	5	5
226	Nck-associated protein 1 OS=Homo sapiens GN=NCKAP1 PE=1 SV=1	NCKP1_HUMAN	NCKAP1	129 kDa	5	5	10	8	11	9
227	Cyclin-dependent kinase 1 OS=Homo sapiens GN=CDK1 PE=1 SV=3	CDK1_HUMAN	CDK1	34 kDa	6	6	9	9	6	6
228	Core histone macro-H2A.1 OS=Homo sapiens GN=H2AFY PE=1 SV=4	H2AY_HUMAN	H2AFY	40 kDa	4	4	7	6	9	8
229	Ras-related protein R-Ras2 OS=Homo sapiens GN=RRAS2 PE=1 SV=1	RRAS2_HUMAN	RRAS2	23 kDa	7	5	7	5	8	6
230	EH domain-containing protein 1 OS=Homo sapiens GN=EHD1 PE=1 SV=2	EHD1_HUMAN	EHD1	61 kDa	7	7	9	9	9	9
231	26S proteasome non-ATPase regulatory subunit 11 OS=Homo sapiens GN=PSMD11 PE=1 SV=3	PSD11_HUMAN	PSMD11	47 kDa	7	7	7	7	13	12
232	Disintegrin and metalloproteinase domain-containing protein 10 OS=Homo sapiens GN=ADAM10 PE=1 SV=1	ADA10_HUMAN	ADAM10	84 kDa	4	4	4	4	6	6
233	Spliceosome RNA helicase DDX39B OS=Homo sapiens GN=DDX39B PE=1 SV=1	DX39B_HUMAN	DDX39B	49 kDa	5	5	5	5	6	5
234	Syntaxin-binding protein 3 OS=Homo sapiens GN=STXBP3 PE=1 SV=2	STXB3_HUMAN	STXBP3	68 kDa	6	6	6	6	7	6
235	HLA class I histocompatibility antigen, A-2 alpha chain OS=Homo sapiens GN=HLA-A PE=1 SV=1	1A02_HUMAN	HLA-A	41 kDa	9	8	10	9	13	11
236	14-3-3 protein beta/alpha OS=Homo sapiens GN=YWHAB PE=1 SV=3	1433B_HUMAN	YWHAB	28 kDa	3	3	3	3	3	3
237	Plastin-1 OS=Homo sapiens GN=PLS1 PE=1 SV=2	PLSI_HUMAN	PLS1	70 kDa	0	0	2	2	0	0
238	60S ribosomal protein L14 OS=Homo sapiens GN=RPL14 PE=1 SV=4	RL14_HUMAN	RPL14	23 kDa	4	3	5	4	5	3
239	Synaptosomal-associated protein 23 OS=Homo sapiens GN=SNAP23 PE=1 SV=1	SNP23_HUMAN	SNAP23	23 kDa	6	6	6	6	6	6
240	Polyadenylate-binding protein 1 OS=Homo sapiens GN=PABPC1 PE=1 SV=2	PABP1_HUMAN	PABPC1	71 kDa	8	8	11	11	7	7
241	Proteasome subunit beta type-5 OS=Homo sapiens GN=PSMB5 PE=1 SV=3	PSB5_HUMAN	PSMB5	28 kDa	10	7	10	7	10	8
242	Sorcin OS=Homo sapiens GN=SRI PE=1 SV=1	SORCN_HUMAN	SRI	22 kDa	4	4	5	5	5	5
243	HLA class I histocompatibility antigen, A-69 alpha chain OS=Homo sapiens GN=HLA-A PE=1 SV=2	1A69_HUMAN	HLA-A	41 kDa	0	0	3	2	0	0
244	Antithrombin-III OS=Homo sapiens GN=SERPINC1 PE=1 SV=1	ANT3_HUMAN	SERPINC1	53 kDa	2	2	2	2	2	2
245	Mitogen-activated protein kinase kinase kinase kinase 4 OS=Homo sapiens GN=MAP4K4 PE=1 SV=2	M4K4_HUMAN	MAP4K4	142 kDa	0	0	4	4	6	6
246	60S ribosomal protein L13a OS=Homo sapiens GN=RPL13A PE=1 SV=2	RL13A_HUMAN	RPL13A	24 kDa	5	5	6	6	4	4
247	Serine/threonine-protein phosphatase PP1-alpha catalytic subunit OS=Homo sapiens GN=PPP1CA PE=1 SV=1	PP1A_HUMAN	PPP1CA	38 kDa	8	7	8	7	10	8
248	Immunoglobulin superfamily member 8 OS=Homo sapiens GN=IGSF8 PE=1 SV=1	IGSF8_HUMAN	IGSF8	65 kDa	6	6	8	7	10	9
249	Transgelin-2 OS=Homo sapiens GN=TAGLN2 PE=1 SV=3	TAGL2_HUMAN	TAGLN2	22 kDa	6	5	6	5	6	5
250	ADP-ribosylation factor 4 OS=Homo sapiens GN=ARF4 PE=1 SV=3	ARF4_HUMAN	ARF4	21 kDa	4	3	3	3	3	3
251	Unconventional myosin-Id OS=Homo sapiens GN=MYO1D PE=1 SV=2	MYO1D_HUMAN	MYO1D	116 kDa	2	2	11	11	12	12
252	Tumor susceptibility gene 101 protein OS=Homo sapiens GN=TSG101 PE=1 SV=2	TS101_HUMAN	TSG101	44 kDa	5	5	10	10	10	10
253	AP-2 complex subunit beta OS=Homo sapiens GN=AP2B1 PE=1 SV=1	AP2B1_HUMAN	AP2B1	105 kDa	4	4	9	9	14	13
254	Probable ATP-dependent RNA helicase DDX5 OS=Homo sapiens GN=DDX5 PE=1 SV=1	DDX5_HUMAN	DDX5	69 kDa	0	0	3	3	3	3
255	DNA topoisomerase 1 OS=Homo sapiens GN=TOP1 PE=1 SV=2	TOP1_HUMAN	TOP1	91 kDa	3	3	4	4	7	7
256	Ephrin type-A receptor 2 OS=Homo sapiens GN=EPHA2 PE=1 SV=2	EPHA2_HUMAN	EPHA2	108 kDa	4	4	6	6	8	8
257	Vimentin OS=Homo sapiens GN=VIM PE=1 SV=4	VIME_HUMAN	VIM	54 kDa	6	6	8	8	8	8
258	N-alpha-acetyltransferase 15, NatA auxiliary subunit OS=Homo sapiens GN=NAA15 PE=1 SV=1	NAA15_HUMAN	NAA15	101 kDa	5	5	8	7	7	6
259	GTPase KRas OS=Homo sapiens GN=KRAS PE=1 SV=1	RASK_HUMAN	KRAS	22 kDa	3	3	3	3	3	3
260	Rab GDP dissociation inhibitor alpha OS=Homo sapiens GN=GDI1 PE=1 SV=2	GDIA_HUMAN	GDI1	51 kDa	2	2	0	0	2	2
261	ADP-ribosylation factor 5 OS=Homo sapiens GN=ARF5 PE=1 SV=2	ARF5_HUMAN	ARF5	21 kDa	2	2	0	0	0	0
262	Proto-oncogene tyrosine-protein kinase Src OS=Homo sapiens GN=SRC PE=1 SV=3	SRC_HUMAN	SRC	60 kDa	7	7	7	7	8	8
263	Teneurin-3 OS=Homo sapiens GN=TENM3 PE=2 SV=3	TEN3_HUMAN	TENM3	301 kDa	3	3	7	7	12	12
264	Nicastrin OS=Homo sapiens GN=NCSTN PE=1 SV=2	NICA_HUMAN	NCSTN	78 kDa	4	4	5	5	4	4
265	Profilin-1 OS=Homo sapiens GN=PFN1 PE=1 SV=2	PROF1_HUMAN	PFN1	15 kDa	5	4	5	4	9	6
266	Integrin alpha-5 OS=Homo sapiens GN=ITGA5 PE=1 SV=2	ITA5_HUMAN	ITGA5	115 kDa	4	4	9	8	7	6
267	Serine/threonine-protein phosphatase PP1-gamma catalytic subunit OS=Homo sapiens GN=PPP1CC PE=1 SV=1	PP1G_HUMAN	PPP1CC	37 kDa	2	2	0	0	0	0
268	Filamin-A OS=Homo sapiens GN=FLNA PE=1 SV=4	FLNA_HUMAN	FLNA	281 kDa	0	0	12	12	8	8
269	Bifunctional purine biosynthesis protein PURH OS=Homo sapiens GN=ATIC PE=1 SV=3	PUR9_HUMAN	ATIC	65 kDa	6	6	6	6	5	5
270	Heterogeneous nuclear ribonucleoproteins C1/C2 OS=Homo sapiens GN=HNRNPC PE=1 SV=4	HNRPC_HUMAN	HNRNPC	34 kDa	6	6	5	5	6	6
271	60S ribosomal protein L3 OS=Homo sapiens GN=RPL3 PE=1 SV=2	RL3_HUMAN	RPL3	46 kDa	6	6	7	7	7	6
272	X-ray repair cross-complementing protein 5 OS=Homo sapiens GN=XRCC5 PE=1 SV=3	XRCC5_HUMAN	XRCC5	83 kDa	5	5	5	5	8	8
273	Serine-threonine kinase receptor-associated protein OS=Homo sapiens GN=STRAP PE=1 SV=1	STRAP_HUMAN	STRAP	38 kDa	6	6	8	8	12	12
274	Exportin-2 OS=Homo sapiens GN=CSE1L PE=1 SV=3	XPO2_HUMAN	CSE1L	110 kDa	3	3	6	6	9	9
275	60S ribosomal protein L15 OS=Homo sapiens GN=RPL15 PE=1 SV=2	RL15_HUMAN	RPL15	24 kDa	2	2	2	2	2	2
276	60S ribosomal protein L6 OS=Homo sapiens GN=RPL6 PE=1 SV=3	RL6_HUMAN	RPL6	33 kDa	4	4	3	3	3	3
277	Laminin subunit gamma-1 OS=Homo sapiens GN=LAMC1 PE=1 SV=3	LAMC1_HUMAN	LAMC1	178 kDa	6	5	8	7	7	6
278	MARCKS-related protein OS=Homo sapiens GN=MARCKSL1 PE=1 SV=2	MRP_HUMAN	MARCKSL1	20 kDa	0	0	0	0	3	3
279	Eukaryotic translation initiation factor 5A-1 OS=Homo sapiens GN=EIF5A PE=1 SV=2	IF5A1_HUMAN	EIF5A	17 kDa	5	4	9	6	9	6
280	26S proteasome non-ATPase regulatory subunit 6 OS=Homo sapiens GN=PSMD6 PE=1 SV=1	PSMD6_HUMAN	PSMD6	46 kDa	10	9	9	9	15	11
281	Ras-related protein Rab-5A OS=Homo sapiens GN=RAB5A PE=1 SV=2	RAB5A_HUMAN	RAB5A	24 kDa	0	0	0	0	2	2
282	Peripheral plasma membrane protein CASK OS=Homo sapiens GN=CASK PE=1 SV=3	CSKP_HUMAN	CASK	105 kDa	4	4	5	5	6	6
283	Aldose reductase OS=Homo sapiens GN=AKR1B1 PE=1 SV=3	ALDR_HUMAN	AKR1B1	36 kDa	6	5	4	4	4	4
284	Unconventional myosin-Ic OS=Homo sapiens GN=MYO1C PE=1 SV=4	MYO1C_HUMAN	MYO1C	122 kDa	0	0	7	7	8	7
285	Flotillin-1 OS=Homo sapiens GN=FLOT1 PE=1 SV=3	FLOT1_HUMAN	FLOT1	47 kDa	8	8	11	10	12	11
286	Ras-related protein Ral-B OS=Homo sapiens GN=RALB PE=1 SV=1	RALB_HUMAN	RALB	23 kDa	4	3	4	3	4	3
287	Alpha-actinin-1 OS=Homo sapiens GN=ACTN1 PE=1 SV=2	ACTN1_HUMAN	ACTN1	103 kDa	3	3	3	3	5	5
288	Alpha-galactosidase A OS=Homo sapiens GN=GLA PE=1 SV=1	AGAL_HUMAN	GLA	49 kDa	4	4	4	4	7	7
289	6-phosphogluconate dehydrogenase, decarboxylating OS=Homo sapiens GN=PGD PE=1 SV=3	6PGD_HUMAN	PGD	53 kDa	4	4	4	4	5	5
290	Nucleolin OS=Homo sapiens GN=NCL PE=1 SV=3	NUCL_HUMAN	NCL	77 kDa	5	5	7	7	6	6
291	Plexin-B2 OS=Homo sapiens GN=PLXNB2 PE=1 SV=3	PLXB2_HUMAN	PLXNB2	205 kDa	5	5	9	9	8	8
292	Clusterin OS=Homo sapiens GN=CLU PE=1 SV=1	CLUS_HUMAN	CLU	52 kDa	8	7	12	10	9	8
293	Lethal(2) giant larvae protein homolog 1 OS=Homo sapiens GN=LLGL1 PE=1 SV=3	L2GL1_HUMAN	LLGL1	115 kDa	3	3	7	7	7	7
294	Alpha-fetoprotein OS=Homo sapiens GN=AFP PE=1 SV=1	FETA_HUMAN	AFP	69 kDa	3	3	2	2	2	2
295	40S ribosomal protein S6 OS=Homo sapiens GN=RPS6 PE=1 SV=1	RS6_HUMAN	RPS6	29 kDa	4	4	4	3	4	3
296	Large neutral amino acids transporter small subunit 1 OS=Homo sapiens GN=SLC7A5 PE=1 SV=2	LAT1_HUMAN	SLC7A5	55 kDa	3	2	4	3	4	3
297	26S proteasome regulatory subunit 8 OS=Homo sapiens GN=PSMC5 PE=1 SV=1	PRS8_HUMAN	PSMC5	46 kDa	4	4	4	4	6	6
298	Cullin-associated NEDD8-dissociated protein 1 OS=Homo sapiens GN=CAND1 PE=1 SV=2	CAND1_HUMAN	CAND1	136 kDa	4	4	6	6	6	6
299	Ubiquitin carboxyl-terminal hydrolase isozyme L1 OS=Homo sapiens GN=UCHL1 PE=1 SV=2	UCHL1_HUMAN	UCHL1	25 kDa	6	6	7	7	7	7
300	Cyclin-dependent kinase 2 OS=Homo sapiens GN=CDK2 PE=1 SV=2	CDK2_HUMAN	CDK2	34 kDa	3	3	2	2	0	0
301	Laminin subunit beta-1 OS=Homo sapiens GN=LAMB1 PE=1 SV=2	LAMB1_HUMAN	LAMB1	198 kDa	2	2	7	7	7	7
302	ATP-binding cassette sub-family E member 1 OS=Homo sapiens GN=ABCE1 PE=1 SV=1	ABCE1_HUMAN	ABCE1	67 kDa	5	5	7	7	4	4
303	Bifunctional glutamate/proline--tRNA ligase OS=Homo sapiens GN=EPRS PE=1 SV=5	SYEP_HUMAN	EPRS	171 kDa	2	2	3	3	4	4
304	Carboxypeptidase D OS=Homo sapiens GN=CPD PE=1 SV=2	CBPD_HUMAN	CPD	153 kDa	0	0	8	8	8	8
305	MAGUK p55 subfamily member 6 OS=Homo sapiens GN=MPP6 PE=1 SV=2	MPP6_HUMAN	MPP6	61 kDa	8	8	11	11	10	10
306	Vacuolar protein sorting-associated protein 4B OS=Homo sapiens GN=VPS4B PE=1 SV=2	VPS4B_HUMAN	VPS4B	49 kDa	2	2	2	2	3	3
307	V-type proton ATPase 116 kDa subunit a isoform 1 OS=Homo sapiens GN=ATP6V0A1 PE=1 SV=3	VPP1_HUMAN	ATP6V0A1	96 kDa	3	3	6	6	5	5
308	FACT complex subunit SPT16 OS=Homo sapiens GN=SUPT16H PE=1 SV=1	SP16H_HUMAN	SUPT16H	120 kDa	2	2	5	5	6	6
309	Transitional endoplasmic reticulum ATPase OS=Homo sapiens GN=VCP PE=1 SV=4	TERA_HUMAN	VCP	89 kDa	6	6	8	8	10	10
310	Cyclin-dependent kinase 4 OS=Homo sapiens GN=CDK4 PE=1 SV=2	CDK4_HUMAN	CDK4	34 kDa	2	2	0	0	2	2
311	DNA replication licensing factor MCM2 OS=Homo sapiens GN=MCM2 PE=1 SV=4	MCM2_HUMAN	MCM2	102 kDa	3	3	7	7	6	6
312	Prothrombin OS=Homo sapiens GN=F2 PE=1 SV=2	THRB_HUMAN	F2	70 kDa	4	4	6	6	5	5
313	Importin-7 OS=Homo sapiens GN=IPO7 PE=1 SV=1	IPO7_HUMAN	IPO7	120 kDa	3	3	6	6	5	5
314	Integrin alpha-2 OS=Homo sapiens GN=ITGA2 PE=1 SV=1	ITA2_HUMAN	ITGA2	129 kDa	4	3	9	8	5	5
315	26S proteasome non-ATPase regulatory subunit 3 OS=Homo sapiens GN=PSMD3 PE=1 SV=2	PSMD3_HUMAN	PSMD3	61 kDa	7	7	8	8	9	9
316	Cyclin-dependent-like kinase 5 OS=Homo sapiens GN=CDK5 PE=1 SV=3	CDK5_HUMAN	CDK5	33 kDa	2	2	3	3	2	2
317	Catenin beta-1 OS=Homo sapiens GN=CTNNB1 PE=1 SV=1	CTNB1_HUMAN	CTNNB1	85 kDa	2	2	3	3	2	2
318	RuvB-like 2 OS=Homo sapiens GN=RUVBL2 PE=1 SV=3	RUVB2_HUMAN	RUVBL2	51 kDa	9	9	8	8	10	10
319	60S acidic ribosomal protein P0 OS=Homo sapiens GN=RPLP0 PE=1 SV=1	RLA0_HUMAN	RPLP0	34 kDa	3	3	8	7	9	9
320	Lactoylglutathione lyase OS=Homo sapiens GN=GLO1 PE=1 SV=4	LGUL_HUMAN	GLO1	21 kDa	2	2	2	2	2	2
321	60S ribosomal protein L27 OS=Homo sapiens GN=RPL27 PE=1 SV=2	RL27_HUMAN	RPL27	16 kDa	6	6	7	6	6	6
322	Peptidyl-prolyl cis-trans isomerase FKBP4 OS=Homo sapiens GN=FKBP4 PE=1 SV=3	FKBP4_HUMAN	FKBP4	52 kDa	6	6	9	8	10	9
323	Rho-related GTP-binding protein RhoG OS=Homo sapiens GN=RHOG PE=1 SV=1	RHOG_HUMAN	RHOG	21 kDa	5	5	6	6	8	7
324	Spermidine synthase OS=Homo sapiens GN=SRM PE=1 SV=1	SPEE_HUMAN	SRM	34 kDa	4	4	5	5	4	4
325	60S ribosomal protein L8 OS=Homo sapiens GN=RPL8 PE=1 SV=2	RL8_HUMAN	RPL8	28 kDa	4	3	4	3	3	3
326	Proteasome subunit alpha type-1 OS=Homo sapiens GN=PSMA1 PE=1 SV=1	PSA1_HUMAN	PSMA1	30 kDa	6	6	7	6	5	5
327	Guanine nucleotide-binding protein subunit alpha-11 OS=Homo sapiens GN=GNA11 PE=1 SV=2	GNA11_HUMAN	GNA11	42 kDa	4	4	7	5	9	8
328	Histone-binding protein RBBP7 OS=Homo sapiens GN=RBBP7 PE=1 SV=1	RBBP7_HUMAN	RBBP7	48 kDa	5	5	6	6	4	4
329	60S ribosomal protein L35a OS=Homo sapiens GN=RPL35A PE=1 SV=2	RL35A_HUMAN	RPL35A	13 kDa	4	3	4	3	4	3
330	Chloride intracellular channel protein 1 OS=Homo sapiens GN=CLIC1 PE=1 SV=4	CLIC1_HUMAN	CLIC1	27 kDa	7	7	6	6	6	6
331	Peptidyl-prolyl cis-trans isomerase B OS=Homo sapiens GN=PPIB PE=1 SV=2	PPIB_HUMAN	PPIB	24 kDa	6	6	6	6	6	6
332	Peroxiredoxin-4 OS=Homo sapiens GN=PRDX4 PE=1 SV=1	PRDX4_HUMAN	PRDX4	31 kDa	0	0	2	2	0	0
333	Lactotransferrin OS=Homo sapiens GN=LTF PE=1 SV=6	TRFL_HUMAN	LTF	78 kDa	2	2	2	2	2	2
334	Versican core protein OS=Homo sapiens GN=VCAN PE=1 SV=3	CSPG2_HUMAN	VCAN	373 kDa	2	2	5	5	5	5
335	Ribonuclease inhibitor OS=Homo sapiens GN=RNH1 PE=1 SV=2	RINI_HUMAN	RNH1	50 kDa	5	5	5	5	4	4
336	X-ray repair cross-complementing protein 6 OS=Homo sapiens GN=XRCC6 PE=1 SV=2	XRCC6_HUMAN	XRCC6	70 kDa	7	7	8	8	7	6
337	Poly(rC)-binding protein 2 OS=Homo sapiens GN=PCBP2 PE=1 SV=1	PCBP2_HUMAN	PCBP2	39 kDa	3	3	4	4	7	7
338	Annexin A1 OS=Homo sapiens GN=ANXA1 PE=1 SV=2	ANXA1_HUMAN	ANXA1	39 kDa	5	5	7	6	8	7
339	Voltage-dependent calcium channel subunit alpha-2/delta-1 OS=Homo sapiens GN=CACNA2D1 PE=1 SV=3	CA2D1_HUMAN	CACNA2D1	125 kDa	7	6	9	8	10	9
340	Calcium-binding protein 39 OS=Homo sapiens GN=CAB39 PE=1 SV=1	CAB39_HUMAN	CAB39	40 kDa	7	6	7	7	7	7
341	CD151 antigen OS=Homo sapiens GN=CD151 PE=1 SV=3	CD151_HUMAN	CD151	28 kDa	2	2	2	2	2	2
342	Pre-mRNA-processing factor 19 OS=Homo sapiens GN=PRPF19 PE=1 SV=1	PRP19_HUMAN	PRPF19	55 kDa	3	3	5	5	5	5
343	ATP-dependent RNA helicase DDX3X OS=Homo sapiens GN=DDX3X PE=1 SV=3	DDX3X_HUMAN	DDX3X	73 kDa	3	3	6	6	5	5
344	Plexin-A1 OS=Homo sapiens GN=PLXNA1 PE=1 SV=3	PLXA1_HUMAN	PLXNA1	211 kDa	0	0	9	9	4	4
345	Rho GDP-dissociation inhibitor 1 OS=Homo sapiens GN=ARHGDIA PE=1 SV=3	GDIR1_HUMAN	ARHGDIA	23 kDa	6	5	7	5	8	6
346	Protein lin-7 homolog C OS=Homo sapiens GN=LIN7C PE=1 SV=1	LIN7C_HUMAN	LIN7C	22 kDa	4	3	5	4	6	5
347	Glycogen phosphorylase, brain form OS=Homo sapiens GN=PYGB PE=1 SV=5	PYGB_HUMAN	PYGB	97 kDa	0	0	2	2	3	3
348	Integrin alpha-V OS=Homo sapiens GN=ITGAV PE=1 SV=2	ITAV_HUMAN	ITGAV	116 kDa	0	0	5	5	3	3
349	Protein RCC2 OS=Homo sapiens GN=RCC2 PE=1 SV=2	RCC2_HUMAN	RCC2	56 kDa	2	2	3	3	3	3
350	Vesicle-associated membrane protein 3 OS=Homo sapiens GN=VAMP3 PE=1 SV=3	VAMP3_HUMAN	VAMP3	11 kDa	0	0	3	2	6	4
351	Neutral alpha-glucosidase AB OS=Homo sapiens GN=GANAB PE=1 SV=3	GANAB_HUMAN	GANAB	107 kDa	4	4	5	5	5	5
352	40S ribosomal protein S25 OS=Homo sapiens GN=RPS25 PE=1 SV=1	RS25_HUMAN	RPS25	14 kDa	5	4	5	4	5	4
353	Leucine-rich repeat-containing protein 57 OS=Homo sapiens GN=LRRC57 PE=1 SV=1	LRC57_HUMAN	LRRC57	27 kDa	5	5	6	6	6	6
354	Protein arginine N-methyltransferase 1 OS=Homo sapiens GN=PRMT1 PE=1 SV=2	ANM1_HUMAN	PRMT1	42 kDa	7	7	8	7	9	8
355	AP-1 complex subunit beta-1 OS=Homo sapiens GN=AP1B1 PE=1 SV=2	AP1B1_HUMAN	AP1B1	105 kDa	0	0	0	0	2	2
356	Inosine-5'-monophosphate dehydrogenase 2 OS=Homo sapiens GN=IMPDH2 PE=1 SV=2	IMDH2_HUMAN	IMPDH2	56 kDa	3	3	6	6	5	5
357	Eukaryotic translation initiation factor 3 subunit E OS=Homo sapiens GN=EIF3E PE=1 SV=1	EIF3E_HUMAN	EIF3E	52 kDa	4	4	5	5	4	4
358	Importin subunit alpha-1 OS=Homo sapiens GN=KPNA2 PE=1 SV=1	IMA1_HUMAN	KPNA2	58 kDa	4	4	6	5	8	6
359	Malate dehydrogenase, cytoplasmic OS=Homo sapiens GN=MDH1 PE=1 SV=4	MDHC_HUMAN	MDH1	36 kDa	5	5	6	5	6	6
360	26S proteasome regulatory subunit 7 OS=Homo sapiens GN=PSMC2 PE=1 SV=3	PRS7_HUMAN	PSMC2	49 kDa	5	5	5	5	5	5
361	ADP-ribosylation factor 6 OS=Homo sapiens GN=ARF6 PE=1 SV=2	ARF6_HUMAN	ARF6	20 kDa	4	3	3	3	5	4
362	60S ribosomal protein L5 OS=Homo sapiens GN=RPL5 PE=1 SV=3	RL5_HUMAN	RPL5	34 kDa	5	3	5	4	3	3
363	Fibulin-1 OS=Homo sapiens GN=FBLN1 PE=1 SV=4	FBLN1_HUMAN	FBLN1	77 kDa	0	0	0	0	2	2
364	Leucine--tRNA ligase, cytoplasmic OS=Homo sapiens GN=LARS PE=1 SV=2	SYLC_HUMAN	LARS	134 kDa	2	2	8	8	5	5
365	Myelin protein zero-like protein 1 OS=Homo sapiens GN=MPZL1 PE=1 SV=1	MPZL1_HUMAN	MPZL1	29 kDa	5	5	5	5	4	4
366	Interleukin enhancer-binding factor 2 OS=Homo sapiens GN=ILF2 PE=1 SV=2	ILF2_HUMAN	ILF2	43 kDa	5	5	7	6	7	6
367	Myosin light polypeptide 6 OS=Homo sapiens GN=MYL6 PE=1 SV=2	MYL6_HUMAN	MYL6	17 kDa	4	4	4	4	4	4
368	Protein tyrosine phosphatase type IVA 1 OS=Homo sapiens GN=PTP4A1 PE=1 SV=2	TP4A1_HUMAN	PTP4A1	20 kDa	4	4	4	4	3	3
369	Casein kinase II subunit alpha OS=Homo sapiens GN=CSNK2A1 PE=1 SV=1	CSK21_HUMAN	CSNK2A1	45 kDa	6	6	6	6	9	8
370	Valine--tRNA ligase OS=Homo sapiens GN=VARS PE=1 SV=4	SYVC_HUMAN	VARS	140 kDa	0	0	4	4	4	4
371	High affinity cationic amino acid transporter 1 OS=Homo sapiens GN=SLC7A1 PE=1 SV=1	CTR1_HUMAN	SLC7A1	68 kDa	2	2	2	2	3	3
372	60S ribosomal protein L13 OS=Homo sapiens GN=RPL13 PE=1 SV=4	RL13_HUMAN	RPL13	24 kDa	3	3	5	5	4	4
373	Copine-1 OS=Homo sapiens GN=CPNE1 PE=1 SV=1	CPNE1_HUMAN	CPNE1	59 kDa	4	4	5	5	3	3
374	Serine/threonine-protein phosphatase 2A catalytic subunit alpha isoform OS=Homo sapiens GN=PPP2CA PE=1 SV=1	PP2AA_HUMAN (+1)	PPP2CA	36 kDa	2	2	3	3	5	5
375	Adenine phosphoribosyltransferase OS=Homo sapiens GN=APRT PE=1 SV=2	APT_HUMAN	APRT	20 kDa	3	2	3	2	5	4
376	Syntaxin-4 OS=Homo sapiens GN=STX4 PE=1 SV=2	STX4_HUMAN	STX4	34 kDa	4	4	6	6	4	4
377	Septin-11 OS=Homo sapiens GN=SEPT11 PE=1 SV=3	SEP11_HUMAN	2011-09-01	49 kDa	3	3	4	3	4	3
378	AP-2 complex subunit alpha-2 OS=Homo sapiens GN=AP2A2 PE=1 SV=2	AP2A2_HUMAN	AP2A2	104 kDa	2	2	10	10	7	7
379	Ephrin type-A receptor 7 OS=Homo sapiens GN=EPHA7 PE=1 SV=3	EPHA7_HUMAN	EPHA7	112 kDa	2	2	2	2	0	0
380	Protein arginine N-methyltransferase 5 OS=Homo sapiens GN=PRMT5 PE=1 SV=4	ANM5_HUMAN	PRMT5	73 kDa	6	6	7	7	4	4
381	DNA damage-binding protein 1 OS=Homo sapiens GN=DDB1 PE=1 SV=1	DDB1_HUMAN	DDB1	127 kDa	0	0	5	5	7	7
382	Glucose-6-phosphate isomerase OS=Homo sapiens GN=GPI PE=1 SV=4	G6PI_HUMAN	GPI	63 kDa	8	6	10	8	10	7
383	Guanine nucleotide-binding protein G(q) subunit alpha OS=Homo sapiens GN=GNAQ PE=1 SV=4	GNAQ_HUMAN	GNAQ	42 kDa	2	2	2	2	2	2
384	Ras-related protein R-Ras OS=Homo sapiens GN=RRAS PE=1 SV=1	RRAS_HUMAN	RRAS	23 kDa	0	0	0	0	3	2
385	Heterogeneous nuclear ribonucleoprotein K OS=Homo sapiens GN=HNRNPK PE=1 SV=1	HNRPK_HUMAN	HNRNPK	51 kDa	0	0	5	5	5	5
386	Phosphoribosylformylglycinamidine synthase OS=Homo sapiens GN=PFAS PE=1 SV=4	PUR4_HUMAN	PFAS	145 kDa	2	2	4	4	5	5
387	Threonine--tRNA ligase, cytoplasmic OS=Homo sapiens GN=TARS PE=1 SV=3	SYTC_HUMAN	TARS	83 kDa	2	2	3	3	4	4
388	Fermitin family homolog 2 OS=Homo sapiens GN=FERMT2 PE=1 SV=1	FERM2_HUMAN	FERMT2	78 kDa	3	3	3	3	2	2
389	Eukaryotic translation initiation factor 3 subunit I OS=Homo sapiens GN=EIF3I PE=1 SV=1	EIF3I_HUMAN	EIF3I	37 kDa	6	5	6	5	6	5
390	Arrestin domain-containing protein 1 OS=Homo sapiens GN=ARRDC1 PE=1 SV=1	ARRD1_HUMAN	ARRDC1	46 kDa	4	4	5	5	5	5
391	60S ribosomal protein L18a OS=Homo sapiens GN=RPL18A PE=1 SV=2	RL18A_HUMAN	RPL18A	21 kDa	0	0	2	2	3	3
392	Arginine--tRNA ligase, cytoplasmic OS=Homo sapiens GN=RARS PE=1 SV=2	SYRC_HUMAN	RARS	75 kDa	5	5	6	6	6	6
393	Lysosome-associated membrane glycoprotein 1 OS=Homo sapiens GN=LAMP1 PE=1 SV=3	LAMP1_HUMAN	LAMP1	45 kDa	2	2	2	2	2	2
394	Protein XRP2 OS=Homo sapiens GN=RP2 PE=1 SV=4	XRP2_HUMAN	RP2	40 kDa	4	4	4	4	4	4
395	Erythrocyte band 7 integral membrane protein OS=Homo sapiens GN=STOM PE=1 SV=3	STOM_HUMAN	STOM	32 kDa	6	5	6	5	6	5
396	Kinesin-1 heavy chain OS=Homo sapiens GN=KIF5B PE=1 SV=1	KINH_HUMAN	KIF5B	110 kDa	3	3	5	5	8	8
397	Ras-related protein Rap-2c OS=Homo sapiens GN=RAP2C PE=1 SV=1	RAP2C_HUMAN	RAP2C	21 kDa	2	2	3	3	3	3
398	Calmodulin-1 OS=Homo sapiens GN=CALM1 PE=1 SV=1	CALM1_HUMAN	CALM1	17 kDa	7	6	8	6	7	5
399	Structural maintenance of chromosomes protein 2 OS=Homo sapiens GN=SMC2 PE=1 SV=2	SMC2_HUMAN	SMC2	136 kDa	4	4	8	8	9	9
400	Zinc transporter ZIP14 OS=Homo sapiens GN=SLC39A14 PE=1 SV=3	S39AE_HUMAN	SLC39A14	54 kDa	2	2	2	2	2	2
401	Secretory carrier-associated membrane protein 3 OS=Homo sapiens GN=SCAMP3 PE=1 SV=3	SCAM3_HUMAN	SCAMP3	38 kDa	3	2	6	4	4	2
402	Long-chain-fatty-acid--CoA ligase 4 OS=Homo sapiens GN=ACSL4 PE=1 SV=2	ACSL4_HUMAN	ACSL4	79 kDa	5	5	4	4	5	5
403	Cation-dependent mannose-6-phosphate receptor OS=Homo sapiens GN=M6PR PE=1 SV=1	MPRD_HUMAN	M6PR	31 kDa	3	2	3	2	3	3
404	DNA replication licensing factor MCM7 OS=Homo sapiens GN=MCM7 PE=1 SV=4	MCM7_HUMAN	MCM7	81 kDa	4	4	4	4	0	0
405	40S ribosomal protein S15a OS=Homo sapiens GN=RPS15A PE=1 SV=2	RS15A_HUMAN	RPS15A	15 kDa	3	3	4	4	4	4
406	Nidogen-2 OS=Homo sapiens GN=NID2 PE=1 SV=3	NID2_HUMAN	NID2	151 kDa	2	2	3	3	3	3
407	Small nuclear ribonucleoprotein Sm D1 OS=Homo sapiens GN=SNRPD1 PE=1 SV=1	SMD1_HUMAN	SNRPD1	13 kDa	3	3	4	3	5	4
408	DNA topoisomerase 2-alpha OS=Homo sapiens GN=TOP2A PE=1 SV=3	TOP2A_HUMAN	TOP2A	174 kDa	0	0	2	2	3	3
409	Vesicle-associated membrane protein 2 OS=Homo sapiens GN=VAMP2 PE=1 SV=3	VAMP2_HUMAN	VAMP2	13 kDa	0	0	0	0	2	2
410	Synaptogyrin-2 OS=Homo sapiens GN=SYNGR2 PE=1 SV=1	SNG2_HUMAN	SYNGR2	25 kDa	3	3	3	3	3	3
411	Small nuclear ribonucleoprotein Sm D3 OS=Homo sapiens GN=SNRPD3 PE=1 SV=1	SMD3_HUMAN	SNRPD3	14 kDa	2	2	2	2	4	3
412	tRNA-splicing ligase RtcB homolog OS=Homo sapiens GN=RTCB PE=1 SV=1	RTCB_HUMAN	RTCB	55 kDa	6	6	7	7	5	5
413	AP-1 complex subunit gamma-1 OS=Homo sapiens GN=AP1G1 PE=1 SV=5	AP1G1_HUMAN	AP1G1	91 kDa	2	2	3	3	4	4
414	Coatomer subunit beta' OS=Homo sapiens GN=COPB2 PE=1 SV=2	COPB2_HUMAN	COPB2	102 kDa	0	0	5	5	3	3
415	Eukaryotic translation initiation factor 2 subunit 1 OS=Homo sapiens GN=EIF2S1 PE=1 SV=3	IF2A_HUMAN	EIF2S1	36 kDa	5	5	5	5	5	5
416	Transaldolase OS=Homo sapiens GN=TALDO1 PE=1 SV=2	TALDO_HUMAN	TALDO1	38 kDa	3	3	5	5	4	4
417	GTP-binding protein Rheb OS=Homo sapiens GN=RHEB PE=1 SV=1	RHEB_HUMAN	RHEB	20 kDa	4	4	5	5	6	6
418	Phosphatidylethanolamine-binding protein 1 OS=Homo sapiens GN=PEBP1 PE=1 SV=3	PEBP1_HUMAN	PEBP1	21 kDa	3	3	6	5	7	6
419	DnaJ homolog subfamily A member 1 OS=Homo sapiens GN=DNAJA1 PE=1 SV=2	DNJA1_HUMAN	DNAJA1	45 kDa	2	2	4	3	3	2
420	Zinc transporter ZIP10 OS=Homo sapiens GN=SLC39A10 PE=1 SV=2	S39AA_HUMAN	SLC39A10	94 kDa	2	2	2	2	2	2
421	DNA replication licensing factor MCM5 OS=Homo sapiens GN=MCM5 PE=1 SV=5	MCM5_HUMAN	MCM5	82 kDa	2	2	3	3	7	7
422	Ribonucleoside-diphosphate reductase large subunit OS=Homo sapiens GN=RRM1 PE=1 SV=1	RIR1_HUMAN	RRM1	90 kDa	3	3	6	6	6	6
423	Protein shisa-2 homolog OS=Homo sapiens GN=SHISA2 PE=1 SV=1	SHSA2_HUMAN	SHISA2	31 kDa	0	0	4	3	4	3
424	Proteasome subunit alpha type-6 OS=Homo sapiens GN=PSMA6 PE=1 SV=1	PSA6_HUMAN	PSMA6	27 kDa	5	4	4	4	5	5
425	Talin-1 OS=Homo sapiens GN=TLN1 PE=1 SV=3	TLN1_HUMAN	TLN1	270 kDa	0	0	5	5	4	4
426	Protein NDRG1 OS=Homo sapiens GN=NDRG1 PE=1 SV=1	NDRG1_HUMAN	NDRG1	43 kDa	4	4	6	6	4	4
427	60S ribosomal protein L17 OS=Homo sapiens GN=RPL17 PE=1 SV=3	RL17_HUMAN	RPL17	21 kDa	4	3	6	5	2	2
428	CD2-associated protein OS=Homo sapiens GN=CD2AP PE=1 SV=1	CD2AP_HUMAN	CD2AP	71 kDa	5	5	4	4	3	3
429	Sodium/potassium-transporting ATPase subunit beta-1 OS=Homo sapiens GN=ATP1B1 PE=1 SV=1	AT1B1_HUMAN	ATP1B1	35 kDa	3	2	4	3	6	5
430	AP-2 complex subunit alpha-1 OS=Homo sapiens GN=AP2A1 PE=1 SV=3	AP2A1_HUMAN	AP2A1	108 kDa	0	0	2	2	2	2
431	Septin-7 OS=Homo sapiens GN=SEPT7 PE=1 SV=2	SEPT7_HUMAN	2007-09-01	51 kDa	0	0	2	2	0	0
432	Putative protein FAM10A4 OS=Homo sapiens GN=ST13P4 PE=5 SV=1	ST134_HUMAN	ST13P4	27 kDa	3	3	3	3	3	3
433	Splicing factor 3B subunit 1 OS=Homo sapiens GN=SF3B1 PE=1 SV=3	SF3B1_HUMAN	SF3B1	146 kDa	3	3	4	4	4	4
434	NEDD8-conjugating enzyme Ubc12 OS=Homo sapiens GN=UBE2M PE=1 SV=1	UBC12_HUMAN	UBE2M	21 kDa	2	2	0	0	3	3
435	Eukaryotic translation initiation factor 3 subunit C OS=Homo sapiens GN=EIF3C PE=1 SV=1	EIF3C_HUMAN (+1)	EIF3C	105 kDa	3	3	4	4	4	4
436	Stress-induced-phosphoprotein 1 OS=Homo sapiens GN=STIP1 PE=1 SV=1	STIP1_HUMAN	STIP1	63 kDa	2	2	3	3	5	5
437	Protein NDNF OS=Homo sapiens GN=NDNF PE=1 SV=2	NDNF_HUMAN	NDNF	65 kDa	2	2	4	4	4	4
438	Synaptic vesicle membrane protein VAT-1 homolog OS=Homo sapiens GN=VAT1 PE=1 SV=2	VAT1_HUMAN	VAT1	42 kDa	5	5	3	3	5	5
439	Gamma-aminobutyric acid receptor-associated protein-like 2 OS=Homo sapiens GN=GABARAPL2 PE=1 SV=1	GBRL2_HUMAN	GABARAPL2	14 kDa	4	4	2	2	3	3
440	Laminin subunit alpha-5 OS=Homo sapiens GN=LAMA5 PE=1 SV=8	LAMA5_HUMAN	LAMA5	400 kDa	0	0	6	6	7	7
441	Eukaryotic translation initiation factor 3 subunit L OS=Homo sapiens GN=EIF3L PE=1 SV=1	EIF3L_HUMAN	EIF3L	67 kDa	2	2	3	3	2	2
442	Cytosolic acyl coenzyme A thioester hydrolase OS=Homo sapiens GN=ACOT7 PE=1 SV=3	BACH_HUMAN	ACOT7	42 kDa	3	3	5	5	6	6
443	26S proteasome regulatory subunit 4 OS=Homo sapiens GN=PSMC1 PE=1 SV=1	PRS4_HUMAN	PSMC1	49 kDa	3	3	2	2	3	3
444	Tubulin-specific chaperone A OS=Homo sapiens GN=TBCA PE=1 SV=3	TBCA_HUMAN	TBCA	13 kDa	5	5	6	6	5	5
445	Adhesion G protein-coupled receptor L2 OS=Homo sapiens GN=ADGRL2 PE=1 SV=2	AGRL2_HUMAN	ADGRL2	163 kDa	4	4	7	7	6	6
446	Ras-related protein Rap-2b OS=Homo sapiens GN=RAP2B PE=1 SV=1	RAP2B_HUMAN	RAP2B	21 kDa	4	4	6	6	4	4
447	Basic leucine zipper and W2 domain-containing protein 1 OS=Homo sapiens GN=BZW1 PE=1 SV=1	BZW1_HUMAN	BZW1	48 kDa	2	2	5	5	6	6
448	Leucyl-cystinyl aminopeptidase OS=Homo sapiens GN=LNPEP PE=1 SV=3	LCAP_HUMAN	LNPEP	117 kDa	5	5	8	8	6	6
449	26S proteasome non-ATPase regulatory subunit 13 OS=Homo sapiens GN=PSMD13 PE=1 SV=2	PSD13_HUMAN	PSMD13	43 kDa	4	4	5	5	8	8
450	Splicing factor 3B subunit 3 OS=Homo sapiens GN=SF3B3 PE=1 SV=4	SF3B3_HUMAN	SF3B3	136 kDa	0	0	5	4	5	5
451	RuvB-like 1 OS=Homo sapiens GN=RUVBL1 PE=1 SV=1	RUVB1_HUMAN	RUVBL1	50 kDa	3	3	3	3	8	7
452	Nucleosome assembly protein 1-like 1 OS=Homo sapiens GN=NAP1L1 PE=1 SV=1	NP1L1_HUMAN	NAP1L1	45 kDa	5	5	5	4	8	6
453	Transmembrane emp24 domain-containing protein 10 OS=Homo sapiens GN=TMED10 PE=1 SV=2	TMEDA_HUMAN	TMED10	25 kDa	0	0	4	3	4	2
454	N-alpha-acetyltransferase 50 OS=Homo sapiens GN=NAA50 PE=1 SV=1	NAA50_HUMAN	NAA50	19 kDa	5	5	7	7	7	7
455	60S ribosomal protein L27a OS=Homo sapiens GN=RPL27A PE=1 SV=2	RL27A_HUMAN	RPL27A	17 kDa	2	2	3	3	3	3
456	Serine/threonine-protein phosphatase 2A 65 kDa regulatory subunit A alpha isoform OS=Homo sapiens GN=PPP2R1A PE=1 SV=4	2AAA_HUMAN	PPP2R1A	65 kDa	3	3	4	4	4	4
457	Collagen alpha-1(XVIII) chain OS=Homo sapiens GN=COL18A1 PE=1 SV=5	COIA1_HUMAN	COL18A1	178 kDa	3	3	5	5	5	5
458	40S ribosomal protein S20 OS=Homo sapiens GN=RPS20 PE=1 SV=1	RS20_HUMAN	RPS20	13 kDa	4	3	5	3	4	3
459	Phosphatidylinositol 4-kinase alpha OS=Homo sapiens GN=PI4KA PE=1 SV=4	PI4KA_HUMAN	PI4KA	237 kDa	0	0	4	4	4	4
460	Complement C4-A OS=Homo sapiens GN=C4A PE=1 SV=2	CO4A_HUMAN (+1)	C4A	193 kDa	4	2	3	2	2	2
461	CTP synthase 1 OS=Homo sapiens GN=CTPS1 PE=1 SV=2	PYRG1_HUMAN	CTPS1	67 kDa	5	5	4	4	5	5
462	Ribose-phosphate pyrophosphokinase 1 OS=Homo sapiens GN=PRPS1 PE=1 SV=2	PRPS1_HUMAN	PRPS1	35 kDa	2	2	4	4	4	4
463	Actin-related protein 2 OS=Homo sapiens GN=ACTR2 PE=1 SV=1	ARP2_HUMAN	ACTR2	45 kDa	5	5	5	5	6	6
464	Neuroblast differentiation-associated protein AHNAK OS=Homo sapiens GN=AHNAK PE=1 SV=2	AHNK_HUMAN	AHNAK	629 kDa	2	2	0	0	5	5
465	Ras-related protein Rab-2A OS=Homo sapiens GN=RAB2A PE=1 SV=1	RAB2A_HUMAN	RAB2A	24 kDa	6	5	6	5	8	6
466	Annexin A4 OS=Homo sapiens GN=ANXA4 PE=1 SV=4	ANXA4_HUMAN	ANXA4	36 kDa	6	6	5	5	5	5
467	BTB/POZ domain-containing protein KCTD12 OS=Homo sapiens GN=KCTD12 PE=1 SV=1	KCD12_HUMAN	KCTD12	36 kDa	6	5	6	6	7	6
468	40S ribosomal protein S13 OS=Homo sapiens GN=RPS13 PE=1 SV=2	RS13_HUMAN	RPS13	17 kDa	4	4	5	4	5	4
469	Heterogeneous nuclear ribonucleoprotein M OS=Homo sapiens GN=HNRNPM PE=1 SV=3	HNRPM_HUMAN	HNRNPM	78 kDa	5	5	3	3	5	5
470	Serine--tRNA ligase, cytoplasmic OS=Homo sapiens GN=SARS PE=1 SV=3	SYSC_HUMAN	SARS	59 kDa	3	3	4	4	5	5
471	BRO1 domain-containing protein BROX OS=Homo sapiens GN=BROX PE=1 SV=1	BROX_HUMAN	BROX	46 kDa	2	2	4	4	5	5
472	Heat shock protein 105 kDa OS=Homo sapiens GN=HSPH1 PE=1 SV=1	HS105_HUMAN	HSPH1	97 kDa	0	0	2	2	4	4
473	Ubiquitin-conjugating enzyme E2 N OS=Homo sapiens GN=UBE2N PE=1 SV=1	UBE2N_HUMAN	UBE2N	17 kDa	3	3	3	3	4	4
474	Mitotic checkpoint protein BUB3 OS=Homo sapiens GN=BUB3 PE=1 SV=1	BUB3_HUMAN	BUB3	37 kDa	4	4	4	4	4	4
475	Structural maintenance of chromosomes protein 4 OS=Homo sapiens GN=SMC4 PE=1 SV=2	SMC4_HUMAN	SMC4	147 kDa	0	0	5	5	5	5
476	Chloride intracellular channel protein 4 OS=Homo sapiens GN=CLIC4 PE=1 SV=4	CLIC4_HUMAN	CLIC4	29 kDa	5	4	5	4	7	6
477	Exportin-1 OS=Homo sapiens GN=XPO1 PE=1 SV=1	XPO1_HUMAN	XPO1	123 kDa	2	2	7	7	5	5
478	CD63 antigen OS=Homo sapiens GN=CD63 PE=1 SV=2	CD63_HUMAN	CD63	26 kDa	3	2	3	2	0	0
479	60S ribosomal protein L11 OS=Homo sapiens GN=RPL11 PE=1 SV=2	RL11_HUMAN	RPL11	20 kDa	3	2	3	2	3	2
480	Neuropilin-1 OS=Homo sapiens GN=NRP1 PE=1 SV=3	NRP1_HUMAN	NRP1	103 kDa	2	2	3	3	3	3
481	Inorganic pyrophosphatase OS=Homo sapiens GN=PPA1 PE=1 SV=2	IPYR_HUMAN	PPA1	33 kDa	2	2	2	2	3	3
482	DnaJ homolog subfamily C member 5 OS=Homo sapiens GN=DNAJC5 PE=1 SV=1	DNJC5_HUMAN	DNAJC5	22 kDa	0	0	4	3	4	3
483	Carbonyl reductase [NADPH] 1 OS=Homo sapiens GN=CBR1 PE=1 SV=3	CBR1_HUMAN	CBR1	30 kDa	6	5	6	5	7	6
484	Eukaryotic peptide chain release factor subunit 1 OS=Homo sapiens GN=ETF1 PE=1 SV=3	ERF1_HUMAN	ETF1	49 kDa	5	5	7	6	5	4
485	Ephrin type-B receptor 2 OS=Homo sapiens GN=EPHB2 PE=1 SV=5	EPHB2_HUMAN	EPHB2	117 kDa	3	3	0	0	2	2
486	Dynamin-2 OS=Homo sapiens GN=DNM2 PE=1 SV=2	DYN2_HUMAN	DNM2	98 kDa	0	0	4	4	4	4
487	Replication factor C subunit 4 OS=Homo sapiens GN=RFC4 PE=1 SV=2	RFC4_HUMAN	RFC4	40 kDa	5	5	8	8	7	7
488	Choline transporter-like protein 1 OS=Homo sapiens GN=SLC44A1 PE=1 SV=1	CTL1_HUMAN	SLC44A1	73 kDa	0	0	2	2	3	3
489	Transketolase OS=Homo sapiens GN=TKT PE=1 SV=3	TKT_HUMAN	TKT	68 kDa	2	2	3	3	3	3
490	26S proteasome regulatory subunit 6B OS=Homo sapiens GN=PSMC4 PE=1 SV=2	PRS6B_HUMAN	PSMC4	47 kDa	2	2	2	2	4	4
491	DNA replication licensing factor MCM3 OS=Homo sapiens GN=MCM3 PE=1 SV=3	MCM3_HUMAN	MCM3	91 kDa	0	0	0	0	2	2
492	Receptor-type tyrosine-protein phosphatase F OS=Homo sapiens GN=PTPRF PE=1 SV=2	PTPRF_HUMAN	PTPRF	213 kDa	0	0	6	6	2	2
493	Elongation factor 1-delta OS=Homo sapiens GN=EEF1D PE=1 SV=5	EF1D_HUMAN	EEF1D	31 kDa	3	3	3	3	3	3
494	Actin-related protein 2/3 complex subunit 4 OS=Homo sapiens GN=ARPC4 PE=1 SV=3	ARPC4_HUMAN	ARPC4	20 kDa	2	2	4	4	3	3
495	Casein kinase I isoform gamma-3 OS=Homo sapiens GN=CSNK1G3 PE=1 SV=2	KC1G3_HUMAN	CSNK1G3	51 kDa	4	4	4	4	3	3
496	Thioredoxin OS=Homo sapiens GN=TXN PE=1 SV=3	THIO_HUMAN	TXN	12 kDa	2	2	2	2	4	4
497	MOB kinase activator 1A OS=Homo sapiens GN=MOB1A PE=1 SV=4	MOB1A_HUMAN (+1)	MOB1A	25 kDa	4	4	4	4	4	4
498	Methionine--tRNA ligase, cytoplasmic OS=Homo sapiens GN=MARS PE=1 SV=2	SYMC_HUMAN	MARS	101 kDa	3	3	7	7	5	5
499	Tyrosine--tRNA ligase, cytoplasmic OS=Homo sapiens GN=YARS PE=1 SV=4	SYYC_HUMAN	YARS	59 kDa	5	5	4	4	6	6
500	Cell division control protein 42 homolog OS=Homo sapiens GN=CDC42 PE=1 SV=2	CDC42_HUMAN	CDC42	21 kDa	2	2	2	2	2	2
501	WD repeat-containing protein 1 OS=Homo sapiens GN=WDR1 PE=1 SV=4	WDR1_HUMAN	WDR1	66 kDa	3	3	2	2	2	2
502	Vacuolar protein sorting-associated protein 35 OS=Homo sapiens GN=VPS35 PE=1 SV=2	VPS35_HUMAN	VPS35	92 kDa	3	3	3	3	4	4
503	Tetraspanin-6 OS=Homo sapiens GN=TSPAN6 PE=1 SV=1	TSN6_HUMAN	TSPAN6	28 kDa	2	2	2	2	2	2
504	Heterogeneous nuclear ribonucleoprotein D0 OS=Homo sapiens GN=HNRNPD PE=1 SV=1	HNRPD_HUMAN	HNRNPD	38 kDa	2	2	2	2	2	2
505	Fascin OS=Homo sapiens GN=FSCN1 PE=1 SV=3	FSCN1_HUMAN	FSCN1	55 kDa	4	4	3	3	4	4
506	Protein 4.1 OS=Homo sapiens GN=EPB41 PE=1 SV=4	41_HUMAN	EPB41	97 kDa	3	3	2	2	6	6
507	Insulin-like growth factor 1 receptor OS=Homo sapiens GN=IGF1R PE=1 SV=1	IGF1R_HUMAN	IGF1R	155 kDa	2	2	4	4	5	5
508	Adenylosuccinate lyase OS=Homo sapiens GN=ADSL PE=1 SV=2	PUR8_HUMAN	ADSL	55 kDa	4	4	4	4	3	3
509	Eukaryotic translation initiation factor 2 subunit 3 OS=Homo sapiens GN=EIF2S3 PE=1 SV=3	IF2G_HUMAN	EIF2S3	51 kDa	4	4	3	3	4	4
510	Poly(rC)-binding protein 1 OS=Homo sapiens GN=PCBP1 PE=1 SV=2	PCBP1_HUMAN	PCBP1	37 kDa	2	2	2	2	2	2
511	Integrin alpha-1 OS=Homo sapiens GN=ITGA1 PE=1 SV=2	ITA1_HUMAN	ITGA1	131 kDa	0	0	3	3	6	6
512	Charged multivesicular body protein 6 OS=Homo sapiens GN=CHMP6 PE=1 SV=3	CHMP6_HUMAN	CHMP6	23 kDa	4	3	4	3	4	3
513	Coatomer subunit beta OS=Homo sapiens GN=COPB1 PE=1 SV=3	COPB_HUMAN	COPB1	107 kDa	4	4	6	6	7	7
514	Kinesin-like protein KIF23 OS=Homo sapiens GN=KIF23 PE=1 SV=3	KIF23_HUMAN	KIF23	110 kDa	2	2	2	2	3	3
515	Isocitrate dehydrogenase [NADP] cytoplasmic OS=Homo sapiens GN=IDH1 PE=1 SV=2	IDHC_HUMAN	IDH1	47 kDa	5	5	3	3	5	5
516	Casein kinase II subunit alpha' OS=Homo sapiens GN=CSNK2A2 PE=1 SV=1	CSK22_HUMAN	CSNK2A2	41 kDa	6	5	6	5	5	4
517	Protein disulfide-isomerase A3 OS=Homo sapiens GN=PDIA3 PE=1 SV=4	PDIA3_HUMAN	PDIA3	57 kDa	3	3	7	7	8	8
518	Secretory carrier-associated membrane protein 2 OS=Homo sapiens GN=SCAMP2 PE=1 SV=2	SCAM2_HUMAN	SCAMP2	37 kDa	0	0	0	0	2	2
519	Synaptophysin-like protein 1 OS=Homo sapiens GN=SYPL1 PE=1 SV=1	SYPL1_HUMAN	SYPL1	29 kDa	2	2	0	0	2	2
520	40S ribosomal protein S23 OS=Homo sapiens GN=RPS23 PE=1 SV=3	RS23_HUMAN	RPS23	16 kDa	2	2	3	3	2	2
521	Sodium-coupled neutral amino acid transporter 1 OS=Homo sapiens GN=SLC38A1 PE=1 SV=1	S38A1_HUMAN	SLC38A1	54 kDa	3	3	3	3	2	2
522	60S ribosomal protein L12 OS=Homo sapiens GN=RPL12 PE=1 SV=1	RL12_HUMAN	RPL12	18 kDa	2	2	3	3	4	3
523	Heterogeneous nuclear ribonucleoprotein A1 OS=Homo sapiens GN=HNRNPA1 PE=1 SV=5	ROA1_HUMAN	HNRNPA1	39 kDa	0	0	2	2	3	3
524	Vacuolar protein sorting-associated protein VTA1 homolog OS=Homo sapiens GN=VTA1 PE=1 SV=1	VTA1_HUMAN	VTA1	34 kDa	4	3	5	4	5	4
525	S-adenosylmethionine synthase isoform type-2 OS=Homo sapiens GN=MAT2A PE=1 SV=1	METK2_HUMAN	MAT2A	44 kDa	3	3	3	3	3	3
526	Aflatoxin B1 aldehyde reductase member 2 OS=Homo sapiens GN=AKR7A2 PE=1 SV=3	ARK72_HUMAN	AKR7A2	40 kDa	2	2	4	4	6	5
527	26S proteasome regulatory subunit 6A OS=Homo sapiens GN=PSMC3 PE=1 SV=3	PRS6A_HUMAN	PSMC3	49 kDa	3	3	5	5	5	5
528	Synaptobrevin homolog YKT6 OS=Homo sapiens GN=YKT6 PE=1 SV=1	YKT6_HUMAN	YKT6	22 kDa	2	2	3	3	4	4
529	Phenylalanine--tRNA ligase beta subunit OS=Homo sapiens GN=FARSB PE=1 SV=3	SYFB_HUMAN	FARSB	66 kDa	5	5	6	6	5	5
530	AP-2 complex subunit mu OS=Homo sapiens GN=AP2M1 PE=1 SV=2	AP2M1_HUMAN	AP2M1	50 kDa	5	5	4	4	5	5
531	GTP-binding protein SAR1b OS=Homo sapiens GN=SAR1B PE=1 SV=1	SAR1B_HUMAN	SAR1B	22 kDa	3	3	3	3	3	3
532	PDZ domain-containing protein GIPC1 OS=Homo sapiens GN=GIPC1 PE=1 SV=2	GIPC1_HUMAN	GIPC1	36 kDa	4	4	7	7	7	7
533	26S proteasome non-ATPase regulatory subunit 7 OS=Homo sapiens GN=PSMD7 PE=1 SV=2	PSMD7_HUMAN	PSMD7	37 kDa	5	3	7	5	6	4
534	Large proline-rich protein BAG6 OS=Homo sapiens GN=BAG6 PE=1 SV=2	BAG6_HUMAN	BAG6	119 kDa	0	0	2	2	0	0
535	Choline transporter-like protein 2 OS=Homo sapiens GN=SLC44A2 PE=1 SV=3	CTL2_HUMAN	SLC44A2	80 kDa	2	2	2	2	0	0
536	Apolipoprotein E OS=Homo sapiens GN=APOE PE=1 SV=1	APOE_HUMAN	APOE	36 kDa	3	3	2	2	0	0
537	Glutamine--tRNA ligase OS=Homo sapiens GN=QARS PE=1 SV=1	SYQ_HUMAN	QARS	88 kDa	2	2	0	0	2	2
538	Eukaryotic translation initiation factor 3 subunit B OS=Homo sapiens GN=EIF3B PE=1 SV=3	EIF3B_HUMAN	EIF3B	92 kDa	0	0	0	0	2	2
539	26S proteasome non-ATPase regulatory subunit 14 OS=Homo sapiens GN=PSMD14 PE=1 SV=1	PSDE_HUMAN	PSMD14	35 kDa	3	3	2	2	0	0
540	Proteasome subunit alpha type-7 OS=Homo sapiens GN=PSMA7 PE=1 SV=1	PSA7_HUMAN	PSMA7	28 kDa	2	2	4	4	3	3
541	Hypoxanthine-guanine phosphoribosyltransferase OS=Homo sapiens GN=HPRT1 PE=1 SV=2	HPRT_HUMAN	HPRT1	25 kDa	3	3	2	2	4	4
542	Centrosomal protein of 55 kDa OS=Homo sapiens GN=CEP55 PE=1 SV=3	CEP55_HUMAN	CEP55	54 kDa	3	3	4	4	4	4
543	60 kDa heat shock protein, mitochondrial OS=Homo sapiens GN=HSPD1 PE=1 SV=2	CH60_HUMAN	HSPD1	61 kDa	2	2	5	5	5	5
544	Disks large homolog 3 OS=Homo sapiens GN=DLG3 PE=1 SV=2	DLG3_HUMAN	DLG3	90 kDa	3	3	5	5	5	5
545	Sodium-dependent neutral amino acid transporter B(0)AT2 OS=Homo sapiens GN=SLC6A15 PE=1 SV=1	S6A15_HUMAN	SLC6A15	82 kDa	0	0	4	4	4	4
546	Chondroitin sulfate proteoglycan 4 OS=Homo sapiens GN=CSPG4 PE=1 SV=2	CSPG4_HUMAN	CSPG4	251 kDa	0	0	9	9	7	7
547	Dual specificity mitogen-activated protein kinase kinase 1 OS=Homo sapiens GN=MAP2K1 PE=1 SV=2	MP2K1_HUMAN	MAP2K1	43 kDa	6	6	4	4	3	3
548	Ras-related protein Rab-18 OS=Homo sapiens GN=RAB18 PE=1 SV=1	RAB18_HUMAN	RAB18	23 kDa	4	4	4	4	5	5
549	Ubiquitin-conjugating enzyme E2 variant 1 OS=Homo sapiens GN=UBE2V1 PE=1 SV=2	UB2V1_HUMAN	UBE2V1	16 kDa	2	2	2	2	2	2
550	26S proteasome non-ATPase regulatory subunit 12 OS=Homo sapiens GN=PSMD12 PE=1 SV=3	PSD12_HUMAN	PSMD12	53 kDa	5	5	5	5	5	5
551	Cell surface glycoprotein MUC18 OS=Homo sapiens GN=MCAM PE=1 SV=2	MUC18_HUMAN	MCAM	72 kDa	3	2	5	4	2	2
552	Neurogenic locus notch homolog protein 2 OS=Homo sapiens GN=NOTCH2 PE=1 SV=3	NOTC2_HUMAN	NOTCH2	265 kDa	4	4	3	3	2	2
553	Importin-5 OS=Homo sapiens GN=IPO5 PE=1 SV=4	IPO5_HUMAN	IPO5	124 kDa	0	0	3	3	5	5
554	Glucosidase 2 subunit beta OS=Homo sapiens GN=PRKCSH PE=1 SV=2	GLU2B_HUMAN	PRKCSH	59 kDa	0	0	2	2	0	0
555	Stathmin OS=Homo sapiens GN=STMN1 PE=1 SV=3	STMN1_HUMAN	STMN1	17 kDa	4	4	5	5	4	4
556	F-actin-capping protein subunit beta OS=Homo sapiens GN=CAPZB PE=1 SV=4	CAPZB_HUMAN	CAPZB	31 kDa	3	3	3	3	4	4
557	Proteasome subunit alpha type-5 OS=Homo sapiens GN=PSMA5 PE=1 SV=3	PSA5_HUMAN	PSMA5	26 kDa	3	3	4	4	3	3
558	Serine/threonine-protein phosphatase 2A 55 kDa regulatory subunit B alpha isoform OS=Homo sapiens GN=PPP2R2A PE=1 SV=1	2ABA_HUMAN	PPP2R2A	52 kDa	4	4	6	6	5	5
559	Protein kinase C and casein kinase substrate in neurons protein 3 OS=Homo sapiens GN=PACSIN3 PE=1 SV=2	PACN3_HUMAN	PACSIN3	48 kDa	4	4	2	2	5	5
560	Growth factor receptor-bound protein 2 OS=Homo sapiens GN=GRB2 PE=1 SV=1	GRB2_HUMAN	GRB2	25 kDa	2	2	3	3	3	3
561	Vacuolar protein sorting-associated protein 28 homolog OS=Homo sapiens GN=VPS28 PE=1 SV=1	VPS28_HUMAN	VPS28	25 kDa	2	2	4	3	4	4
562	Staphylococcal nuclease domain-containing protein 1 OS=Homo sapiens GN=SND1 PE=1 SV=1	SND1_HUMAN	SND1	102 kDa	2	2	4	4	7	7
563	Purine nucleoside phosphorylase OS=Homo sapiens GN=PNP PE=1 SV=2	PNPH_HUMAN	PNP	32 kDa	4	4	4	4	3	3
564	Alcohol dehydrogenase [NADP(+)] OS=Homo sapiens GN=AKR1A1 PE=1 SV=3	AK1A1_HUMAN	AKR1A1	37 kDa	2	2	2	2	3	3
565	Lipolysis-stimulated lipoprotein receptor OS=Homo sapiens GN=LSR PE=1 SV=4	LSR_HUMAN	LSR	71 kDa	2	2	3	3	3	3
566	Thrombospondin-1 OS=Homo sapiens GN=THBS1 PE=1 SV=2	TSP1_HUMAN	THBS1	129 kDa	0	0	4	4	2	2
567	Sodium- and chloride-dependent creatine transporter 1 OS=Homo sapiens GN=SLC6A8 PE=1 SV=1	SC6A8_HUMAN	SLC6A8	71 kDa	2	2	3	3	2	2
568	Renin receptor OS=Homo sapiens GN=ATP6AP2 PE=1 SV=2	RENR_HUMAN	ATP6AP2	39 kDa	3	3	0	0	4	4
569	Sodium-dependent multivitamin transporter OS=Homo sapiens GN=SLC5A6 PE=2 SV=2	SC5A6_HUMAN	SLC5A6	69 kDa	0	0	2	2	2	2
570	Ran GTPase-activating protein 1 OS=Homo sapiens GN=RANGAP1 PE=1 SV=1	RAGP1_HUMAN	RANGAP1	64 kDa	3	3	4	4	4	4
571	60S ribosomal protein L24 OS=Homo sapiens GN=RPL24 PE=1 SV=1	RL24_HUMAN	RPL24	18 kDa	3	3	3	3	3	3
572	Transportin-1 OS=Homo sapiens GN=TNPO1 PE=1 SV=2	TNPO1_HUMAN	TNPO1	102 kDa	0	0	2	2	3	3
573	Glycine--tRNA ligase OS=Homo sapiens GN=GARS PE=1 SV=3	GARS_HUMAN	GARS	83 kDa	3	3	3	3	4	4
574	60S ribosomal protein L30 OS=Homo sapiens GN=RPL30 PE=1 SV=2	RL30_HUMAN	RPL30	13 kDa	3	3	3	3	3	2
575	Glutathione S-transferase Mu 3 OS=Homo sapiens GN=GSTM3 PE=1 SV=3	GSTM3_HUMAN	GSTM3	27 kDa	2	2	3	3	2	2
576	Golgin subfamily A member 7 OS=Homo sapiens GN=GOLGA7 PE=1 SV=2	GOGA7_HUMAN	GOLGA7	16 kDa	0	0	4	3	4	3
577	Ras-related protein Rab-22A OS=Homo sapiens GN=RAB22A PE=1 SV=2	RB22A_HUMAN	RAB22A	22 kDa	3	3	3	3	3	3
578	Calcyclin-binding protein OS=Homo sapiens GN=CACYBP PE=1 SV=2	CYBP_HUMAN	CACYBP	26 kDa	3	3	4	4	3	3
579	Dyslexia-associated protein KIAA0319-like protein OS=Homo sapiens GN=KIAA0319L PE=1 SV=2	K319L_HUMAN	KIAA0319L	116 kDa	0	0	3	3	4	4
580	Eukaryotic translation initiation factor 3 subunit F OS=Homo sapiens GN=EIF3F PE=1 SV=1	EIF3F_HUMAN	EIF3F	38 kDa	5	5	5	5	6	5
581	Aspartate aminotransferase, cytoplasmic OS=Homo sapiens GN=GOT1 PE=1 SV=3	AATC_HUMAN	GOT1	46 kDa	5	5	4	4	6	6
582	Flotillin-2 OS=Homo sapiens GN=FLOT2 PE=1 SV=2	FLOT2_HUMAN	FLOT2	47 kDa	4	4	6	4	6	5
583	Formin-like protein 2 OS=Homo sapiens GN=FMNL2 PE=1 SV=3	FMNL2_HUMAN	FMNL2	123 kDa	4	4	4	4	4	4
584	Mitogen-activated protein kinase 3 OS=Homo sapiens GN=MAPK3 PE=1 SV=4	MK03_HUMAN	MAPK3	43 kDa	4	4	5	5	4	4
585	26S proteasome regulatory subunit 10B OS=Homo sapiens GN=PSMC6 PE=1 SV=1	PRS10_HUMAN	PSMC6	44 kDa	5	4	4	3	7	6
586	Tropomyosin alpha-3 chain OS=Homo sapiens GN=TPM3 PE=1 SV=2	TPM3_HUMAN	TPM3	33 kDa	6	6	6	5	4	4
587	Ephrin-B1 OS=Homo sapiens GN=EFNB1 PE=1 SV=1	EFNB1_HUMAN	EFNB1	38 kDa	3	2	3	2	2	2
588	Neural cell adhesion molecule 1 OS=Homo sapiens GN=NCAM1 PE=1 SV=3	NCAM1_HUMAN	NCAM1	95 kDa	3	3	2	2	3	3
589	Na(+)/H(+) exchange regulatory cofactor NHE-RF1 OS=Homo sapiens GN=SLC9A3R1 PE=1 SV=4	NHRF1_HUMAN	SLC9A3R1	39 kDa	3	3	3	3	2	2
590	A-kinase anchor protein 12 OS=Homo sapiens GN=AKAP12 PE=1 SV=4	AKA12_HUMAN	AKAP12	191 kDa	0	0	2	2	4	4
591	Afadin OS=Homo sapiens GN=AFDN PE=1 SV=3	AFAD_HUMAN	AFDN	207 kDa	0	0	3	3	2	2
592	Alanine--tRNA ligase, cytoplasmic OS=Homo sapiens GN=AARS PE=1 SV=2	SYAC_HUMAN	AARS	107 kDa	0	0	4	4	3	3
593	CD81 antigen OS=Homo sapiens GN=CD81 PE=1 SV=1	CD81_HUMAN	CD81	26 kDa	0	0	2	2	3	2
594	Glycylpeptide N-tetradecanoyltransferase 1 OS=Homo sapiens GN=NMT1 PE=1 SV=2	NMT1_HUMAN	NMT1	57 kDa	3	3	4	4	2	2
595	Peflin OS=Homo sapiens GN=PEF1 PE=1 SV=1	PEF1_HUMAN	PEF1	30 kDa	0	0	0	0	3	3
596	40S ribosomal protein S14 OS=Homo sapiens GN=RPS14 PE=1 SV=3	RS14_HUMAN	RPS14	16 kDa	3	3	4	4	3	3
597	Heterogeneous nuclear ribonucleoproteins A2/B1 OS=Homo sapiens GN=HNRNPA2B1 PE=1 SV=2	ROA2_HUMAN	HNRNPA2B1	37 kDa	3	3	5	5	4	4
598	ADP-ribosylation factor-like protein 2 OS=Homo sapiens GN=ARL2 PE=1 SV=4	ARL2_HUMAN	ARL2	21 kDa	4	4	3	3	4	4
599	Ubiquitin thioesterase OTUB1 OS=Homo sapiens GN=OTUB1 PE=1 SV=2	OTUB1_HUMAN	OTUB1	31 kDa	4	4	4	4	5	5
600	Proteasome subunit alpha type-3 OS=Homo sapiens GN=PSMA3 PE=1 SV=2	PSA3_HUMAN	PSMA3	28 kDa	5	5	5	5	4	4
601	F-actin-capping protein subunit alpha-1 OS=Homo sapiens GN=CAPZA1 PE=1 SV=3	CAZA1_HUMAN	CAPZA1	33 kDa	0	0	3	3	6	5
602	Proteasome subunit beta type-1 OS=Homo sapiens GN=PSMB1 PE=1 SV=2	PSB1_HUMAN	PSMB1	26 kDa	5	5	3	3	4	4
603	Galactokinase OS=Homo sapiens GN=GALK1 PE=1 SV=1	GALK1_HUMAN	GALK1	42 kDa	4	4	3	3	5	4
604	Heat shock 70 kDa protein 4L OS=Homo sapiens GN=HSPA4L PE=1 SV=3	HS74L_HUMAN	HSPA4L	95 kDa	0	0	4	4	2	2
605	Cytoplasmic dynein 1 light intermediate chain 1 OS=Homo sapiens GN=DYNC1LI1 PE=1 SV=3	DC1L1_HUMAN	DYNC1LI1	57 kDa	3	3	3	3	5	5
606	Serine/threonine-protein kinase 26 OS=Homo sapiens GN=STK26 PE=1 SV=2	STK26_HUMAN	STK26	47 kDa	0	0	0	0	4	4
607	Biliverdin reductase A OS=Homo sapiens GN=BLVRA PE=1 SV=2	BIEA_HUMAN	BLVRA	33 kDa	3	3	4	4	5	5
608	Protein FAM49B OS=Homo sapiens GN=FAM49B PE=1 SV=1	FA49B_HUMAN	FAM49B	37 kDa	4	4	6	6	6	6
609	Glutathione S-transferase omega-1 OS=Homo sapiens GN=GSTO1 PE=1 SV=2	GSTO1_HUMAN	GSTO1	28 kDa	5	5	5	5	4	4
610	Secretory carrier-associated membrane protein 1 OS=Homo sapiens GN=SCAMP1 PE=1 SV=2	SCAM1_HUMAN	SCAMP1	38 kDa	3	2	5	4	5	5
611	E3 ubiquitin-protein ligase NEDD4-like OS=Homo sapiens GN=NEDD4L PE=1 SV=2	NED4L_HUMAN	NEDD4L	112 kDa	0	0	3	3	3	3
612	Non-POU domain-containing octamer-binding protein OS=Homo sapiens GN=NONO PE=1 SV=4	NONO_HUMAN	NONO	54 kDa	3	3	2	2	2	2
613	Charged multivesicular body protein 2a OS=Homo sapiens GN=CHMP2A PE=1 SV=1	CHM2A_HUMAN	CHMP2A	25 kDa	0	0	0	0	3	3
614	Protein kinase C and casein kinase substrate in neurons protein 2 OS=Homo sapiens GN=PACSIN2 PE=1 SV=2	PACN2_HUMAN	PACSIN2	56 kDa	3	3	4	4	4	4
615	Ras-related protein Rab-21 OS=Homo sapiens GN=RAB21 PE=1 SV=3	RAB21_HUMAN	RAB21	24 kDa	2	2	3	2	5	5
616	Pachytene checkpoint protein 2 homolog OS=Homo sapiens GN=TRIP13 PE=1 SV=2	PCH2_HUMAN	TRIP13	49 kDa	0	0	6	6	4	4
617	Cadherin-2 OS=Homo sapiens GN=CDH2 PE=1 SV=4	CADH2_HUMAN	CDH2	100 kDa	2	2	4	4	3	3
618	Cystatin-C OS=Homo sapiens GN=CST3 PE=1 SV=1	CYTC_HUMAN	CST3	16 kDa	3	3	3	3	3	3
619	Nuclear migration protein nudC OS=Homo sapiens GN=NUDC PE=1 SV=1	NUDC_HUMAN	NUDC	38 kDa	2	2	2	2	4	4
620	Zinc finger CCCH-type antiviral protein 1 OS=Homo sapiens GN=ZC3HAV1 PE=1 SV=3	ZCCHV_HUMAN	ZC3HAV1	101 kDa	0	0	4	4	3	3
621	Phosphatidylinositol transfer protein beta isoform OS=Homo sapiens GN=PITPNB PE=1 SV=2	PIPNB_HUMAN	PITPNB	32 kDa	2	2	4	4	5	5
622	Vesicle-fusing ATPase OS=Homo sapiens GN=NSF PE=1 SV=3	NSF_HUMAN	NSF	83 kDa	0	0	3	3	3	3
623	Replication protein A 70 kDa DNA-binding subunit OS=Homo sapiens GN=RPA1 PE=1 SV=2	RFA1_HUMAN	RPA1	68 kDa	0	0	2	2	0	0
624	Proliferating cell nuclear antigen OS=Homo sapiens GN=PCNA PE=1 SV=1	PCNA_HUMAN	PCNA	29 kDa	0	0	3	3	2	2
625	Phosphoserine aminotransferase OS=Homo sapiens GN=PSAT1 PE=1 SV=2	SERC_HUMAN	PSAT1	40 kDa	5	5	3	3	6	6
626	Acetyl-CoA acetyltransferase, cytosolic OS=Homo sapiens GN=ACAT2 PE=1 SV=2	THIC_HUMAN	ACAT2	41 kDa	5	3	4	2	6	4
627	60S ribosomal protein L23 OS=Homo sapiens GN=RPL23 PE=1 SV=1	RL23_HUMAN	RPL23	15 kDa	0	0	2	2	3	3
628	Neuronal membrane glycoprotein M6-a OS=Homo sapiens GN=GPM6A PE=1 SV=2	GPM6A_HUMAN	GPM6A	31 kDa	3	3	2	2	2	2
629	Tetraspanin-9 OS=Homo sapiens GN=TSPAN9 PE=1 SV=1	TSN9_HUMAN	TSPAN9	27 kDa	2	2	2	2	3	2
630	Junctional adhesion molecule A OS=Homo sapiens GN=F11R PE=1 SV=1	JAM1_HUMAN	F11R	33 kDa	2	2	2	2	3	3
631	V-type proton ATPase catalytic subunit A OS=Homo sapiens GN=ATP6V1A PE=1 SV=2	VATA_HUMAN	ATP6V1A	68 kDa	3	3	3	3	3	3
632	Cysteine-rich and transmembrane domain-containing protein 1 OS=Homo sapiens GN=CYSTM1 PE=1 SV=1	CYTM1_HUMAN	CYSTM1	11 kDa	2	2	2	2	2	2
633	Ran-specific GTPase-activating protein OS=Homo sapiens GN=RANBP1 PE=1 SV=1	RANG_HUMAN	RANBP1	23 kDa	3	3	3	3	2	2
634	60S ribosomal protein L22 OS=Homo sapiens GN=RPL22 PE=1 SV=2	RL22_HUMAN	RPL22	15 kDa	2	2	2	2	2	2
635	Epidermal growth factor receptor OS=Homo sapiens GN=EGFR PE=1 SV=2	EGFR_HUMAN	EGFR	134 kDa	0	0	3	3	0	0
636	Sortilin OS=Homo sapiens GN=SORT1 PE=1 SV=3	SORT_HUMAN	SORT1	92 kDa	0	0	4	4	4	4
637	Myosin regulatory light chain 12A OS=Homo sapiens GN=MYL12A PE=1 SV=2	ML12A_HUMAN (+1)	MYL12A	20 kDa	2	2	3	3	3	3
638	Laminin subunit alpha-1 OS=Homo sapiens GN=LAMA1 PE=1 SV=2	LAMA1_HUMAN	LAMA1	337 kDa	2	2	2	2	6	6
639	Beta-1,4-glucuronyltransferase 1 OS=Homo sapiens GN=B4GAT1 PE=1 SV=1	B4GA1_HUMAN	B4GAT1	47 kDa	0	0	0	0	3	3
640	Nuclease-sensitive element-binding protein 1 OS=Homo sapiens GN=YBX1 PE=1 SV=3	YBOX1_HUMAN	YBX1	36 kDa	0	0	4	3	5	4
641	Obg-like ATPase 1 OS=Homo sapiens GN=OLA1 PE=1 SV=2	OLA1_HUMAN	OLA1	45 kDa	3	3	4	4	4	4
642	Activator of 90 kDa heat shock protein ATPase homolog 1 OS=Homo sapiens GN=AHSA1 PE=1 SV=1	AHSA1_HUMAN	AHSA1	38 kDa	2	2	2	2	2	2
643	Replication factor C subunit 2 OS=Homo sapiens GN=RFC2 PE=1 SV=3	RFC2_HUMAN	RFC2	39 kDa	4	4	2	2	5	5
644	Asparagine synthetase [glutamine-hydrolyzing] OS=Homo sapiens GN=ASNS PE=1 SV=4	ASNS_HUMAN	ASNS	64 kDa	0	0	2	2	3	3
645	Adenylyl cyclase-associated protein 1 OS=Homo sapiens GN=CAP1 PE=1 SV=5	CAP1_HUMAN	CAP1	52 kDa	3	3	6	6	5	5
646	Phosphomevalonate kinase OS=Homo sapiens GN=PMVK PE=1 SV=3	PMVK_HUMAN	PMVK	22 kDa	5	5	5	5	4	4
647	Actin-related protein 2/3 complex subunit 2 OS=Homo sapiens GN=ARPC2 PE=1 SV=1	ARPC2_HUMAN	ARPC2	34 kDa	3	3	7	7	2	2
648	Thymidylate kinase OS=Homo sapiens GN=DTYMK PE=1 SV=4	KTHY_HUMAN	DTYMK	24 kDa	4	4	3	3	4	4
649	Peptidyl-prolyl cis-trans isomerase-like 1 OS=Homo sapiens GN=PPIL1 PE=1 SV=1	PPIL1_HUMAN	PPIL1	18 kDa	3	3	3	3	2	2
650	AP-1 complex subunit mu-1 OS=Homo sapiens GN=AP1M1 PE=1 SV=3	AP1M1_HUMAN	AP1M1	49 kDa	2	2	4	4	6	6
651	Exportin-7 OS=Homo sapiens GN=XPO7 PE=1 SV=3	XPO7_HUMAN	XPO7	124 kDa	0	0	3	3	4	4
652	Mitogen-activated protein kinase 1 OS=Homo sapiens GN=MAPK1 PE=1 SV=3	MK01_HUMAN	MAPK1	41 kDa	0	0	2	2	2	2
653	4-trimethylaminobutyraldehyde dehydrogenase OS=Homo sapiens GN=ALDH9A1 PE=1 SV=3	AL9A1_HUMAN	ALDH9A1	54 kDa	3	3	4	4	0	0
654	Alpha-centractin OS=Homo sapiens GN=ACTR1A PE=1 SV=1	ACTZ_HUMAN	ACTR1A	43 kDa	0	0	0	0	6	5
655	Syntaxin-7 OS=Homo sapiens GN=STX7 PE=1 SV=4	STX7_HUMAN	STX7	30 kDa	2	2	3	2	3	2
656	Synaptogyrin-1 OS=Homo sapiens GN=SYNGR1 PE=1 SV=2	SNG1_HUMAN	SYNGR1	25 kDa	2	2	2	2	2	2
657	Vesicle-associated membrane protein 7 OS=Homo sapiens GN=VAMP7 PE=1 SV=3	VAMP7_HUMAN	VAMP7	25 kDa	2	2	2	2	0	0
658	Prostaglandin E synthase 3 OS=Homo sapiens GN=PTGES3 PE=1 SV=1	TEBP_HUMAN	PTGES3	19 kDa	2	2	3	3	3	3
659	Interleukin enhancer-binding factor 3 OS=Homo sapiens GN=ILF3 PE=1 SV=3	ILF3_HUMAN	ILF3	95 kDa	0	0	5	5	2	2
660	Protein EFR3 homolog A OS=Homo sapiens GN=EFR3A PE=1 SV=2	EFR3A_HUMAN	EFR3A	93 kDa	3	3	4	4	4	4
661	Septin-2 OS=Homo sapiens GN=SEPT2 PE=1 SV=1	SEPT2_HUMAN	2002-09-01	41 kDa	3	3	5	3	3	3
662	DnaJ homolog subfamily C member 7 OS=Homo sapiens GN=DNAJC7 PE=1 SV=2	DNJC7_HUMAN	DNAJC7	56 kDa	3	3	3	3	0	0
663	6-phosphogluconolactonase OS=Homo sapiens GN=PGLS PE=1 SV=2	6PGL_HUMAN	PGLS	28 kDa	3	3	6	6	3	3
664	Charged multivesicular body protein 4b OS=Homo sapiens GN=CHMP4B PE=1 SV=1	CHM4B_HUMAN	CHMP4B	25 kDa	3	3	3	3	3	3
665	Ubiquitin-conjugating enzyme E2 K OS=Homo sapiens GN=UBE2K PE=1 SV=3	UBE2K_HUMAN	UBE2K	22 kDa	2	2	3	3	5	5
666	Probable ubiquitin carboxyl-terminal hydrolase FAF-X OS=Homo sapiens GN=USP9X PE=1 SV=3	USP9X_HUMAN	USP9X	292 kDa	0	0	0	0	3	3
667	Abl interactor 1 OS=Homo sapiens GN=ABI1 PE=1 SV=4	ABI1_HUMAN	ABI1	55 kDa	2	2	3	3	2	2
668	Small nuclear ribonucleoprotein-associated protein N OS=Homo sapiens GN=SNRPN PE=1 SV=1	RSMN_HUMAN (+1)	SNRPN	25 kDa	0	0	0	0	2	2
669	60S ribosomal protein L21 OS=Homo sapiens GN=RPL21 PE=1 SV=2	RL21_HUMAN	RPL21	19 kDa	2	2	2	2	3	2
670	cAMP-dependent protein kinase type II-alpha regulatory subunit OS=Homo sapiens GN=PRKAR2A PE=1 SV=2	KAP2_HUMAN	PRKAR2A	46 kDa	3	3	0	0	5	5
671	CD276 antigen OS=Homo sapiens GN=CD276 PE=1 SV=1	CD276_HUMAN	CD276	57 kDa	0	0	3	3	2	2
672	60S acidic ribosomal protein P2 OS=Homo sapiens GN=RPLP2 PE=1 SV=1	RLA2_HUMAN	RPLP2	12 kDa	2	2	2	2	5	5
673	Junctional adhesion molecule C OS=Homo sapiens GN=JAM3 PE=1 SV=1	JAM3_HUMAN	JAM3	35 kDa	0	0	0	0	5	4
674	Vacuolar protein-sorting-associated protein 25 OS=Homo sapiens GN=VPS25 PE=1 SV=1	VPS25_HUMAN	VPS25	21 kDa	0	0	2	2	3	3
675	Lysosome-associated membrane glycoprotein 2 OS=Homo sapiens GN=LAMP2 PE=1 SV=2	LAMP2_HUMAN	LAMP2	45 kDa	0	0	0	0	2	2
676	Farnesyl pyrophosphate synthase OS=Homo sapiens GN=FDPS PE=1 SV=4	FPPS_HUMAN	FDPS	48 kDa	2	2	3	3	4	4
677	40S ribosomal protein S27 OS=Homo sapiens GN=RPS27 PE=1 SV=3	RS27_HUMAN	RPS27	9 kDa	2	2	3	3	2	2
678	Histidine triad nucleotide-binding protein 1 OS=Homo sapiens GN=HINT1 PE=1 SV=2	HINT1_HUMAN	HINT1	14 kDa	2	2	2	2	3	3
679	Actin-related protein 2/3 complex subunit 1A OS=Homo sapiens GN=ARPC1A PE=1 SV=2	ARC1A_HUMAN	ARPC1A	42 kDa	2	2	2	2	3	3
680	Beta-2-syntrophin OS=Homo sapiens GN=SNTB2 PE=1 SV=1	SNTB2_HUMAN	SNTB2	58 kDa	0	0	0	0	3	3
681	CD166 antigen OS=Homo sapiens GN=ALCAM PE=1 SV=2	CD166_HUMAN	ALCAM	65 kDa	3	3	3	3	6	6
682	Alpha-soluble NSF attachment protein OS=Homo sapiens GN=NAPA PE=1 SV=3	SNAA_HUMAN	NAPA	33 kDa	4	4	5	5	4	4
683	WD repeat-containing protein 18 OS=Homo sapiens GN=WDR18 PE=1 SV=2	WDR18_HUMAN	WDR18	47 kDa	4	4	4	4	3	3
684	Protein DJ-1 OS=Homo sapiens GN=PARK7 PE=1 SV=2	PARK7_HUMAN	PARK7	20 kDa	3	3	4	4	5	4
685	Prohibitin OS=Homo sapiens GN=PHB PE=1 SV=1	PHB_HUMAN	PHB	30 kDa	3	3	2	2	4	4
686	Sorting nexin-3 OS=Homo sapiens GN=SNX3 PE=1 SV=3	SNX3_HUMAN	SNX3	19 kDa	2	2	2	2	2	2
687	Proteasome subunit beta type-2 OS=Homo sapiens GN=PSMB2 PE=1 SV=1	PSB2_HUMAN	PSMB2	23 kDa	0	0	4	4	3	3
688	Insulin-degrading enzyme OS=Homo sapiens GN=IDE PE=1 SV=4	IDE_HUMAN	IDE	118 kDa	2	2	4	4	2	2
689	Translationally-controlled tumor protein OS=Homo sapiens GN=TPT1 PE=1 SV=1	TCTP_HUMAN	TPT1	20 kDa	0	0	0	0	2	2
690	Putative helicase MOV-10 OS=Homo sapiens GN=MOV10 PE=1 SV=2	MOV10_HUMAN	MOV10	114 kDa	0	0	3	3	5	5
691	Calnexin OS=Homo sapiens GN=CANX PE=1 SV=2	CALX_HUMAN	CANX	68 kDa	0	0	2	2	2	2
692	Zinc transporter ZIP6 OS=Homo sapiens GN=SLC39A6 PE=1 SV=3	S39A6_HUMAN	SLC39A6	85 kDa	2	2	2	2	2	2
693	Coronin-1C OS=Homo sapiens GN=CORO1C PE=1 SV=1	COR1C_HUMAN	CORO1C	53 kDa	2	2	2	2	0	0
694	Carboxypeptidase E OS=Homo sapiens GN=CPE PE=1 SV=1	CBPE_HUMAN	CPE	53 kDa	3	3	3	3	0	0
695	ATP-binding cassette sub-family F member 1 OS=Homo sapiens GN=ABCF1 PE=1 SV=2	ABCF1_HUMAN	ABCF1	96 kDa	0	0	2	2	0	0
696	Occludin OS=Homo sapiens GN=OCLN PE=1 SV=1	OCLN_HUMAN	OCLN	59 kDa	0	0	2	2	0	0
697	10 kDa heat shock protein, mitochondrial OS=Homo sapiens GN=HSPE1 PE=1 SV=2	CH10_HUMAN	HSPE1	11 kDa	2	2	2	2	3	3
698	D-dopachrome decarboxylase OS=Homo sapiens GN=DDT PE=1 SV=3	DOPD_HUMAN	DDT	13 kDa	0	0	0	0	2	2
699	40S ribosomal protein S19 OS=Homo sapiens GN=RPS19 PE=1 SV=2	RS19_HUMAN	RPS19	16 kDa	0	0	0	0	3	3
700	Microtubule-associated protein RP/EB family member 1 OS=Homo sapiens GN=MAPRE1 PE=1 SV=3	MARE1_HUMAN	MAPRE1	30 kDa	4	3	0	0	0	0
701	Proteasome activator complex subunit 3 OS=Homo sapiens GN=PSME3 PE=1 SV=1	PSME3_HUMAN	PSME3	30 kDa	2	2	3	3	3	3
702	Endophilin-A2 OS=Homo sapiens GN=SH3GL1 PE=1 SV=1	SH3G1_HUMAN	SH3GL1	41 kDa	2	2	2	2	2	2
703	TLD domain-containing protein 1 OS=Homo sapiens GN=TLDC1 PE=1 SV=2	TLDC1_HUMAN	TLDC1	51 kDa	0	0	2	2	3	3
704	Uridine 5'-monophosphate synthase OS=Homo sapiens GN=UMPS PE=1 SV=1	UMPS_HUMAN	UMPS	52 kDa	2	2	0	0	3	3
705	Coactosin-like protein OS=Homo sapiens GN=COTL1 PE=1 SV=3	COTL1_HUMAN	COTL1	16 kDa	2	2	0	0	2	2
706	Voltage-dependent anion-selective channel protein 1 OS=Homo sapiens GN=VDAC1 PE=1 SV=2	VDAC1_HUMAN	VDAC1	31 kDa	2	2	2	2	2	2
707	Small nuclear ribonucleoprotein E OS=Homo sapiens GN=SNRPE PE=1 SV=1	RUXE_HUMAN	SNRPE	11 kDa	0	0	0	0	2	2
708	Vesicle-trafficking protein SEC22b OS=Homo sapiens GN=SEC22B PE=1 SV=4	SC22B_HUMAN	SEC22B	25 kDa	2	2	0	0	3	3
709	Ras-related protein Rab-38 OS=Homo sapiens GN=RAB38 PE=1 SV=1	RAB38_HUMAN	RAB38	24 kDa	3	3	3	3	2	2
710	Platelet-activating factor acetylhydrolase IB subunit alpha OS=Homo sapiens GN=PAFAH1B1 PE=1 SV=2	LIS1_HUMAN	PAFAH1B1	47 kDa	0	0	2	2	2	2
711	Receptor-type tyrosine-protein phosphatase alpha OS=Homo sapiens GN=PTPRA PE=1 SV=2	PTPRA_HUMAN	PTPRA	91 kDa	0	0	0	0	3	3
712	ADP-ribosylation factor-like protein 3 OS=Homo sapiens GN=ARL3 PE=1 SV=2	ARL3_HUMAN	ARL3	20 kDa	2	2	2	2	3	3
713	Amidophosphoribosyltransferase OS=Homo sapiens GN=PPAT PE=1 SV=1	PUR1_HUMAN	PPAT	57 kDa	2	2	3	3	3	3
714	Serine/threonine-protein kinase TAO1 OS=Homo sapiens GN=TAOK1 PE=1 SV=1	TAOK1_HUMAN	TAOK1	116 kDa	3	3	2	2	3	3
715	Golgi-associated plant pathogenesis-related protein 1 OS=Homo sapiens GN=GLIPR2 PE=1 SV=3	GAPR1_HUMAN	GLIPR2	17 kDa	3	2	2	2	2	2
716	Hsp90 co-chaperone Cdc37 OS=Homo sapiens GN=CDC37 PE=1 SV=1	CDC37_HUMAN	CDC37	44 kDa	0	0	0	0	2	2
717	Bleomycin hydrolase OS=Homo sapiens GN=BLMH PE=1 SV=1	BLMH_HUMAN	BLMH	53 kDa	0	0	3	3	2	2
718	Prohibitin-2 OS=Homo sapiens GN=PHB2 PE=1 SV=2	PHB2_HUMAN	PHB2	33 kDa	2	2	3	3	3	3
719	Proteolipid protein 2 OS=Homo sapiens GN=PLP2 PE=1 SV=1	PLP2_HUMAN	PLP2	17 kDa	0	0	0	0	2	2
720	Multivesicular body subunit 12B OS=Homo sapiens GN=MVB12B PE=1 SV=2	MB12B_HUMAN	MVB12B	36 kDa	4	4	3	3	4	4
721	60S ribosomal protein L9 OS=Homo sapiens GN=RPL9 PE=1 SV=1	RL9_HUMAN	RPL9	22 kDa	3	3	4	3	3	3
722	cAMP-dependent protein kinase catalytic subunit alpha OS=Homo sapiens GN=PRKACA PE=1 SV=2	KAPCA_HUMAN	PRKACA	41 kDa	3	3	4	4	4	4
723	Protein FAM84B OS=Homo sapiens GN=FAM84B PE=1 SV=1	FA84B_HUMAN	FAM84B	34 kDa	2	2	3	3	3	3
724	Cancer-related nucleoside-triphosphatase OS=Homo sapiens GN=NTPCR PE=1 SV=1	NTPCR_HUMAN	NTPCR	21 kDa	3	2	4	4	4	4
725	Nicotinamide phosphoribosyltransferase OS=Homo sapiens GN=NAMPT PE=1 SV=1	NAMPT_HUMAN	NAMPT	56 kDa	2	2	2	2	3	3
726	Sorting nexin-12 OS=Homo sapiens GN=SNX12 PE=1 SV=3	SNX12_HUMAN	SNX12	20 kDa	0	0	0	0	2	2
727	5'-AMP-activated protein kinase subunit gamma-1 OS=Homo sapiens GN=PRKAG1 PE=1 SV=1	AAKG1_HUMAN	PRKAG1	38 kDa	4	4	2	2	4	4
728	Poliovirus receptor OS=Homo sapiens GN=PVR PE=1 SV=2	PVR_HUMAN	PVR	45 kDa	0	0	2	2	3	3
729	Fructose-bisphosphate aldolase C OS=Homo sapiens GN=ALDOC PE=1 SV=2	ALDOC_HUMAN	ALDOC	39 kDa	0	0	3	3	4	3
730	Serine/threonine-protein kinase MARK2 OS=Homo sapiens GN=MARK2 PE=1 SV=2	MARK2_HUMAN	MARK2	88 kDa	2	2	0	0	0	0
731	Thioredoxin domain-containing protein 17 OS=Homo sapiens GN=TXNDC17 PE=1 SV=1	TXD17_HUMAN	TXNDC17	14 kDa	2	2	2	2	2	2
732	Programmed cell death protein 5 OS=Homo sapiens GN=PDCD5 PE=1 SV=3	PDCD5_HUMAN	PDCD5	14 kDa	0	0	2	2	3	3
733	Glypican-4 OS=Homo sapiens GN=GPC4 PE=1 SV=4	GPC4_HUMAN	GPC4	62 kDa	0	0	3	3	2	2
734	Elongation factor 1-beta OS=Homo sapiens GN=EEF1B2 PE=1 SV=3	EF1B_HUMAN	EEF1B2	25 kDa	0	0	3	3	2	2
735	Destrin OS=Homo sapiens GN=DSTN PE=1 SV=3	DEST_HUMAN	DSTN	19 kDa	2	2	3	3	3	3
736	Glutathione S-transferase P OS=Homo sapiens GN=GSTP1 PE=1 SV=2	GSTP1_HUMAN	GSTP1	23 kDa	3	3	2	2	3	3
737	26S proteasome non-ATPase regulatory subunit 1 OS=Homo sapiens GN=PSMD1 PE=1 SV=2	PSMD1_HUMAN	PSMD1	106 kDa	0	0	3	3	3	3
738	Tetraspanin-14 OS=Homo sapiens GN=TSPAN14 PE=1 SV=1	TSN14_HUMAN	TSPAN14	31 kDa	0	0	2	2	2	2
739	Transmembrane emp24 domain-containing protein 9 OS=Homo sapiens GN=TMED9 PE=1 SV=2	TMED9_HUMAN	TMED9	27 kDa	2	2	2	2	2	2
740	Developmentally-regulated GTP-binding protein 2 OS=Homo sapiens GN=DRG2 PE=1 SV=1	DRG2_HUMAN	DRG2	41 kDa	5	5	3	3	2	2
741	Charged multivesicular body protein 2b OS=Homo sapiens GN=CHMP2B PE=1 SV=1	CHM2B_HUMAN	CHMP2B	24 kDa	2	2	2	2	2	2
742	Serpin B6 OS=Homo sapiens GN=SERPINB6 PE=1 SV=3	SPB6_HUMAN	SERPINB6	43 kDa	3	3	4	4	4	4
743	Eukaryotic translation initiation factor 3 subunit M OS=Homo sapiens GN=EIF3M PE=1 SV=1	EIF3M_HUMAN	EIF3M	43 kDa	2	2	3	3	4	4
744	Programmed cell death protein 10 OS=Homo sapiens GN=PDCD10 PE=1 SV=1	PDC10_HUMAN	PDCD10	25 kDa	3	3	2	2	2	2
745	Ragulator complex protein LAMTOR1 OS=Homo sapiens GN=LAMTOR1 PE=1 SV=2	LTOR1_HUMAN	LAMTOR1	18 kDa	0	0	2	2	3	3
746	N-alpha-acetyltransferase 10 OS=Homo sapiens GN=NAA10 PE=1 SV=1	NAA10_HUMAN	NAA10	26 kDa	3	3	4	4	2	2
747	Proteasome subunit alpha type-4 OS=Homo sapiens GN=PSMA4 PE=1 SV=1	PSA4_HUMAN	PSMA4	29 kDa	2	2	4	4	3	3
748	Sulfotransferase 1A1 OS=Homo sapiens GN=SULT1A1 PE=1 SV=3	ST1A1_HUMAN	SULT1A1	34 kDa	0	0	2	2	0	0
749	Charged multivesicular body protein 1a OS=Homo sapiens GN=CHMP1A PE=1 SV=1	CHM1A_HUMAN	CHMP1A	22 kDa	2	2	3	3	2	2
750	Superoxide dismutase [Cu-Zn] OS=Homo sapiens GN=SOD1 PE=1 SV=2	SODC_HUMAN	SOD1	16 kDa	0	0	0	0	3	2
751	Vacuolar protein sorting-associated protein 26A OS=Homo sapiens GN=VPS26A PE=1 SV=2	VP26A_HUMAN	VPS26A	38 kDa	0	0	2	2	4	4
752	F-actin-capping protein subunit alpha-2 OS=Homo sapiens GN=CAPZA2 PE=1 SV=3	CAZA2_HUMAN	CAPZA2	33 kDa	0	0	0	0	2	2
753	Vitronectin OS=Homo sapiens GN=VTN PE=1 SV=1	VTNC_HUMAN	VTN	54 kDa	0	0	0	0	4	4
754	Ubiquitin carboxyl-terminal hydrolase 5 OS=Homo sapiens GN=USP5 PE=1 SV=2	UBP5_HUMAN	USP5	96 kDa	0	0	0	0	2	2
755	Lysine--tRNA ligase OS=Homo sapiens GN=KARS PE=1 SV=3	SYK_HUMAN	KARS	68 kDa	0	0	2	2	0	0
756	Sorting nexin-2 OS=Homo sapiens GN=SNX2 PE=1 SV=2	SNX2_HUMAN	SNX2	58 kDa	2	2	0	0	0	0
757	Fatty acid-binding protein, epidermal OS=Homo sapiens GN=FABP5 PE=1 SV=3	FABP5_HUMAN	FABP5	15 kDa	0	0	2	2	2	2
758	Integrin alpha-4 OS=Homo sapiens GN=ITGA4 PE=1 SV=3	ITA4_HUMAN	ITGA4	115 kDa	0	0	3	3	0	0
759	Collagen alpha-1(VI) chain OS=Homo sapiens GN=COL6A1 PE=1 SV=3	CO6A1_HUMAN	COL6A1	109 kDa	0	0	2	2	2	2
760	Vesicle-associated membrane protein 8 OS=Homo sapiens GN=VAMP8 PE=1 SV=1	VAMP8_HUMAN	VAMP8	11 kDa	2	2	2	2	3	2
761	Claudin-6 OS=Homo sapiens GN=CLDN6 PE=1 SV=2	CLD6_HUMAN	CLDN6	23 kDa	0	0	2	2	2	2
762	U2 small nuclear ribonucleoprotein A' OS=Homo sapiens GN=SNRPA1 PE=1 SV=2	RU2A_HUMAN	SNRPA1	28 kDa	2	2	0	0	0	0
763	Elongator complex protein 3 OS=Homo sapiens GN=ELP3 PE=1 SV=2	ELP3_HUMAN	ELP3	62 kDa	0	0	0	0	2	2
764	Platelet-activating factor acetylhydrolase IB subunit gamma OS=Homo sapiens GN=PAFAH1B3 PE=1 SV=1	PA1B3_HUMAN	PAFAH1B3	26 kDa	2	2	2	2	0	0
765	Actin-related protein 3 OS=Homo sapiens GN=ACTR3 PE=1 SV=3	ARP3_HUMAN	ACTR3	47 kDa	0	0	2	2	0	0
766	Inter-alpha-trypsin inhibitor heavy chain H3 OS=Homo sapiens GN=ITIH3 PE=1 SV=2	ITIH3_HUMAN	ITIH3	100 kDa	0	0	0	0	3	3
767	Cell cycle control protein 50A OS=Homo sapiens GN=TMEM30A PE=1 SV=1	CC50A_HUMAN	TMEM30A	41 kDa	0	0	2	2	0	0
768	Transcription intermediary factor 1-beta OS=Homo sapiens GN=TRIM28 PE=1 SV=5	TIF1B_HUMAN	TRIM28	89 kDa	0	0	2	2	0	0
769	Endothelin-converting enzyme 1 OS=Homo sapiens GN=ECE1 PE=1 SV=2	ECE1_HUMAN	ECE1	87 kDa	0	0	0	0	3	3
770	Synaptosomal-associated protein 29 OS=Homo sapiens GN=SNAP29 PE=1 SV=1	SNP29_HUMAN	SNAP29	29 kDa	2	2	2	2	3	3
771	Casein kinase I isoform alpha OS=Homo sapiens GN=CSNK1A1 PE=1 SV=2	KC1A_HUMAN	CSNK1A1	39 kDa	2	2	0	0	3	3
772	Probable serine carboxypeptidase CPVL OS=Homo sapiens GN=CPVL PE=1 SV=2	CPVL_HUMAN	CPVL	54 kDa	0	0	3	3	2	2
773	Dual specificity protein phosphatase 3 OS=Homo sapiens GN=DUSP3 PE=1 SV=1	DUS3_HUMAN	DUSP3	20 kDa	3	3	3	3	2	2
774	Tubulin--tyrosine ligase-like protein 12 OS=Homo sapiens GN=TTLL12 PE=1 SV=2	TTL12_HUMAN	TTLL12	74 kDa	0	0	0	0	2	2
775	Methylosome protein 50 OS=Homo sapiens GN=WDR77 PE=1 SV=1	MEP50_HUMAN	WDR77	37 kDa	2	2	0	0	2	2
776	Prolow-density lipoprotein receptor-related protein 1 OS=Homo sapiens GN=LRP1 PE=1 SV=2	LRP1_HUMAN	LRP1	505 kDa	0	0	5	5	0	0
777	U5 small nuclear ribonucleoprotein 40 kDa protein OS=Homo sapiens GN=SNRNP40 PE=1 SV=1	SNR40_HUMAN	SNRNP40	39 kDa	2	2	3	3	2	2
778	Hsp70-binding protein 1 OS=Homo sapiens GN=HSPBP1 PE=1 SV=1	HPBP1_HUMAN	HSPBP1	39 kDa	0	0	2	2	2	2
779	ATP-dependent RNA helicase DDX1 OS=Homo sapiens GN=DDX1 PE=1 SV=2	DDX1_HUMAN	DDX1	82 kDa	3	3	2	2	0	0
780	Phosphoribosyl pyrophosphate synthase-associated protein 2 OS=Homo sapiens GN=PRPSAP2 PE=1 SV=1	KPRB_HUMAN	PRPSAP2	41 kDa	2	2	2	2	3	3
781	ATP synthase subunit beta, mitochondrial OS=Homo sapiens GN=ATP5B PE=1 SV=3	ATPB_HUMAN	ATP5B	57 kDa	0	0	3	3	4	4
782	Low molecular weight phosphotyrosine protein phosphatase OS=Homo sapiens GN=ACP1 PE=1 SV=3	PPAC_HUMAN	ACP1	18 kDa	3	3	3	3	4	4
783	Signal recognition particle subunit SRP68 OS=Homo sapiens GN=SRP68 PE=1 SV=2	SRP68_HUMAN	SRP68	71 kDa	4	4	3	3	3	3
784	Nascent polypeptide-associated complex subunit alpha, muscle-specific form OS=Homo sapiens GN=NACA PE=1 SV=1	NACAM_HUMAN	NACA	205 kDa	3	3	3	3	4	4
785	Trafficking protein particle complex subunit 3 OS=Homo sapiens GN=TRAPPC3 PE=1 SV=1	TPPC3_HUMAN	TRAPPC3	20 kDa	3	3	3	3	3	3
786	DNA repair protein RAD50 OS=Homo sapiens GN=RAD50 PE=1 SV=1	RAD50_HUMAN	RAD50	154 kDa	2	2	2	2	2	2
787	Dynactin subunit 3 OS=Homo sapiens GN=DCTN3 PE=1 SV=1	DCTN3_HUMAN	DCTN3	21 kDa	2	2	0	0	3	3
788	RNA-binding protein Raly OS=Homo sapiens GN=RALY PE=1 SV=1	RALY_HUMAN	RALY	32 kDa	0	0	3	3	3	3
789	40S ribosomal protein S7 OS=Homo sapiens GN=RPS7 PE=1 SV=1	RS7_HUMAN	RPS7	22 kDa	3	3	0	0	2	2
790	Charged multivesicular body protein 3 OS=Homo sapiens GN=CHMP3 PE=1 SV=3	CHMP3_HUMAN	CHMP3	25 kDa	0	0	0	0	2	2
791	Voltage-dependent calcium channel subunit alpha-2/delta-2 OS=Homo sapiens GN=CACNA2D2 PE=1 SV=2	CA2D2_HUMAN	CACNA2D2	130 kDa	0	0	3	3	0	0
792	Rho-associated protein kinase 1 OS=Homo sapiens GN=ROCK1 PE=1 SV=1	ROCK1_HUMAN	ROCK1	158 kDa	0	0	4	4	2	2
793	Protein disulfide-isomerase OS=Homo sapiens GN=P4HB PE=1 SV=3	PDIA1_HUMAN	P4HB	57 kDa	2	2	2	2	0	0
794	Guanine nucleotide-binding protein G(I)/G(S)/G(O) subunit gamma-12 OS=Homo sapiens GN=GNG12 PE=1 SV=3	GBG12_HUMAN	GNG12	8 kDa	0	0	4	4	3	3
795	Uroporphyrinogen decarboxylase OS=Homo sapiens GN=UROD PE=1 SV=2	DCUP_HUMAN	UROD	41 kDa	0	0	0	0	2	2
796	Methionine adenosyltransferase 2 subunit beta OS=Homo sapiens GN=MAT2B PE=1 SV=1	MAT2B_HUMAN	MAT2B	38 kDa	0	0	3	3	0	0
797	Histone deacetylase 2 OS=Homo sapiens GN=HDAC2 PE=1 SV=2	HDAC2_HUMAN	HDAC2	55 kDa	0	0	2	2	0	0
798	Activated RNA polymerase II transcriptional coactivator p15 OS=Homo sapiens GN=SUB1 PE=1 SV=3	TCP4_HUMAN	SUB1	14 kDa	0	0	2	2	0	0
799	Neutral amino acid transporter A OS=Homo sapiens GN=SLC1A4 PE=1 SV=1	SATT_HUMAN	SLC1A4	56 kDa	0	0	2	2	0	0
800	BolA-like protein 2 OS=Homo sapiens GN=BOLA2 PE=1 SV=1	BOLA2_HUMAN	BOLA2	10 kDa	0	0	2	2	2	2
801	Phosphoglucomutase-1 OS=Homo sapiens GN=PGM1 PE=1 SV=3	PGM1_HUMAN	PGM1	61 kDa	0	0	2	2	0	0
802	Nectin-2 OS=Homo sapiens GN=NECTIN2 PE=1 SV=1	NECT2_HUMAN	NECTIN2	58 kDa	0	0	2	2	3	3
803	Rac GTPase-activating protein 1 OS=Homo sapiens GN=RACGAP1 PE=1 SV=1	RGAP1_HUMAN	RACGAP1	71 kDa	2	2	0	0	0	0
804	Signal recognition particle subunit SRP72 OS=Homo sapiens GN=SRP72 PE=1 SV=3	SRP72_HUMAN	SRP72	75 kDa	2	2	2	2	2	2
805	Disks large homolog 1 OS=Homo sapiens GN=DLG1 PE=1 SV=2	DLG1_HUMAN	DLG1	100 kDa	0	0	0	0	2	2
806	Cystatin-B OS=Homo sapiens GN=CSTB PE=1 SV=2	CYTB_HUMAN	CSTB	11 kDa	2	2	2	2	3	3
807	Serine hydroxymethyltransferase, cytosolic OS=Homo sapiens GN=SHMT1 PE=1 SV=1	GLYC_HUMAN	SHMT1	53 kDa	2	2	2	2	2	2
808	Hypoxia up-regulated protein 1 OS=Homo sapiens GN=HYOU1 PE=1 SV=1	HYOU1_HUMAN	HYOU1	111 kDa	0	0	3	3	0	0
809	COP9 signalosome complex subunit 6 OS=Homo sapiens GN=COPS6 PE=1 SV=1	CSN6_HUMAN	COPS6	36 kDa	2	2	2	2	0	0
810	Butyrophilin subfamily 2 member A1 OS=Homo sapiens GN=BTN2A1 PE=1 SV=3	BT2A1_HUMAN	BTN2A1	60 kDa	0	0	2	2	0	0
811	Ras-related protein Rab-23 OS=Homo sapiens GN=RAB23 PE=1 SV=1	RAB23_HUMAN	RAB23	27 kDa	0	0	3	3	3	3
812	Ras-related protein Rab-34 OS=Homo sapiens GN=RAB34 PE=1 SV=1	RAB34_HUMAN	RAB34	29 kDa	2	2	3	3	2	2
813	Neuroplastin OS=Homo sapiens GN=NPTN PE=1 SV=2	NPTN_HUMAN	NPTN	44 kDa	0	0	0	0	3	3
814	Importin-4 OS=Homo sapiens GN=IPO4 PE=1 SV=2	IPO4_HUMAN	IPO4	119 kDa	0	0	2	2	0	0
815	Apolipoprotein B-100 OS=Homo sapiens GN=APOB PE=1 SV=2	APOB_HUMAN	APOB	516 kDa	0	0	2	2	0	0
816	Protein unc-45 homolog A OS=Homo sapiens GN=UNC45A PE=1 SV=1	UN45A_HUMAN	UNC45A	103 kDa	0	0	3	3	0	0
817	Developmentally-regulated GTP-binding protein 1 OS=Homo sapiens GN=DRG1 PE=1 SV=1	DRG1_HUMAN	DRG1	41 kDa	2	2	3	3	3	3
818	Protein SET OS=Homo sapiens GN=SET PE=1 SV=3	SET_HUMAN	SET	33 kDa	2	2	3	3	3	3
819	V-type proton ATPase subunit d 1 OS=Homo sapiens GN=ATP6V0D1 PE=1 SV=1	VA0D1_HUMAN	ATP6V0D1	40 kDa	2	2	3	3	3	3
820	ADP-sugar pyrophosphatase OS=Homo sapiens GN=NUDT5 PE=1 SV=1	NUDT5_HUMAN	NUDT5	24 kDa	4	4	3	3	2	2
821	Isochorismatase domain-containing protein 1 OS=Homo sapiens GN=ISOC1 PE=1 SV=3	ISOC1_HUMAN	ISOC1	32 kDa	3	3	4	4	2	2
822	UPF0160 protein MYG1, mitochondrial OS=Homo sapiens GN=C12orf10 PE=1 SV=2	MYG1_HUMAN	C12orf10	42 kDa	2	2	4	4	2	2
823	Heme-binding protein 1 OS=Homo sapiens GN=HEBP1 PE=1 SV=1	HEBP1_HUMAN	HEBP1	21 kDa	2	2	3	3	2	2
824	Metallo-beta-lactamase domain-containing protein 2 OS=Homo sapiens GN=MBLAC2 PE=1 SV=3	MBLC2_HUMAN	MBLAC2	31 kDa	0	0	3	3	3	3
825	Ferritin light chain OS=Homo sapiens GN=FTL PE=1 SV=2	FRIL_HUMAN	FTL	20 kDa	0	0	0	0	2	2
826	26S proteasome non-ATPase regulatory subunit 8 OS=Homo sapiens GN=PSMD8 PE=1 SV=2	PSMD8_HUMAN	PSMD8	40 kDa	2	2	0	0	3	3
827	Vacuolar protein sorting-associated protein 37B OS=Homo sapiens GN=VPS37B PE=1 SV=1	VP37B_HUMAN	VPS37B	31 kDa	0	0	0	0	3	3
828	Glutamyl aminopeptidase OS=Homo sapiens GN=ENPEP PE=1 SV=3	AMPE_HUMAN	ENPEP	109 kDa	2	2	0	0	0	0
829	Eukaryotic translation initiation factor 1A, X-chromosomal OS=Homo sapiens GN=EIF1AX PE=1 SV=2	IF1AX_HUMAN (+1)	EIF1AX	16 kDa	0	0	0	0	2	2
830	Proteasome subunit beta type-3 OS=Homo sapiens GN=PSMB3 PE=1 SV=2	PSB3_HUMAN	PSMB3	23 kDa	0	0	0	0	2	2
831	Rho-related GTP-binding protein RhoB OS=Homo sapiens GN=RHOB PE=1 SV=1	RHOB_HUMAN	RHOB	22 kDa	0	0	2	2	3	3
832	ATP-dependent 6-phosphofructokinase, platelet type OS=Homo sapiens GN=PFKP PE=1 SV=2	PFKAP_HUMAN	PFKP	86 kDa	2	2	4	3	0	0
833	Insulin receptor OS=Homo sapiens GN=INSR PE=1 SV=4	INSR_HUMAN	INSR	156 kDa	0	0	2	2	2	2
834	STE20-like serine/threonine-protein kinase OS=Homo sapiens GN=SLK PE=1 SV=1	SLK_HUMAN	SLK	143 kDa	0	0	2	2	3	3
835	Contactin-1 OS=Homo sapiens GN=CNTN1 PE=1 SV=1	CNTN1_HUMAN	CNTN1	113 kDa	0	0	4	4	2	2
836	CD59 glycoprotein OS=Homo sapiens GN=CD59 PE=1 SV=1	CD59_HUMAN	CD59	14 kDa	0	0	0	0	2	2
837	DNA-(apurinic or apyrimidinic site) lyase OS=Homo sapiens GN=APEX1 PE=1 SV=2	APEX1_HUMAN	APEX1	36 kDa	0	0	2	2	0	0
838	Gap junction gamma-1 protein OS=Homo sapiens GN=GJC1 PE=1 SV=2	CXG1_HUMAN	GJC1	45 kDa	0	0	2	2	2	2
839	Charged multivesicular body protein 4a OS=Homo sapiens GN=CHMP4A PE=1 SV=3	CHM4A_HUMAN	CHMP4A	25 kDa	2	2	2	2	2	2
840	Syntaxin-12 OS=Homo sapiens GN=STX12 PE=1 SV=1	STX12_HUMAN	STX12	32 kDa	0	0	2	2	0	0
841	Dermcidin OS=Homo sapiens GN=DCD PE=1 SV=2	DCD_HUMAN	DCD	11 kDa	2	2	0	0	2	2
842	Ectonucleotide pyrophosphatase/phosphodiesterase family member 1 OS=Homo sapiens GN=ENPP1 PE=1 SV=2	ENPP1_HUMAN	ENPP1	105 kDa	0	0	0	0	2	2
843	Filamin-B OS=Homo sapiens GN=FLNB PE=1 SV=2	FLNB_HUMAN	FLNB	278 kDa	0	0	2	2	0	0
844	Proteasome subunit beta type-4 OS=Homo sapiens GN=PSMB4 PE=1 SV=4	PSB4_HUMAN	PSMB4	29 kDa	0	0	2	2	2	2
845	Cullin-2 OS=Homo sapiens GN=CUL2 PE=1 SV=2	CUL2_HUMAN	CUL2	87 kDa	0	0	0	0	2	2
846	60S ribosomal protein L36 OS=Homo sapiens GN=RPL36 PE=1 SV=3	RL36_HUMAN	RPL36	12 kDa	0	0	0	0	2	2
847	S-formylglutathione hydrolase OS=Homo sapiens GN=ESD PE=1 SV=2	ESTD_HUMAN	ESD	31 kDa	2	2	2	2	3	3
848	TOM1-like protein 1 OS=Homo sapiens GN=TOM1L1 PE=1 SV=2	TM1L1_HUMAN	TOM1L1	53 kDa	2	2	2	2	0	0
849	N(G),N(G)-dimethylarginine dimethylaminohydrolase 2 OS=Homo sapiens GN=DDAH2 PE=1 SV=1	DDAH2_HUMAN	DDAH2	30 kDa	2	2	2	2	2	2
850	Peroxiredoxin-5, mitochondrial OS=Homo sapiens GN=PRDX5 PE=1 SV=4	PRDX5_HUMAN	PRDX5	22 kDa	0	0	2	2	2	2
851	Phospholipid-transporting ATPase IG OS=Homo sapiens GN=ATP11C PE=1 SV=3	AT11C_HUMAN	ATP11C	129 kDa	0	0	0	0	2	2
852	Endothelial protein C receptor OS=Homo sapiens GN=PROCR PE=1 SV=1	EPCR_HUMAN	PROCR	27 kDa	0	0	0	0	3	3
853	TAR DNA-binding protein 43 OS=Homo sapiens GN=TARDBP PE=1 SV=1	TADBP_HUMAN	TARDBP	45 kDa	0	0	2	2	0	0
854	LanC-like protein 1 OS=Homo sapiens GN=LANCL1 PE=1 SV=1	LANC1_HUMAN	LANCL1	45 kDa	0	0	0	0	3	3
855	ADP-ribosylation factor-like protein 1 OS=Homo sapiens GN=ARL1 PE=1 SV=1	ARL1_HUMAN	ARL1	20 kDa	2	2	2	2	2	2
856	Retinol-binding protein 4 OS=Homo sapiens GN=RBP4 PE=1 SV=3	RET4_HUMAN	RBP4	23 kDa	2	2	2	2	2	2
857	Sialic acid synthase OS=Homo sapiens GN=NANS PE=1 SV=2	SIAS_HUMAN	NANS	40 kDa	3	3	3	3	2	2
858	Ubiquitin carboxyl-terminal hydrolase isozyme L3 OS=Homo sapiens GN=UCHL3 PE=1 SV=1	UCHL3_HUMAN	UCHL3	26 kDa	2	2	3	3	3	3
859	ATP synthase subunit alpha, mitochondrial OS=Homo sapiens GN=ATP5A1 PE=1 SV=1	ATPA_HUMAN	ATP5A1	60 kDa	2	2	3	3	2	2
860	COP9 signalosome complex subunit 8 OS=Homo sapiens GN=COPS8 PE=1 SV=1	CSN8_HUMAN	COPS8	23 kDa	2	2	2	2	3	3
861	Tetranectin OS=Homo sapiens GN=CLEC3B PE=1 SV=3	TETN_HUMAN	CLEC3B	23 kDa	2	2	2	2	3	3
862	Glutaredoxin-3 OS=Homo sapiens GN=GLRX3 PE=1 SV=2	GLRX3_HUMAN	GLRX3	37 kDa	2	2	2	2	2	2
863	Peptidyl-prolyl cis-trans isomerase D OS=Homo sapiens GN=PPID PE=1 SV=3	PPID_HUMAN	PPID	41 kDa	3	3	3	3	2	2
864	Type I inositol 1,4,5-trisphosphate 5-phosphatase OS=Homo sapiens GN=INPP5A PE=1 SV=1	I5P1_HUMAN	INPP5A	48 kDa	2	2	2	2	3	3
865	Complement decay-accelerating factor OS=Homo sapiens GN=CD55 PE=1 SV=4	DAF_HUMAN	CD55	41 kDa	2	2	3	3	0	0
866	Ras suppressor protein 1 OS=Homo sapiens GN=RSU1 PE=1 SV=3	RSU1_HUMAN	RSU1	32 kDa	2	2	2	2	2	2
867	Acyl-protein thioesterase 1 OS=Homo sapiens GN=LYPLA1 PE=1 SV=1	LYPA1_HUMAN	LYPLA1	25 kDa	0	0	2	2	2	2
868	Ribonucleoside-diphosphate reductase subunit M2 OS=Homo sapiens GN=RRM2 PE=1 SV=1	RIR2_HUMAN	RRM2	45 kDa	2	2	0	0	0	0
869	Prefoldin subunit 2 OS=Homo sapiens GN=PFDN2 PE=1 SV=1	PFD2_HUMAN	PFDN2	17 kDa	0	0	3	3	3	3
870	40S ribosomal protein S12 OS=Homo sapiens GN=RPS12 PE=1 SV=3	RS12_HUMAN	RPS12	15 kDa	3	3	0	0	2	2
871	ADP-ribosylation factor-like protein 6 OS=Homo sapiens GN=ARL6 PE=1 SV=1	ARL6_HUMAN	ARL6	21 kDa	0	0	2	2	2	2
872	Merlin OS=Homo sapiens GN=NF2 PE=1 SV=1	MERL_HUMAN	NF2	70 kDa	0	0	3	3	3	3
873	Integrin alpha-3 OS=Homo sapiens GN=ITGA3 PE=1 SV=5	ITA3_HUMAN	ITGA3	117 kDa	0	0	2	2	2	2
874	Small nuclear ribonucleoprotein Sm D2 OS=Homo sapiens GN=SNRPD2 PE=1 SV=1	SMD2_HUMAN	SNRPD2	14 kDa	0	0	0	0	2	2
875	Protein sidekick-2 OS=Homo sapiens GN=SDK2 PE=1 SV=3	SDK2_HUMAN	SDK2	239 kDa	0	0	2	2	2	2
876	Utrophin OS=Homo sapiens GN=UTRN PE=1 SV=2	UTRO_HUMAN	UTRN	394 kDa	0	0	3	3	2	2
877	Cytoplasmic aconitate hydratase OS=Homo sapiens GN=ACO1 PE=1 SV=3	ACOC_HUMAN	ACO1	98 kDa	0	0	2	2	2	2
878	Metal transporter CNNM3 OS=Homo sapiens GN=CNNM3 PE=1 SV=1	CNNM3_HUMAN	CNNM3	76 kDa	0	0	2	2	0	0
879	Calcium-regulated heat-stable protein 1 OS=Homo sapiens GN=CARHSP1 PE=1 SV=2	CHSP1_HUMAN	CARHSP1	16 kDa	0	0	2	2	2	2
880	Protein FAM171A2 OS=Homo sapiens GN=FAM171A2 PE=1 SV=1	F1712_HUMAN	FAM171A2	87 kDa	0	0	2	2	0	0
881	Protein mago nashi homolog 2 OS=Homo sapiens GN=MAGOHB PE=1 SV=1	MGN2_HUMAN (+1)	MAGOHB	17 kDa	0	0	0	0	2	2
882	Protein-L-isoaspartate(D-aspartate) O-methyltransferase OS=Homo sapiens GN=PCMT1 PE=1 SV=4	PIMT_HUMAN	PCMT1	25 kDa	2	2	0	0	0	0
883	40S ribosomal protein S10 OS=Homo sapiens GN=RPS10 PE=1 SV=1	RS10_HUMAN	RPS10	19 kDa	0	0	0	0	3	3
884	Tyrosine-protein kinase CSK OS=Homo sapiens GN=CSK PE=1 SV=1	CSK_HUMAN	CSK	51 kDa	0	0	0	0	2	2
885	Vesicular integral-membrane protein VIP36 OS=Homo sapiens GN=LMAN2 PE=1 SV=1	LMAN2_HUMAN	LMAN2	40 kDa	0	0	2	2	0	0
886	Uridine-cytidine kinase 2 OS=Homo sapiens GN=UCK2 PE=1 SV=1	UCK2_HUMAN	UCK2	29 kDa	0	0	3	3	0	0
887	Sorting nexin-6 OS=Homo sapiens GN=SNX6 PE=1 SV=1	SNX6_HUMAN	SNX6	47 kDa	0	0	0	0	2	2
888	Pterin-4-alpha-carbinolamine dehydratase OS=Homo sapiens GN=PCBD1 PE=1 SV=2	PHS_HUMAN	PCBD1	12 kDa	0	0	2	2	2	2
889	DNA-directed RNA polymerase II subunit RPB2 OS=Homo sapiens GN=POLR2B PE=1 SV=1	RPB2_HUMAN	POLR2B	134 kDa	0	0	2	2	0	0
890	CKLF-like MARVEL transmembrane domain-containing protein 6 OS=Homo sapiens GN=CMTM6 PE=1 SV=1	CKLF6_HUMAN	CMTM6	20 kDa	2	2	0	0	2	2
891	Protein ABHD14B OS=Homo sapiens GN=ABHD14B PE=1 SV=1	ABHEB_HUMAN	ABHD14B	22 kDa	3	3	2	2	2	2
892	Adenylate kinase isoenzyme 1 OS=Homo sapiens GN=AK1 PE=1 SV=3	KAD1_HUMAN	AK1	22 kDa	2	2	2	2	2	2
893	Aminoacyl tRNA synthase complex-interacting multifunctional protein 1 OS=Homo sapiens GN=AIMP1 PE=1 SV=2	AIMP1_HUMAN	AIMP1	34 kDa	3	3	2	2	2	2
894	Ubiquitin-conjugating enzyme E2 L3 OS=Homo sapiens GN=UBE2L3 PE=1 SV=1	UB2L3_HUMAN	UBE2L3	18 kDa	2	2	2	2	2	2
895	Eukaryotic translation initiation factor 3 subunit H OS=Homo sapiens GN=EIF3H PE=1 SV=1	EIF3H_HUMAN	EIF3H	40 kDa	2	2	2	2	2	2
896	Protein ERGIC-53 OS=Homo sapiens GN=LMAN1 PE=1 SV=2	LMAN1_HUMAN	LMAN1	58 kDa	2	2	0	0	0	0
897	Glucosamine-6-phosphate isomerase 1 OS=Homo sapiens GN=GNPDA1 PE=1 SV=1	GNPI1_HUMAN	GNPDA1	33 kDa	2	2	2	2	0	0
898	Dolichyl-diphosphooligosaccharide--protein glycosyltransferase subunit 1 OS=Homo sapiens GN=RPN1 PE=1 SV=1	RPN1_HUMAN	RPN1	69 kDa	0	0	0	0	2	2
899	Serine/threonine-protein phosphatase 2A activator OS=Homo sapiens GN=PTPA PE=1 SV=3	PTPA_HUMAN	PTPA	41 kDa	0	0	2	2	2	2
900	DNA replication licensing factor MCM6 OS=Homo sapiens GN=MCM6 PE=1 SV=1	MCM6_HUMAN	MCM6	93 kDa	2	2	0	0	3	3
901	Signal peptidase complex catalytic subunit SEC11A OS=Homo sapiens GN=SEC11A PE=1 SV=1	SC11A_HUMAN	SEC11A	21 kDa	0	0	2	2	2	2
902	Voltage-dependent anion-selective channel protein 2 OS=Homo sapiens GN=VDAC2 PE=1 SV=2	VDAC2_HUMAN	VDAC2	32 kDa	0	0	3	3	2	2
903	Ribosome maturation protein SBDS OS=Homo sapiens GN=SBDS PE=1 SV=4	SBDS_HUMAN	SBDS	29 kDa	0	0	2	2	0	0
904	L-xylulose reductase OS=Homo sapiens GN=DCXR PE=1 SV=2	DCXR_HUMAN	DCXR	26 kDa	2	2	2	2	0	0
905	Gamma-glutamylcyclotransferase OS=Homo sapiens GN=GGCT PE=1 SV=1	GGCT_HUMAN	GGCT	21 kDa	3	3	3	3	0	0
906	Eukaryotic translation initiation factor 4H OS=Homo sapiens GN=EIF4H PE=1 SV=5	IF4H_HUMAN	EIF4H	27 kDa	2	2	0	0	2	2
907	Vacuolar protein sorting-associated protein 29 OS=Homo sapiens GN=VPS29 PE=1 SV=1	VPS29_HUMAN	VPS29	21 kDa	0	0	2	2	0	0
908	Insulin-like growth factor 2 mRNA-binding protein 1 OS=Homo sapiens GN=IGF2BP1 PE=1 SV=2	IF2B1_HUMAN	IGF2BP1	63 kDa	2	2	0	0	3	3
909	N(G),N(G)-dimethylarginine dimethylaminohydrolase 1 OS=Homo sapiens GN=DDAH1 PE=1 SV=3	DDAH1_HUMAN	DDAH1	31 kDa	0	0	2	2	0	0
910	DNA-directed RNA polymerases I and III subunit RPAC1 OS=Homo sapiens GN=POLR1C PE=1 SV=1	RPAC1_HUMAN	POLR1C	39 kDa	2	2	0	0	0	0
911	Elongin-B OS=Homo sapiens GN=ELOB PE=1 SV=1	ELOB_HUMAN	ELOB	13 kDa	0	0	3	3	2	2
912	3'(2'),5'-bisphosphate nucleotidase 1 OS=Homo sapiens GN=BPNT1 PE=1 SV=1	BPNT1_HUMAN	BPNT1	33 kDa	2	2	0	0	4	4
913	Protein FAM234A OS=Homo sapiens GN=FAM234A PE=1 SV=1	F234A_HUMAN	FAM234A	60 kDa	0	0	2	2	3	3
914	Regulator of chromosome condensation OS=Homo sapiens GN=RCC1 PE=1 SV=1	RCC1_HUMAN	RCC1	45 kDa	0	0	3	3	2	2
915	DNA mismatch repair protein Msh2 OS=Homo sapiens GN=MSH2 PE=1 SV=1	MSH2_HUMAN	MSH2	105 kDa	0	0	3	3	2	2
916	DnaJ homolog subfamily A member 2 OS=Homo sapiens GN=DNAJA2 PE=1 SV=1	DNJA2_HUMAN	DNAJA2	46 kDa	0	0	0	0	2	2
917	Peptidyl-prolyl cis-trans isomerase NIMA-interacting 4 OS=Homo sapiens GN=PIN4 PE=1 SV=1	PIN4_HUMAN	PIN4	14 kDa	0	0	0	0	2	2
918	Ataxin-10 OS=Homo sapiens GN=ATXN10 PE=1 SV=1	ATX10_HUMAN	ATXN10	53 kDa	0	0	0	0	2	2
919	Interferon-induced transmembrane protein 1 OS=Homo sapiens GN=IFITM1 PE=1 SV=3	IFM1_HUMAN (+2)	IFITM1	14 kDa	0	0	0	0	2	2
920	Serine/arginine-rich splicing factor 7 OS=Homo sapiens GN=SRSF7 PE=1 SV=1	SRSF7_HUMAN	SRSF7	27 kDa	0	0	0	0	2	2
921	ADP-ribosylation factor-like protein 8B OS=Homo sapiens GN=ARL8B PE=1 SV=1	ARL8B_HUMAN	ARL8B	22 kDa	0	0	2	2	0	0
922	Mothers against decapentaplegic homolog 1 OS=Homo sapiens GN=SMAD1 PE=1 SV=1	SMAD1_HUMAN	SMAD1	52 kDa	0	0	2	2	0	0
923	Coatomer subunit gamma-1 OS=Homo sapiens GN=COPG1 PE=1 SV=1	COPG1_HUMAN	COPG1	98 kDa	0	0	0	0	2	2
924	Beta-hexosaminidase subunit beta OS=Homo sapiens GN=HEXB PE=1 SV=3	HEXB_HUMAN	HEXB	63 kDa	0	0	2	2	0	0
925	rRNA 2'-O-methyltransferase fibrillarin OS=Homo sapiens GN=FBL PE=1 SV=2	FBRL_HUMAN	FBL	34 kDa	2	2	0	0	0	0
926	Proteasome subunit beta type-6 OS=Homo sapiens GN=PSMB6 PE=1 SV=4	PSB6_HUMAN	PSMB6	25 kDa	2	2	2	2	2	2
927	Neuronal calcium sensor 1 OS=Homo sapiens GN=NCS1 PE=1 SV=2	NCS1_HUMAN	NCS1	22 kDa	2	2	2	2	2	2
928	Peptidyl-prolyl cis-trans isomerase NIMA-interacting 1 OS=Homo sapiens GN=PIN1 PE=1 SV=1	PIN1_HUMAN	PIN1	18 kDa	2	2	2	2	2	2
929	Cytosolic Fe-S cluster assembly factor NUBP2 OS=Homo sapiens GN=NUBP2 PE=1 SV=1	NUBP2_HUMAN	NUBP2	29 kDa	2	2	2	2	2	2
930	Mannose-1-phosphate guanyltransferase beta OS=Homo sapiens GN=GMPPB PE=1 SV=2	GMPPB_HUMAN	GMPPB	40 kDa	0	0	0	0	2	2
931	Hydroxymethylglutaryl-CoA synthase, cytoplasmic OS=Homo sapiens GN=HMGCS1 PE=1 SV=2	HMCS1_HUMAN	HMGCS1	57 kDa	2	2	0	0	0	0
932	UMP-CMP kinase OS=Homo sapiens GN=CMPK1 PE=1 SV=3	KCY_HUMAN	CMPK1	22 kDa	0	0	2	2	0	0
933	Xaa-Pro dipeptidase OS=Homo sapiens GN=PEPD PE=1 SV=3	PEPD_HUMAN	PEPD	55 kDa	0	0	0	0	2	2
934	GTP-binding protein Di-Ras1 OS=Homo sapiens GN=DIRAS1 PE=1 SV=1	DIRA1_HUMAN	DIRAS1	22 kDa	2	2	2	2	0	0
935	PDZ domain-containing protein 11 OS=Homo sapiens GN=PDZD11 PE=1 SV=2	PDZ11_HUMAN	PDZD11	16 kDa	0	0	2	2	2	2
936	Cyclin-dependent kinase inhibitor 2A OS=Homo sapiens GN=CDKN2A PE=1 SV=2	CDN2A_HUMAN	CDKN2A	17 kDa	0	0	2	2	3	3
937	V-type proton ATPase subunit G 1 OS=Homo sapiens GN=ATP6V1G1 PE=1 SV=3	VATG1_HUMAN	ATP6V1G1	14 kDa	2	2	0	0	0	0
938	40S ribosomal protein S17 OS=Homo sapiens GN=RPS17 PE=1 SV=2	RS17_HUMAN	RPS17	16 kDa	2	2	2	2	0	0
939	Pyrroline-5-carboxylate reductase 3 OS=Homo sapiens GN=PYCR3 PE=1 SV=3	P5CR3_HUMAN	PYCR3	29 kDa	2	2	2	2	0	0
940	Aminopeptidase B OS=Homo sapiens GN=RNPEP PE=1 SV=2	AMPB_HUMAN	RNPEP	73 kDa	2	2	2	2	0	0
941	Quinone oxidoreductase OS=Homo sapiens GN=CRYZ PE=1 SV=1	QOR_HUMAN	CRYZ	35 kDa	0	0	2	2	3	3
942	Laminin subunit alpha-4 OS=Homo sapiens GN=LAMA4 PE=1 SV=4	LAMA4_HUMAN	LAMA4	203 kDa	0	0	2	2	2	2
943	Acyl-CoA-binding protein OS=Homo sapiens GN=DBI PE=1 SV=2	ACBP_HUMAN	DBI	10 kDa	0	0	2	2	0	0
944	Glutathione reductase, mitochondrial OS=Homo sapiens GN=GSR PE=1 SV=2	GSHR_HUMAN	GSR	56 kDa	2	2	0	0	0	0
945	40S ribosomal protein S5 OS=Homo sapiens GN=RPS5 PE=1 SV=4	RS5_HUMAN	RPS5	23 kDa	0	0	2	2	2	2
946	Cysteine and histidine-rich domain-containing protein 1 OS=Homo sapiens GN=CHORDC1 PE=1 SV=2	CHRD1_HUMAN	CHORDC1	37 kDa	0	0	2	2	3	3
947	Peptidyl-prolyl cis-trans isomerase H OS=Homo sapiens GN=PPIH PE=1 SV=1	PPIH_HUMAN	PPIH	19 kDa	0	0	2	2	2	2
948	Alpha-aminoadipic semialdehyde dehydrogenase OS=Homo sapiens GN=ALDH7A1 PE=1 SV=5	AL7A1_HUMAN	ALDH7A1	58 kDa	0	0	0	0	4	4
949	COP9 signalosome complex subunit 5 OS=Homo sapiens GN=COPS5 PE=1 SV=4	CSN5_HUMAN	COPS5	38 kDa	0	0	2	2	0	0
950	Protein disulfide-isomerase A6 OS=Homo sapiens GN=PDIA6 PE=1 SV=1	PDIA6_HUMAN	PDIA6	48 kDa	0	0	0	0	2	2
951	Glucose-6-phosphate 1-dehydrogenase OS=Homo sapiens GN=G6PD PE=1 SV=4	G6PD_HUMAN	G6PD	59 kDa	0	0	0	0	2	2
952	Adipocyte plasma membrane-associated protein OS=Homo sapiens GN=APMAP PE=1 SV=2	APMAP_HUMAN	APMAP	46 kDa	2	2	0	0	0	0
953	COP9 signalosome complex subunit 1 OS=Homo sapiens GN=GPS1 PE=1 SV=4	CSN1_HUMAN	GPS1	56 kDa	0	0	2	2	0	0
954	Peptidyl-glycine alpha-amidating monooxygenase OS=Homo sapiens GN=PAM PE=1 SV=2	AMD_HUMAN	PAM	108 kDa	0	0	0	0	2	2
955	Solute carrier family 12 member 4 OS=Homo sapiens GN=SLC12A4 PE=1 SV=2	S12A4_HUMAN	SLC12A4	121 kDa	0	0	2	2	0	0
956	dCTP pyrophosphatase 1 OS=Homo sapiens GN=DCTPP1 PE=1 SV=1	DCTP1_HUMAN	DCTPP1	19 kDa	0	0	2	2	0	0
957	General vesicular transport factor p115 OS=Homo sapiens GN=USO1 PE=1 SV=2	USO1_HUMAN	USO1	108 kDa	0	0	2	2	0	0
958	Microtubule-actin cross-linking factor 1, isoforms 1/2/3/5 OS=Homo sapiens GN=MACF1 PE=1 SV=4	MACF1_HUMAN	MACF1	838 kDa	0	0	2	2	3	3
959	Acid sphingomyelinase-like phosphodiesterase 3b OS=Homo sapiens GN=SMPDL3B PE=1 SV=2	ASM3B_HUMAN	SMPDL3B	51 kDa	0	0	2	2	2	2
960	Leucine-rich repeat-containing protein 40 OS=Homo sapiens GN=LRRC40 PE=1 SV=1	LRC40_HUMAN	LRRC40	68 kDa	2	2	2	2	0	0
961	Exportin-T OS=Homo sapiens GN=XPOT PE=1 SV=2	XPOT_HUMAN	XPOT	110 kDa	0	0	3	3	0	0
962	ELAV-like protein 1 OS=Homo sapiens GN=ELAVL1 PE=1 SV=2	ELAV1_HUMAN	ELAVL1	36 kDa	0	0	2	2	0	0
963	Very-long-chain (3R)-3-hydroxyacyl-CoA dehydratase 3 OS=Homo sapiens GN=HACD3 PE=1 SV=2	HACD3_HUMAN	HACD3	43 kDa	0	0	2	2	0	0
964	Axin interactor, dorsalization-associated protein OS=Homo sapiens GN=AIDA PE=1 SV=1	AIDA_HUMAN	AIDA	35 kDa	2	2	0	0	0	0
965	Coatomer subunit zeta-1 OS=Homo sapiens GN=COPZ1 PE=1 SV=1	COPZ1_HUMAN	COPZ1	20 kDa	0	0	2	2	0	0
966	BAG family molecular chaperone regulator 2 OS=Homo sapiens GN=BAG2 PE=1 SV=1	BAG2_HUMAN	BAG2	24 kDa	2	2	0	0	2	2
967	Histidine triad nucleotide-binding protein 3 OS=Homo sapiens GN=HINT3 PE=1 SV=1	HINT3_HUMAN	HINT3	20 kDa	0	0	2	2	2	2
968	Toll-interacting protein OS=Homo sapiens GN=TOLLIP PE=1 SV=1	TOLIP_HUMAN	TOLLIP	30 kDa	2	2	0	0	2	2
969	Annexin A3 OS=Homo sapiens GN=ANXA3 PE=1 SV=3	ANXA3_HUMAN	ANXA3	36 kDa	0	0	2	2	0	0
970	Protein disulfide-isomerase A4 OS=Homo sapiens GN=PDIA4 PE=1 SV=2	PDIA4_HUMAN	PDIA4	73 kDa	0	0	0	0	2	2
971	Vang-like protein 1 OS=Homo sapiens GN=VANGL1 PE=1 SV=1	VANG1_HUMAN	VANGL1	60 kDa	0	0	0	0	3	3
972	Stress-70 protein, mitochondrial OS=Homo sapiens GN=HSPA9 PE=1 SV=2	GRP75_HUMAN	HSPA9	74 kDa	2	2	2	2	0	0
973	COP9 signalosome complex subunit 4 OS=Homo sapiens GN=COPS4 PE=1 SV=1	CSN4_HUMAN	COPS4	46 kDa	0	0	2	2	2	2
974	Erlin-2 OS=Homo sapiens GN=ERLIN2 PE=1 SV=1	ERLN2_HUMAN	ERLIN2	38 kDa	2	2	0	0	2	2
975	Calreticulin OS=Homo sapiens GN=CALR PE=1 SV=1	CALR_HUMAN	CALR	48 kDa	2	2	0	0	2	2
976	Cytosolic non-specific dipeptidase OS=Homo sapiens GN=CNDP2 PE=1 SV=2	CNDP2_HUMAN	CNDP2	53 kDa	0	0	2	2	2	2
977	LanC-like protein 2 OS=Homo sapiens GN=LANCL2 PE=1 SV=1	LANC2_HUMAN	LANCL2	51 kDa	0	0	2	2	0	0
978	E3 ubiquitin-protein ligase Itchy homolog OS=Homo sapiens GN=ITCH PE=1 SV=2	ITCH_HUMAN	ITCH	103 kDa	0	0	2	2	2	2
979	L-aminoadipate-semialdehyde dehydrogenase-phosphopantetheinyl transferase OS=Homo sapiens GN=AASDHPPT PE=1 SV=2	ADPPT_HUMAN	AASDHPPT	36 kDa	2	2	0	0	2	2
980	UTP--glucose-1-phosphate uridylyltransferase OS=Homo sapiens GN=UGP2 PE=1 SV=5	UGPA_HUMAN	UGP2	57 kDa	2	2	0	0	0	0
981	Eukaryotic translation initiation factor 4 gamma 1 OS=Homo sapiens GN=EIF4G1 PE=1 SV=4	IF4G1_HUMAN	EIF4G1	175 kDa	0	0	2	2	0	0
982	Cyclin-Y OS=Homo sapiens GN=CCNY PE=1 SV=2	CCNY_HUMAN	CCNY	39 kDa	0	0	0	0	2	2
983	Ras-related protein Rab-9A OS=Homo sapiens GN=RAB9A PE=1 SV=1	RAB9A_HUMAN	RAB9A	23 kDa	0	0	0	0	3	3
984	Protocadherin-7 OS=Homo sapiens GN=PCDH7 PE=1 SV=2	PCDH7_HUMAN	PCDH7	116 kDa	0	0	2	2	0	0
985	Plakophilin-2 OS=Homo sapiens GN=PKP2 PE=1 SV=2	PKP2_HUMAN	PKP2	97 kDa	0	0	0	0	2	2
986	Phospholipid scramblase 3 OS=Homo sapiens GN=PLSCR3 PE=1 SV=2	PLS3_HUMAN	PLSCR3	32 kDa	2	2	0	0	0	0
987	Structural maintenance of chromosomes protein 1A OS=Homo sapiens GN=SMC1A PE=1 SV=2	SMC1A_HUMAN	SMC1A	143 kDa	0	0	2	2	0	0
988	Integrin-linked protein kinase OS=Homo sapiens GN=ILK PE=1 SV=2	ILK_HUMAN	ILK	51 kDa	0	0	0	0	2	2
989	Nucleoporin Nup43 OS=Homo sapiens GN=NUP43 PE=1 SV=1	NUP43_HUMAN	NUP43	42 kDa	0	0	2	2	0	0
990	Copper-transporting ATPase 1 OS=Homo sapiens GN=ATP7A PE=1 SV=3	ATP7A_HUMAN	ATP7A	163 kDa	0	0	0	0	3	3
991	MIT domain-containing protein 1 OS=Homo sapiens GN=MITD1 PE=1 SV=1	MITD1_HUMAN	MITD1	29 kDa	2	2	0	0	0	0
992	SH3 domain-binding glutamic acid-rich-like protein OS=Homo sapiens GN=SH3BGRL PE=1 SV=1	SH3L1_HUMAN	SH3BGRL	13 kDa	2	2	0	0	0	0
993	Myeloid-derived growth factor OS=Homo sapiens GN=MYDGF PE=1 SV=1	MYDGF_HUMAN	MYDGF	19 kDa	0	0	2	2	0	0
994	Cell adhesion molecule 1 OS=Homo sapiens GN=CADM1 PE=1 SV=2	CADM1_HUMAN	CADM1	49 kDa	0	0	0	0	2	2
995	ATP synthase subunit O, mitochondrial OS=Homo sapiens GN=ATP5O PE=1 SV=1	ATPO_HUMAN	ATP5O	23 kDa	2	2	0	0	0	0
996	26S proteasome non-ATPase regulatory subunit 10 OS=Homo sapiens GN=PSMD10 PE=1 SV=1	PSD10_HUMAN	PSMD10	24 kDa	0	0	0	0	2	2
997	Syntaxin-3 OS=Homo sapiens GN=STX3 PE=1 SV=3	STX3_HUMAN	STX3	33 kDa	0	0	2	2	0	0
998	ATP-dependent DNA helicase Q1 OS=Homo sapiens GN=RECQL PE=1 SV=3	RECQ1_HUMAN	RECQL	73 kDa	2	2	0	0	0	0
999	Vacuolar protein-sorting-associated protein 36 OS=Homo sapiens GN=VPS36 PE=1 SV=1	VPS36_HUMAN	VPS36	44 kDa	2	2	0	0	0	0
1000	Tryptophan--tRNA ligase, cytoplasmic OS=Homo sapiens GN=WARS PE=1 SV=2	SYWC_HUMAN	WARS	53 kDa	0	0	0	0	2	2
1001	Methylthioribose-1-phosphate isomerase OS=Homo sapiens GN=MRI1 PE=1 SV=1	MTNA_HUMAN	MRI1	39 kDa	0	0	0	0	2	2
1002	Syntaxin-2 OS=Homo sapiens GN=STX2 PE=1 SV=3	STX2_HUMAN	STX2	33 kDa	0	0	0	0	2	2
1003	Core-binding factor subunit beta OS=Homo sapiens GN=CBFB PE=1 SV=2	PEBB_HUMAN	CBFB	22 kDa	0	0	0	0	2	2
1004	60S ribosomal protein L31 OS=Homo sapiens GN=RPL31 PE=1 SV=1	RL31_HUMAN	RPL31	14 kDa	0	0	0	0	2	2
1005	Translation initiation factor eIF-2B subunit alpha OS=Homo sapiens GN=EIF2B1 PE=1 SV=1	EI2BA_HUMAN	EIF2B1	34 kDa	0	0	2	2	0	0
1006	Splicing factor 3B subunit 6 OS=Homo sapiens GN=SF3B6 PE=1 SV=1	SF3B6_HUMAN	SF3B6	15 kDa	0	0	0	0	2	2
1007	DNA-directed RNA polymerase II subunit RPB7 OS=Homo sapiens GN=POLR2G PE=1 SV=1	RPB7_HUMAN	POLR2G	19 kDa	2	2	0	0	0	0
1008	Tissue alpha-L-fucosidase OS=Homo sapiens GN=FUCA1 PE=1 SV=4	FUCO_HUMAN	FUCA1	54 kDa	0	0	0	0	2	2
1009	Acidic leucine-rich nuclear phosphoprotein 32 family member B OS=Homo sapiens GN=ANP32B PE=1 SV=1	AN32B_HUMAN	ANP32B	29 kDa	0	0	2	2	0	0
1010	Exostosin-like 2 OS=Homo sapiens GN=EXTL2 PE=1 SV=1	EXTL2_HUMAN	EXTL2	37 kDa	0	0	2	2	0	0
1011	BRCA2 and CDKN1A-interacting protein OS=Homo sapiens GN=BCCIP PE=1 SV=1	BCCIP_HUMAN	BCCIP	36 kDa	0	0	2	2	0	0
1012	Galectin-3 OS=Homo sapiens GN=LGALS3 PE=1 SV=5	LEG3_HUMAN	LGALS3	26 kDa	2	2	2	2	0	0
1013	Eukaryotic translation elongation factor 1 epsilon-1 OS=Homo sapiens GN=EEF1E1 PE=1 SV=1	MCA3_HUMAN	EEF1E1	20 kDa	0	0	2	2	2	2
1014	NEDD8 OS=Homo sapiens GN=NEDD8 PE=1 SV=1	NEDD8_HUMAN	NEDD8	9 kDa	0	0	2	2	2	2
1015	Kynurenine--oxoglutarate transaminase 3 OS=Homo sapiens GN=KYAT3 PE=1 SV=1	KAT3_HUMAN	KYAT3	51 kDa	2	2	0	0	0	0
1016	Translation initiation factor eIF-2B subunit beta OS=Homo sapiens GN=EIF2B2 PE=1 SV=3	EI2BB_HUMAN	EIF2B2	39 kDa	0	0	2	2	0	0
1017	Glycogen synthase kinase-3 beta OS=Homo sapiens GN=GSK3B PE=1 SV=2	GSK3B_HUMAN	GSK3B	47 kDa	0	0	2	2	0	0
1018	Aldose 1-epimerase OS=Homo sapiens GN=GALM PE=1 SV=1	GALM_HUMAN	GALM	38 kDa	2	2	2	2	0	0
1019	Syntaxin-6 OS=Homo sapiens GN=STX6 PE=1 SV=1	STX6_HUMAN	STX6	29 kDa	0	0	2	2	0	0
1020	Membrane-bound transcription factor site-1 protease OS=Homo sapiens GN=MBTPS1 PE=1 SV=1	MBTP1_HUMAN	MBTPS1	118 kDa	0	0	2	2	0	0
1021	Alcohol dehydrogenase class-3 OS=Homo sapiens GN=ADH5 PE=1 SV=4	ADHX_HUMAN	ADH5	40 kDa	0	0	0	0	2	2
1022	Signal recognition particle 14 kDa protein OS=Homo sapiens GN=SRP14 PE=1 SV=2	SRP14_HUMAN	SRP14	15 kDa	0	0	0	0	2	2
1023	Eukaryotic translation initiation factor 3 subunit G OS=Homo sapiens GN=EIF3G PE=1 SV=2	EIF3G_HUMAN	EIF3G	36 kDa	0	0	0	0	2	2
1024	Alpha-adducin OS=Homo sapiens GN=ADD1 PE=1 SV=2	ADDA_HUMAN	ADD1	81 kDa	0	0	2	2	0	0
1025	DnaJ homolog subfamily B member 1 OS=Homo sapiens GN=DNAJB1 PE=1 SV=4	DNJB1_HUMAN	DNAJB1	38 kDa	0	0	0	0	2	2
1026	Cysteine and glycine-rich protein 2 OS=Homo sapiens GN=CSRP2 PE=1 SV=3	CSRP2_HUMAN	CSRP2	21 kDa	0	0	0	0	2	2
1027	RNA-binding motif protein, X chromosome OS=Homo sapiens GN=RBMX PE=1 SV=3	RBMX_HUMAN (+1)	RBMX	42 kDa	0	0	0	0	2	2
1028	Glypican-1 OS=Homo sapiens GN=GPC1 PE=1 SV=2	GPC1_HUMAN	GPC1	62 kDa	0	0	3	3	0	0
1029	Mth938 domain-containing protein OS=Homo sapiens GN=AAMDC PE=1 SV=1	AAMDC_HUMAN	AAMDC	13 kDa	2	2	0	0	0	0
1030	DNA-directed RNA polymerases I, II, and III subunit RPABC3 OS=Homo sapiens GN=POLR2H PE=1 SV=4	RPAB3_HUMAN	POLR2H	17 kDa	0	0	2	2	0	0
1031	Cytochrome c oxidase subunit 4 isoform 1, mitochondrial OS=Homo sapiens GN=COX4I1 PE=1 SV=1	COX41_HUMAN	COX4I1	20 kDa	0	0	0	0	2	2
1032	Probable 28S rRNA (cytosine(4447)-C(5))-methyltransferase OS=Homo sapiens GN=NOP2 PE=1 SV=2	NOP2_HUMAN	NOP2	89 kDa	2	2	0	0	0	0
1033	Eukaryotic translation initiation factor 5 OS=Homo sapiens GN=EIF5 PE=1 SV=2	IF5_HUMAN	EIF5	49 kDa	0	0	0	0	2	2
1034	Ubiquitin-like protein 3 OS=Homo sapiens GN=UBL3 PE=1 SV=1	UBL3_HUMAN	UBL3	13 kDa	2	2	0	0	0	0
1035	Fumarylacetoacetate hydrolase domain-containing protein 2A OS=Homo sapiens GN=FAHD2A PE=1 SV=1	FAH2A_HUMAN	FAHD2A	35 kDa	0	0	2	2	0	0
1036	BAG family molecular chaperone regulator 5 OS=Homo sapiens GN=BAG5 PE=1 SV=1	BAG5_HUMAN	BAG5	51 kDa	0	0	0	0	2	2
END OF FILE

## Sheet: HEK_Chitosan
HEK_Chitosan					HEK_Chitosan_Replicate1		HEK_Chitosan_Replicate2		HEK_Chitosan_Replicate3
#	Identified Proteins (986)	Accession Number	Alternate ID	Molecular Weight	Exclusive Unique Spectrum Count	Exclusive Unique Peptide Count	Exclusive Unique Spectrum Count	Exclusive Unique Peptide Count	Exclusive Unique Spectrum Count	Exclusive Unique Peptide Count
1	Heat shock 70 kDa protein 1B OS=Homo sapiens GN=HSPA1B PE=1 SV=1	HS71B_HUMAN	HSPA1B	70 kDa	53	30	51	30	52	32
2	Histone H4 OS=Homo sapiens GN=HIST1H4A PE=1 SV=2	H4_HUMAN	HIST1H4A	11 kDa	30	16	30	15	33	17
3	Heat shock protein HSP 90-beta OS=Homo sapiens GN=HSP90AB1 PE=1 SV=4	HS90B_HUMAN	HSP90AB1	83 kDa	56	37	53	36	56	38
4	Heat shock protein HSP 90-alpha OS=Homo sapiens GN=HSP90AA1 PE=1 SV=5	HS90A_HUMAN	HSP90AA1	85 kDa	28	18	28	19	27	19
5	Actin, cytoplasmic 1 OS=Homo sapiens GN=ACTB PE=1 SV=1	ACTB_HUMAN (+1)	ACTB	42 kDa	31	19	30	18	32	20
6	Keratin, type I cytoskeletal 10 OS=Homo sapiens GN=KRT10 PE=1 SV=6	K1C10_HUMAN	KRT10	59 kDa	36	23	35	24	34	24
7	Histone H2A.J OS=Homo sapiens GN=H2AFJ PE=1 SV=1	H2AJ_HUMAN	H2AFJ	14 kDa	9	7	8	6	8	6
8	Keratin, type II cytoskeletal 1 OS=Homo sapiens GN=KRT1 PE=1 SV=6	K2C1_HUMAN	KRT1	66 kDa	45	32	51	37	57	41
9	Laminin subunit alpha-5 OS=Homo sapiens GN=LAMA5 PE=1 SV=8	LAMA5_HUMAN	LAMA5	400 kDa	47	40	50	43	51	44
10	Histone H2A.V OS=Homo sapiens GN=H2AFV PE=1 SV=3	H2AV_HUMAN	H2AFV	14 kDa	3	2	4	2	5	3
11	Histone H2B type 1-C/E/F/G/I OS=Homo sapiens GN=HIST1H2BC PE=1 SV=4	H2B1C_HUMAN (+5)	HIST1H2BC	14 kDa	5	3	5	3	4	3
12	Histone H2B type 1-B OS=Homo sapiens GN=HIST1H2BB PE=1 SV=2	H2B1B_HUMAN (+2)	HIST1H2BB	14 kDa	16	11	18	11	19	11
13	Laminin subunit beta-1 OS=Homo sapiens GN=LAMB1 PE=1 SV=2	LAMB1_HUMAN	LAMB1	198 kDa	38	33	46	39	46	39
14	Laminin subunit gamma-1 OS=Homo sapiens GN=LAMC1 PE=1 SV=3	LAMC1_HUMAN	LAMC1	178 kDa	36	24	42	31	45	34
15	Heat shock cognate 71 kDa protein OS=Homo sapiens GN=HSPA8 PE=1 SV=1	HSP7C_HUMAN	HSPA8	71 kDa	39	23	39	26	42	27
16	Versican core protein OS=Homo sapiens GN=VCAN PE=1 SV=3	CSPG2_HUMAN	VCAN	373 kDa	25	21	27	21	29	21
17	Histone H3.3 OS=Homo sapiens GN=H3F3A PE=1 SV=2	H33_HUMAN	H3F3A	15 kDa	10	8	9	8	10	9
18	Histone H1.3 OS=Homo sapiens GN=HIST1H1D PE=1 SV=2	H13_HUMAN	HIST1H1D	22 kDa	19	14	21	14	20	14
19	Keratin, type II cytoskeletal 2 epidermal OS=Homo sapiens GN=KRT2 PE=1 SV=2	K22E_HUMAN	KRT2	65 kDa	36	26	38	28	42	29
20	Tubulin beta chain OS=Homo sapiens GN=TUBB PE=1 SV=2	TBB5_HUMAN	TUBB	50 kDa	3	2	3	2	5	3
21	Poly [ADP-ribose] polymerase 1 OS=Homo sapiens GN=PARP1 PE=1 SV=4	PARP1_HUMAN	PARP1	113 kDa	44	34	41	33	46	35
22	Agrin OS=Homo sapiens GN=AGRN PE=1 SV=5	AGRIN_HUMAN	AGRN	217 kDa	32	28	31	28	34	31
23	Programmed cell death 6-interacting protein OS=Homo sapiens GN=PDCD6IP PE=1 SV=1	PDC6I_HUMAN	PDCD6IP	96 kDa	40	33	43	35	41	35
24	Basement membrane-specific heparan sulfate proteoglycan core protein OS=Homo sapiens GN=HSPG2 PE=1 SV=4	PGBM_HUMAN	HSPG2	469 kDa	30	29	33	31	41	39
25	Nucleolin OS=Homo sapiens GN=NCL PE=1 SV=3	NUCL_HUMAN	NCL	77 kDa	21	17	21	16	27	20
26	Collagen alpha-1(XII) chain OS=Homo sapiens GN=COL12A1 PE=1 SV=2	COCA1_HUMAN	COL12A1	333 kDa	39	38	50	50	51	50
27	Tubulin beta-4B chain OS=Homo sapiens GN=TUBB4B PE=1 SV=1	TBB4B_HUMAN	TUBB4B	50 kDa	24	17	26	19	31	22
28	Nidogen-1 OS=Homo sapiens GN=NID1 PE=1 SV=3	NID1_HUMAN	NID1	136 kDa	26	20	24	22	26	23
29	Polyubiquitin-B OS=Homo sapiens GN=UBB PE=1 SV=1	UBB_HUMAN (+2)	UBB	26 kDa	9	6	9	6	9	7
30	Tubulin beta-2B chain OS=Homo sapiens GN=TUBB2B PE=1 SV=1	TBB2B_HUMAN	TUBB2B	50 kDa	5	5	6	5	6	5
31	Prostaglandin F2 receptor negative regulator OS=Homo sapiens GN=PTGFRN PE=1 SV=2	FPRP_HUMAN	PTGFRN	99 kDa	25	21	27	23	30	25
32	Alpha-enolase OS=Homo sapiens GN=ENO1 PE=1 SV=2	ENOA_HUMAN	ENO1	47 kDa	22	19	28	21	30	22
33	Tubulin alpha-1B chain OS=Homo sapiens GN=TUBA1B PE=1 SV=1	TBA1B_HUMAN	TUBA1B	50 kDa	15	10	20	13	22	13
34	Fibronectin OS=Homo sapiens GN=FN1 PE=1 SV=4	FINC_HUMAN	FN1	263 kDa	25	21	31	26	32	25
35	Heat shock-related 70 kDa protein 2 OS=Homo sapiens GN=HSPA2 PE=1 SV=1	HSP72_HUMAN	HSPA2	70 kDa	0	0	2	2	0	0
36	Laminin subunit alpha-1 OS=Homo sapiens GN=LAMA1 PE=1 SV=2	LAMA1_HUMAN	LAMA1	337 kDa	28	27	31	31	36	35
37	Keratin, type I cytoskeletal 9 OS=Homo sapiens GN=KRT9 PE=1 SV=3	K1C9_HUMAN	KRT9	62 kDa	16	12	16	14	17	15
38	Elongation factor 1-alpha 1 OS=Homo sapiens GN=EEF1A1 PE=1 SV=1	EF1A1_HUMAN	EEF1A1	50 kDa	9	7	12	10	16	13
39	Lactadherin OS=Homo sapiens GN=MFGE8 PE=1 SV=2	MFGM_HUMAN	MFGE8	43 kDa	25	19	27	20	29	21
40	Nidogen-2 OS=Homo sapiens GN=NID2 PE=1 SV=3	NID2_HUMAN	NID2	151 kDa	22	20	26	22	26	24
41	Glyceraldehyde-3-phosphate dehydrogenase OS=Homo sapiens GN=GAPDH PE=1 SV=3	G3P_HUMAN	GAPDH	36 kDa	21	13	21	13	22	13
42	Peroxiredoxin-6 OS=Homo sapiens GN=PRDX6 PE=1 SV=3	PRDX6_HUMAN	PRDX6	25 kDa	19	14	27	21	25	20
43	Protein NDNF OS=Homo sapiens GN=NDNF PE=1 SV=2	NDNF_HUMAN	NDNF	65 kDa	13	11	14	12	21	15
44	4F2 cell-surface antigen heavy chain OS=Homo sapiens GN=SLC3A2 PE=1 SV=3	4F2_HUMAN	SLC3A2	68 kDa	25	19	26	20	25	20
45	Tenascin OS=Homo sapiens GN=TNC PE=1 SV=3	TENA_HUMAN	TNC	241 kDa	26	24	33	31	38	32
46	Moesin OS=Homo sapiens GN=MSN PE=1 SV=3	MOES_HUMAN	MSN	68 kDa	30	24	28	24	27	23
47	Serum albumin OS=Homo sapiens GN=ALB PE=1 SV=2	ALBU_HUMAN	ALB	69 kDa	6	4	5	3	5	3
48	Ezrin OS=Homo sapiens GN=EZR PE=1 SV=4	EZRI_HUMAN	EZR	69 kDa	11	10	13	12	13	12
49	14-3-3 protein epsilon OS=Homo sapiens GN=YWHAE PE=1 SV=1	1433E_HUMAN	YWHAE	29 kDa	21	14	23	18	23	16
50	Plastin-3 OS=Homo sapiens GN=PLS3 PE=1 SV=4	PLST_HUMAN	PLS3	71 kDa	23	20	24	23	22	20
51	DNA topoisomerase 1 OS=Homo sapiens GN=TOP1 PE=1 SV=2	TOP1_HUMAN	TOP1	91 kDa	13	11	13	12	12	11
52	Collagen alpha-1(XVIII) chain OS=Homo sapiens GN=COL18A1 PE=1 SV=5	COIA1_HUMAN	COL18A1	178 kDa	14	13	14	13	15	13
53	Galectin-3-binding protein OS=Homo sapiens GN=LGALS3BP PE=1 SV=1	LG3BP_HUMAN	LGALS3BP	65 kDa	16	13	19	15	24	16
54	Basigin OS=Homo sapiens GN=BSG PE=1 SV=2	BASI_HUMAN	BSG	42 kDa	12	8	13	8	13	8
55	Radixin OS=Homo sapiens GN=RDX PE=1 SV=1	RADI_HUMAN	RDX	69 kDa	13	12	14	13	16	15
56	Keratin, type I cytoskeletal 14 OS=Homo sapiens GN=KRT14 PE=1 SV=4	K1C14_HUMAN	KRT14	52 kDa	3	3	3	3	4	4
57	Pyruvate kinase PKM OS=Homo sapiens GN=PKM PE=1 SV=4	KPYM_HUMAN	PKM	58 kDa	13	11	15	15	23	21
58	78 kDa glucose-regulated protein OS=Homo sapiens GN=HSPA5 PE=1 SV=2	GRP78_HUMAN	HSPA5	72 kDa	25	21	26	24	30	24
59	Keratin, type I cytoskeletal 16 OS=Homo sapiens GN=KRT16 PE=1 SV=4	K1C16_HUMAN	KRT16	51 kDa	10	10	11	10	10	10
60	L-lactate dehydrogenase B chain OS=Homo sapiens GN=LDHB PE=1 SV=2	LDHB_HUMAN	LDHB	37 kDa	18	14	17	13	21	15
61	Annexin A2 OS=Homo sapiens GN=ANXA2 PE=1 SV=2	ANXA2_HUMAN	ANXA2	39 kDa	22	18	24	18	27	22
62	Keratin, type II cytoskeletal 6C OS=Homo sapiens GN=KRT6C PE=1 SV=3	K2C6C_HUMAN	KRT6C	60 kDa	11	11	13	13	11	11
63	Acidic leucine-rich nuclear phosphoprotein 32 family member B OS=Homo sapiens GN=ANP32B PE=1 SV=1	AN32B_HUMAN	ANP32B	29 kDa	6	4	6	4	6	4
64	Heterogeneous nuclear ribonucleoproteins C1/C2 OS=Homo sapiens GN=HNRNPC PE=1 SV=4	HNRPC_HUMAN	HNRNPC	34 kDa	13	11	12	10	12	10
65	Eukaryotic initiation factor 4A-I OS=Homo sapiens GN=EIF4A1 PE=1 SV=1	IF4A1_HUMAN	EIF4A1	46 kDa	18	15	18	14	17	14
66	Sodium/potassium-transporting ATPase subunit alpha-1 OS=Homo sapiens GN=ATP1A1 PE=1 SV=1	AT1A1_HUMAN	ATP1A1	113 kDa	15	15	14	14	16	16
67	Endoplasmin OS=Homo sapiens GN=HSP90B1 PE=1 SV=1	ENPL_HUMAN	HSP90B1	92 kDa	18	18	23	20	23	20
68	Heterogeneous nuclear ribonucleoprotein U OS=Homo sapiens GN=HNRNPU PE=1 SV=6	HNRPU_HUMAN	HNRNPU	91 kDa	9	8	13	12	15	12
69	60 kDa heat shock protein, mitochondrial OS=Homo sapiens GN=HSPD1 PE=1 SV=2	CH60_HUMAN	HSPD1	61 kDa	16	15	18	18	21	20
70	Keratin, type II cytoskeletal 5 OS=Homo sapiens GN=KRT5 PE=1 SV=3	K2C5_HUMAN	KRT5	62 kDa	7	7	8	8	10	9
71	Integrin beta-1 OS=Homo sapiens GN=ITGB1 PE=1 SV=2	ITB1_HUMAN	ITGB1	88 kDa	10	10	11	11	11	11
72	Keratin, type I cytoskeletal 17 OS=Homo sapiens GN=KRT17 PE=1 SV=2	K1C17_HUMAN	KRT17	48 kDa	2	2	2	2	2	2
73	L-lactate dehydrogenase A chain OS=Homo sapiens GN=LDHA PE=1 SV=2	LDHA_HUMAN	LDHA	37 kDa	13	11	15	12	15	13
74	Protein SET OS=Homo sapiens GN=SET PE=1 SV=3	SET_HUMAN	SET	33 kDa	10	8	12	9	15	10
75	Annexin A6 OS=Homo sapiens GN=ANXA6 PE=1 SV=3	ANXA6_HUMAN	ANXA6	76 kDa	22	19	24	23	29	25
76	Elongation factor 2 OS=Homo sapiens GN=EEF2 PE=1 SV=4	EF2_HUMAN	EEF2	95 kDa	12	11	15	14	15	14
77	EMILIN-2 OS=Homo sapiens GN=EMILIN2 PE=1 SV=3	EMIL2_HUMAN	EMILIN2	116 kDa	10	10	10	10	12	11
78	14-3-3 protein zeta/delta OS=Homo sapiens GN=YWHAZ PE=1 SV=1	1433Z_HUMAN	YWHAZ	28 kDa	6	4	9	7	10	7
79	Amyloid-like protein 2 OS=Homo sapiens GN=APLP2 PE=1 SV=2	APLP2_HUMAN	APLP2	87 kDa	12	10	14	13	17	14
80	Elongation factor 1-gamma OS=Homo sapiens GN=EEF1G PE=1 SV=3	EF1G_HUMAN	EEF1G	50 kDa	12	9	13	10	14	11
81	T-complex protein 1 subunit gamma OS=Homo sapiens GN=CCT3 PE=1 SV=4	TCPG_HUMAN	CCT3	61 kDa	12	11	14	13	14	14
82	Laminin subunit beta-2 OS=Homo sapiens GN=LAMB2 PE=1 SV=2	LAMB2_HUMAN	LAMB2	196 kDa	20	16	22	19	25	21
83	T-complex protein 1 subunit theta OS=Homo sapiens GN=CCT8 PE=1 SV=4	TCPQ_HUMAN	CCT8	60 kDa	13	13	14	14	18	17
84	Core histone macro-H2A.1 OS=Homo sapiens GN=H2AFY PE=1 SV=4	H2AY_HUMAN	H2AFY	40 kDa	11	8	14	10	16	10
85	Glypican-1 OS=Homo sapiens GN=GPC1 PE=1 SV=2	GPC1_HUMAN	GPC1	62 kDa	9	8	11	9	12	10
86	EGF-like repeat and discoidin I-like domain-containing protein 3 OS=Homo sapiens GN=EDIL3 PE=1 SV=1	EDIL3_HUMAN	EDIL3	54 kDa	12	11	11	10	11	10
87	Nucleophosmin OS=Homo sapiens GN=NPM1 PE=1 SV=2	NPM_HUMAN	NPM1	33 kDa	4	3	7	5	12	8
88	Acidic leucine-rich nuclear phosphoprotein 32 family member A OS=Homo sapiens GN=ANP32A PE=1 SV=1	AN32A_HUMAN	ANP32A	29 kDa	12	9	11	9	12	10
89	40S ribosomal protein S3a OS=Homo sapiens GN=RPS3A PE=1 SV=2	RS3A_HUMAN	RPS3A	30 kDa	14	12	11	10	13	12
90	Inter-alpha-trypsin inhibitor heavy chain H2 OS=Homo sapiens GN=ITIH2 PE=1 SV=2	ITIH2_HUMAN	ITIH2	106 kDa	6	4	7	4	6	4
91	Peroxiredoxin-1 OS=Homo sapiens GN=PRDX1 PE=1 SV=1	PRDX1_HUMAN	PRDX1	22 kDa	13	12	11	11	15	13
92	60S ribosomal protein L10a OS=Homo sapiens GN=RPL10A PE=1 SV=2	RL10A_HUMAN	RPL10A	25 kDa	16	9	11	9	17	10
93	Hemoglobin subunit alpha OS=Homo sapiens GN=HBA1 PE=1 SV=2	HBA_HUMAN	HBA1	15 kDa	6	4	5	3	6	4
94	Glypican-4 OS=Homo sapiens GN=GPC4 PE=1 SV=4	GPC4_HUMAN	GPC4	62 kDa	9	8	14	12	17	14
95	Laminin subunit alpha-4 OS=Homo sapiens GN=LAMA4 PE=1 SV=4	LAMA4_HUMAN	LAMA4	203 kDa	14	12	17	16	15	14
96	Transferrin receptor protein 1 OS=Homo sapiens GN=TFRC PE=1 SV=2	TFR1_HUMAN	TFRC	85 kDa	16	16	16	16	18	18
97	2',3'-cyclic-nucleotide 3'-phosphodiesterase OS=Homo sapiens GN=CNP PE=1 SV=2	CN37_HUMAN	CNP	48 kDa	16	13	18	16	17	15
98	GTP-binding nuclear protein Ran OS=Homo sapiens GN=RAN PE=1 SV=3	RAN_HUMAN	RAN	24 kDa	7	7	10	9	13	11
99	Fatty acid synthase OS=Homo sapiens GN=FASN PE=1 SV=3	FAS_HUMAN	FASN	273 kDa	15	14	17	16	18	18
100	Myosin-10 OS=Homo sapiens GN=MYH10 PE=1 SV=3	MYH10_HUMAN	MYH10	229 kDa	17	16	21	19	28	27
101	14-3-3 protein theta OS=Homo sapiens GN=YWHAQ PE=1 SV=1	1433T_HUMAN	YWHAQ	28 kDa	7	6	9	8	8	6
102	14-3-3 protein eta OS=Homo sapiens GN=YWHAH PE=1 SV=4	1433F_HUMAN	YWHAH	28 kDa	5	4	5	5	6	5
103	40S ribosomal protein S2 OS=Homo sapiens GN=RPS2 PE=1 SV=2	RS2_HUMAN	RPS2	31 kDa	10	8	12	10	12	10
104	Alpha-actinin-4 OS=Homo sapiens GN=ACTN4 PE=1 SV=2	ACTN4_HUMAN	ACTN4	105 kDa	17	15	16	16	25	23
105	Brain acid soluble protein 1 OS=Homo sapiens GN=BASP1 PE=1 SV=2	BASP1_HUMAN	BASP1	23 kDa	12	8	15	9	12	8
106	C-1-tetrahydrofolate synthase, cytoplasmic OS=Homo sapiens GN=MTHFD1 PE=1 SV=3	C1TC_HUMAN	MTHFD1	102 kDa	10	10	9	9	10	10
107	Phosphoglycerate kinase 1 OS=Homo sapiens GN=PGK1 PE=1 SV=3	PGK1_HUMAN	PGK1	45 kDa	15	12	16	14	16	13
108	Sodium/potassium-transporting ATPase subunit beta-3 OS=Homo sapiens GN=ATP1B3 PE=1 SV=1	AT1B3_HUMAN	ATP1B3	32 kDa	8	6	8	6	8	6
109	14-3-3 protein gamma OS=Homo sapiens GN=YWHAG PE=1 SV=2	1433G_HUMAN	YWHAG	28 kDa	4	3	4	3	3	3
110	T-complex protein 1 subunit zeta OS=Homo sapiens GN=CCT6A PE=1 SV=3	TCPZ_HUMAN	CCT6A	58 kDa	9	9	12	12	12	12
111	Myristoylated alanine-rich C-kinase substrate OS=Homo sapiens GN=MARCKS PE=1 SV=4	MARCS_HUMAN	MARCKS	32 kDa	11	7	10	7	11	7
112	Ras-related C3 botulinum toxin substrate 1 OS=Homo sapiens GN=RAC1 PE=1 SV=1	RAC1_HUMAN	RAC1	21 kDa	11	8	11	8	11	9
113	Syntenin-1 OS=Homo sapiens GN=SDCBP PE=1 SV=1	SDCB1_HUMAN	SDCBP	32 kDa	7	5	8	6	12	8
114	T-complex protein 1 subunit beta OS=Homo sapiens GN=CCT2 PE=1 SV=4	TCPB_HUMAN	CCT2	57 kDa	11	10	15	15	19	18
115	14-3-3 protein beta/alpha OS=Homo sapiens GN=YWHAB PE=1 SV=3	1433B_HUMAN	YWHAB	28 kDa	4	3	4	3	5	4
116	T-complex protein 1 subunit delta OS=Homo sapiens GN=CCT4 PE=1 SV=4	TCPD_HUMAN	CCT4	58 kDa	7	7	13	13	15	13
117	Eukaryotic initiation factor 4A-II OS=Homo sapiens GN=EIF4A2 PE=1 SV=2	IF4A2_HUMAN	EIF4A2	46 kDa	0	0	2	2	0	0
118	Chondroitin sulfate proteoglycan 4 OS=Homo sapiens GN=CSPG4 PE=1 SV=2	CSPG4_HUMAN	CSPG4	251 kDa	16	16	16	16	13	13
119	Syndecan-4 OS=Homo sapiens GN=SDC4 PE=1 SV=2	SDC4_HUMAN	SDC4	22 kDa	7	5	7	5	8	5
120	Fructose-bisphosphate aldolase A OS=Homo sapiens GN=ALDOA PE=1 SV=2	ALDOA_HUMAN	ALDOA	39 kDa	11	9	12	10	13	11
121	Eukaryotic initiation factor 4A-III OS=Homo sapiens GN=EIF4A3 PE=1 SV=4	IF4A3_HUMAN	EIF4A3	47 kDa	9	9	10	10	10	10
122	Adenosylhomocysteinase OS=Homo sapiens GN=AHCY PE=1 SV=4	SAHH_HUMAN	AHCY	48 kDa	9	8	10	9	10	9
123	Guanine nucleotide-binding protein G(I)/G(S)/G(T) subunit beta-2 OS=Homo sapiens GN=GNB2 PE=1 SV=3	GBB2_HUMAN	GNB2	37 kDa	8	6	7	6	7	6
124	Rab GDP dissociation inhibitor beta OS=Homo sapiens GN=GDI2 PE=1 SV=2	GDIB_HUMAN	GDI2	51 kDa	9	8	10	10	11	10
125	Guanine nucleotide-binding protein G(I)/G(S)/G(T) subunit beta-1 OS=Homo sapiens GN=GNB1 PE=1 SV=3	GBB1_HUMAN	GNB1	37 kDa	2	2	2	2	2	2
126	Guanine nucleotide-binding protein G(s) subunit alpha isoforms short OS=Homo sapiens GN=GNAS PE=1 SV=1	GNAS2_HUMAN	GNAS	46 kDa	9	9	12	11	10	9
127	DNA-dependent protein kinase catalytic subunit OS=Homo sapiens GN=PRKDC PE=1 SV=3	PRKDC_HUMAN	PRKDC	469 kDa	13	13	10	10	16	16
128	40S ribosomal protein S18 OS=Homo sapiens GN=RPS18 PE=1 SV=3	RS18_HUMAN	RPS18	18 kDa	9	8	8	8	8	8
129	Insulin receptor substrate 4 OS=Homo sapiens GN=IRS4 PE=1 SV=1	IRS4_HUMAN	IRS4	134 kDa	10	10	9	9	12	11
130	Creatine kinase B-type OS=Homo sapiens GN=CKB PE=1 SV=1	KCRB_HUMAN	CKB	43 kDa	5	4	13	11	12	10
131	ATP synthase subunit beta, mitochondrial OS=Homo sapiens GN=ATP5B PE=1 SV=3	ATPB_HUMAN	ATP5B	57 kDa	14	13	19	17	22	17
132	D-3-phosphoglycerate dehydrogenase OS=Homo sapiens GN=PHGDH PE=1 SV=4	SERA_HUMAN	PHGDH	57 kDa	7	7	7	7	7	7
133	Nucleoside diphosphate kinase A OS=Homo sapiens GN=NME1 PE=1 SV=1	NDKA_HUMAN	NME1	17 kDa	11	8	12	10	12	9
134	Ras GTPase-activating-like protein IQGAP1 OS=Homo sapiens GN=IQGAP1 PE=1 SV=1	IQGA1_HUMAN	IQGAP1	189 kDa	13	13	16	15	18	16
135	Guanine nucleotide-binding protein G(k) subunit alpha OS=Homo sapiens GN=GNAI3 PE=1 SV=3	GNAI3_HUMAN	GNAI3	41 kDa	8	7	8	7	8	6
136	Aggrecan core protein OS=Homo sapiens GN=ACAN PE=1 SV=2	PGCA_HUMAN	ACAN	250 kDa	5	5	6	6	7	7
137	Glypican-3 OS=Homo sapiens GN=GPC3 PE=1 SV=1	GPC3_HUMAN	GPC3	66 kDa	7	6	5	5	6	5
138	40S ribosomal protein S4, X isoform OS=Homo sapiens GN=RPS4X PE=1 SV=2	RS4X_HUMAN	RPS4X	30 kDa	7	7	9	9	10	10
139	Nucleosome assembly protein 1-like 1 OS=Homo sapiens GN=NAP1L1 PE=1 SV=1	NP1L1_HUMAN	NAP1L1	45 kDa	9	6	11	7	10	7
140	X-ray repair cross-complementing protein 6 OS=Homo sapiens GN=XRCC6 PE=1 SV=2	XRCC6_HUMAN	XRCC6	70 kDa	19	17	16	15	17	17
141	Core histone macro-H2A.2 OS=Homo sapiens GN=H2AFY2 PE=1 SV=3	H2AW_HUMAN	H2AFY2	40 kDa	7	7	7	7	5	5
142	40S ribosomal protein S8 OS=Homo sapiens GN=RPS8 PE=1 SV=2	RS8_HUMAN	RPS8	24 kDa	9	7	8	7	7	6
143	Ras-related protein Rab-10 OS=Homo sapiens GN=RAB10 PE=1 SV=1	RAB10_HUMAN	RAB10	23 kDa	7	5	7	6	9	8
144	40S ribosomal protein S3 OS=Homo sapiens GN=RPS3 PE=1 SV=2	RS3_HUMAN	RPS3	27 kDa	13	11	11	10	12	12
145	60S ribosomal protein L5 OS=Homo sapiens GN=RPL5 PE=1 SV=3	RL5_HUMAN	RPL5	34 kDa	7	6	9	7	10	8
146	Testican-1 OS=Homo sapiens GN=SPOCK1 PE=1 SV=1	TICN1_HUMAN	SPOCK1	49 kDa	6	5	8	7	7	6
147	Immunoglobulin superfamily member 8 OS=Homo sapiens GN=IGSF8 PE=1 SV=1	IGSF8_HUMAN	IGSF8	65 kDa	12	11	11	10	11	10
148	RNA polymerase II-associated factor 1 homolog OS=Homo sapiens GN=PAF1 PE=1 SV=2	PAF1_HUMAN	PAF1	60 kDa	13	12	13	12	13	12
149	Ras-related protein Rab-7a OS=Homo sapiens GN=RAB7A PE=1 SV=1	RAB7A_HUMAN	RAB7A	23 kDa	8	7	11	9	11	10
150	Monocarboxylate transporter 1 OS=Homo sapiens GN=SLC16A1 PE=1 SV=3	MOT1_HUMAN	SLC16A1	54 kDa	7	5	7	5	7	4
151	T-complex protein 1 subunit epsilon OS=Homo sapiens GN=CCT5 PE=1 SV=1	TCPE_HUMAN	CCT5	60 kDa	10	8	9	8	9	9
152	ADP-ribosylation factor 3 OS=Homo sapiens GN=ARF3 PE=1 SV=2	ARF3_HUMAN (+1)	ARF3	21 kDa	4	3	3	3	4	3
153	Ras-related protein Rab-8A OS=Homo sapiens GN=RAB8A PE=1 SV=1	RAB8A_HUMAN	RAB8A	24 kDa	4	3	4	3	4	3
154	Receptor of activated protein C kinase 1 OS=Homo sapiens GN=RACK1 PE=1 SV=3	RACK1_HUMAN	RACK1	35 kDa	11	10	12	11	11	11
155	Ras-related protein Rap-1b OS=Homo sapiens GN=RAP1B PE=1 SV=1	RAP1B_HUMAN	RAP1B	21 kDa	6	5	7	6	12	10
156	FACT complex subunit SPT16 OS=Homo sapiens GN=SUPT16H PE=1 SV=1	SP16H_HUMAN	SUPT16H	120 kDa	10	10	9	8	11	10
157	Sushi repeat-containing protein SRPX OS=Homo sapiens GN=SRPX PE=1 SV=1	SRPX_HUMAN	SRPX	52 kDa	8	8	7	7	6	6
158	Heterogeneous nuclear ribonucleoprotein M OS=Homo sapiens GN=HNRNPM PE=1 SV=3	HNRPM_HUMAN	HNRNPM	78 kDa	15	15	15	15	16	16
159	Casein kinase II subunit alpha OS=Homo sapiens GN=CSNK2A1 PE=1 SV=1	CSK21_HUMAN	CSNK2A1	45 kDa	11	9	15	13	15	12
160	Clathrin heavy chain 1 OS=Homo sapiens GN=CLTC PE=1 SV=5	CLH1_HUMAN	CLTC	192 kDa	10	10	12	12	14	14
161	Fibulin-1 OS=Homo sapiens GN=FBLN1 PE=1 SV=4	FBLN1_HUMAN	FBLN1	77 kDa	5	5	5	5	6	6
162	Annexin A11 OS=Homo sapiens GN=ANXA11 PE=1 SV=1	ANX11_HUMAN	ANXA11	54 kDa	12	11	16	15	16	15
163	Desmoglein-2 OS=Homo sapiens GN=DSG2 PE=1 SV=2	DSG2_HUMAN	DSG2	122 kDa	7	6	10	9	10	9
164	Triosephosphate isomerase OS=Homo sapiens GN=TPI1 PE=1 SV=3	TPIS_HUMAN	TPI1	31 kDa	14	11	14	10	12	10
165	Ras-related protein Rab-35 OS=Homo sapiens GN=RAB35 PE=1 SV=1	RAB35_HUMAN	RAB35	23 kDa	4	3	4	3	4	3
166	Ubiquitin-like modifier-activating enzyme 1 OS=Homo sapiens GN=UBA1 PE=1 SV=3	UBA1_HUMAN	UBA1	118 kDa	7	6	9	7	9	8
167	Nuclease-sensitive element-binding protein 1 OS=Homo sapiens GN=YBX1 PE=1 SV=3	YBOX1_HUMAN	YBX1	36 kDa	11	8	13	11	16	11
168	Proteasome subunit beta type-5 OS=Homo sapiens GN=PSMB5 PE=1 SV=3	PSB5_HUMAN	PSMB5	28 kDa	9	8	13	10	11	10
169	Stress-70 protein, mitochondrial OS=Homo sapiens GN=HSPA9 PE=1 SV=2	GRP75_HUMAN	HSPA9	74 kDa	12	11	16	13	15	13
170	60S acidic ribosomal protein P0 OS=Homo sapiens GN=RPLP0 PE=1 SV=1	RLA0_HUMAN	RPLP0	34 kDa	7	7	9	9	10	9
171	60S ribosomal protein L13 OS=Homo sapiens GN=RPL13 PE=1 SV=4	RL13_HUMAN	RPL13	24 kDa	8	5	7	5	7	5
172	60S ribosomal protein L8 OS=Homo sapiens GN=RPL8 PE=1 SV=2	RL8_HUMAN	RPL8	28 kDa	4	3	6	4	6	4
173	60S ribosomal protein L10 OS=Homo sapiens GN=RPL10 PE=1 SV=4	RL10_HUMAN	RPL10	25 kDa	7	5	5	4	6	5
174	Polyadenylate-binding protein 1 OS=Homo sapiens GN=PABPC1 PE=1 SV=2	PABP1_HUMAN	PABPC1	71 kDa	11	11	12	12	14	14
175	Ras-related protein Rab-1B OS=Homo sapiens GN=RAB1B PE=1 SV=1	RAB1B_HUMAN	RAB1B	22 kDa	3	3	5	5	4	4
176	Calnexin OS=Homo sapiens GN=CANX PE=1 SV=2	CALX_HUMAN	CANX	68 kDa	8	8	11	11	9	9
177	Amyloid beta A4 protein OS=Homo sapiens GN=APP PE=1 SV=3	A4_HUMAN	APP	87 kDa	6	5	7	7	8	7
178	Phosphoglycerate mutase 1 OS=Homo sapiens GN=PGAM1 PE=1 SV=2	PGAM1_HUMAN	PGAM1	29 kDa	10	9	13	10	15	12
179	Glypican-6 OS=Homo sapiens GN=GPC6 PE=1 SV=1	GPC6_HUMAN	GPC6	63 kDa	3	3	6	6	6	6
180	Alpha-actinin-1 OS=Homo sapiens GN=ACTN1 PE=1 SV=2	ACTN1_HUMAN	ACTN1	103 kDa	5	5	3	3	3	3
181	Guanine nucleotide-binding protein G(i) subunit alpha-1 OS=Homo sapiens GN=GNAI1 PE=1 SV=2	GNAI1_HUMAN	GNAI1	40 kDa	2	2	3	3	2	2
182	Hemoglobin subunit beta OS=Homo sapiens GN=HBB PE=1 SV=2	HBB_HUMAN	HBB	16 kDa	3	2	0	0	3	2
183	FACT complex subunit SSRP1 OS=Homo sapiens GN=SSRP1 PE=1 SV=1	SSRP1_HUMAN	SSRP1	81 kDa	6	6	6	6	9	9
184	Heat shock protein 75 kDa, mitochondrial OS=Homo sapiens GN=TRAP1 PE=1 SV=3	TRAP1_HUMAN	TRAP1	80 kDa	6	6	5	5	6	6
185	116 kDa U5 small nuclear ribonucleoprotein component OS=Homo sapiens GN=EFTUD2 PE=1 SV=1	U5S1_HUMAN	EFTUD2	109 kDa	7	7	8	8	8	8
186	Nucleoside diphosphate kinase B OS=Homo sapiens GN=NME2 PE=1 SV=1	NDKB_HUMAN	NME2	17 kDa	2	2	2	2	2	2
187	Transgelin-2 OS=Homo sapiens GN=TAGLN2 PE=1 SV=3	TAGL2_HUMAN	TAGLN2	22 kDa	8	7	6	6	6	6
188	Protein disulfide-isomerase A4 OS=Homo sapiens GN=PDIA4 PE=1 SV=2	PDIA4_HUMAN	PDIA4	73 kDa	12	12	13	13	12	12
189	Copine-3 OS=Homo sapiens GN=CPNE3 PE=1 SV=1	CPNE3_HUMAN	CPNE3	60 kDa	5	5	8	8	8	8
190	Chloride intracellular channel protein 1 OS=Homo sapiens GN=CLIC1 PE=1 SV=4	CLIC1_HUMAN	CLIC1	27 kDa	8	7	9	8	9	8
191	Peptidyl-prolyl cis-trans isomerase A OS=Homo sapiens GN=PPIA PE=1 SV=2	PPIA_HUMAN	PPIA	18 kDa	8	7	8	7	8	7
192	Peptidyl-prolyl cis-trans isomerase FKBP4 OS=Homo sapiens GN=FKBP4 PE=1 SV=3	FKBP4_HUMAN	FKBP4	52 kDa	12	11	13	12	16	13
193	ATP synthase subunit alpha, mitochondrial OS=Homo sapiens GN=ATP5A1 PE=1 SV=1	ATPA_HUMAN	ATP5A1	60 kDa	10	9	14	13	15	12
194	Vimentin OS=Homo sapiens GN=VIM PE=1 SV=4	VIME_HUMAN	VIM	54 kDa	12	12	15	15	11	11
195	Annexin A5 OS=Homo sapiens GN=ANXA5 PE=1 SV=2	ANXA5_HUMAN	ANXA5	36 kDa	10	9	13	13	16	13
196	40S ribosomal protein S16 OS=Homo sapiens GN=RPS16 PE=1 SV=2	RS16_HUMAN	RPS16	16 kDa	7	6	5	5	7	6
197	40S ribosomal protein S26 OS=Homo sapiens GN=RPS26 PE=1 SV=3	RS26_HUMAN	RPS26	13 kDa	2	2	3	2	5	3
198	Ras-related C3 botulinum toxin substrate 3 OS=Homo sapiens GN=RAC3 PE=1 SV=1	RAC3_HUMAN	RAC3	21 kDa	4	3	2	2	2	2
199	Guanine nucleotide-binding protein G(i) subunit alpha-2 OS=Homo sapiens GN=GNAI2 PE=1 SV=3	GNAI2_HUMAN	GNAI2	40 kDa	2	2	2	2	2	2
200	Xylosyltransferase 2 OS=Homo sapiens GN=XYLT2 PE=1 SV=2	XYLT2_HUMAN	XYLT2	97 kDa	7	7	9	9	8	8
201	Slit homolog 2 protein OS=Homo sapiens GN=SLIT2 PE=1 SV=1	SLIT2_HUMAN	SLIT2	170 kDa	7	7	11	11	11	10
202	T-complex protein 1 subunit alpha OS=Homo sapiens GN=TCP1 PE=1 SV=1	TCPA_HUMAN	TCP1	60 kDa	8	8	6	6	6	6
203	40S ribosomal protein SA OS=Homo sapiens GN=RPSA PE=1 SV=4	RSSA_HUMAN	RPSA	33 kDa	7	6	9	8	8	7
204	Aspartate--tRNA ligase, cytoplasmic OS=Homo sapiens GN=DARS PE=1 SV=2	SYDC_HUMAN	DARS	57 kDa	11	11	12	12	12	12
205	Probable ATP-dependent RNA helicase DDX17 OS=Homo sapiens GN=DDX17 PE=1 SV=2	DDX17_HUMAN	DDX17	80 kDa	7	7	3	3	8	8
206	Peroxiredoxin-2 OS=Homo sapiens GN=PRDX2 PE=1 SV=5	PRDX2_HUMAN	PRDX2	22 kDa	3	3	4	4	5	5
207	Peptidyl-prolyl cis-trans isomerase B OS=Homo sapiens GN=PPIB PE=1 SV=2	PPIB_HUMAN	PPIB	24 kDa	12	10	13	11	10	9
208	Cofilin-1 OS=Homo sapiens GN=CFL1 PE=1 SV=3	COF1_HUMAN	CFL1	19 kDa	6	5	7	6	13	10
209	Tyrosine-protein kinase Yes OS=Homo sapiens GN=YES1 PE=1 SV=3	YES_HUMAN	YES1	61 kDa	4	4	6	6	7	7
210	X-ray repair cross-complementing protein 5 OS=Homo sapiens GN=XRCC5 PE=1 SV=3	XRCC5_HUMAN	XRCC5	83 kDa	4	4	7	7	9	8
211	Ras-related protein Rab-13 OS=Homo sapiens GN=RAB13 PE=1 SV=1	RAB13_HUMAN	RAB13	23 kDa	4	3	3	3	2	2
212	Ras-related protein Rab-14 OS=Homo sapiens GN=RAB14 PE=1 SV=4	RAB14_HUMAN	RAB14	24 kDa	6	6	7	6	8	7
213	Proliferation-associated protein 2G4 OS=Homo sapiens GN=PA2G4 PE=1 SV=3	PA2G4_HUMAN	PA2G4	44 kDa	9	8	10	9	8	8
214	Interleukin enhancer-binding factor 2 OS=Homo sapiens GN=ILF2 PE=1 SV=2	ILF2_HUMAN	ILF2	43 kDa	8	7	9	7	8	7
215	Protein disulfide-isomerase A3 OS=Homo sapiens GN=PDIA3 PE=1 SV=4	PDIA3_HUMAN	PDIA3	57 kDa	11	11	10	10	13	13
216	Ras-related protein Rab-11B OS=Homo sapiens GN=RAB11B PE=1 SV=4	RB11B_HUMAN	RAB11B	24 kDa	7	7	10	10	10	10
217	Transforming protein RhoA OS=Homo sapiens GN=RHOA PE=1 SV=1	RHOA_HUMAN	RHOA	22 kDa	7	5	5	4	7	5
218	Proteasome subunit alpha type-1 OS=Homo sapiens GN=PSMA1 PE=1 SV=1	PSA1_HUMAN	PSMA1	30 kDa	6	6	7	7	8	8
219	Band 4.1-like protein 3 OS=Homo sapiens GN=EPB41L3 PE=1 SV=2	E41L3_HUMAN	EPB41L3	121 kDa	11	11	10	10	11	10
220	Protein disulfide-isomerase OS=Homo sapiens GN=P4HB PE=1 SV=3	PDIA1_HUMAN	P4HB	57 kDa	10	9	10	8	15	14
221	Flotillin-1 OS=Homo sapiens GN=FLOT1 PE=1 SV=3	FLOT1_HUMAN	FLOT1	47 kDa	12	10	15	13	14	12
222	Clusterin OS=Homo sapiens GN=CLU PE=1 SV=1	CLUS_HUMAN	CLU	52 kDa	8	7	11	11	9	8
223	Interleukin enhancer-binding factor 3 OS=Homo sapiens GN=ILF3 PE=1 SV=3	ILF3_HUMAN	ILF3	95 kDa	9	9	6	6	6	6
224	Coxsackievirus and adenovirus receptor OS=Homo sapiens GN=CXADR PE=1 SV=1	CXAR_HUMAN	CXADR	40 kDa	8	8	7	7	8	8
225	Nicastrin OS=Homo sapiens GN=NCSTN PE=1 SV=2	NICA_HUMAN	NCSTN	78 kDa	5	5	6	6	6	6
226	MARCKS-related protein OS=Homo sapiens GN=MARCKSL1 PE=1 SV=2	MRP_HUMAN	MARCKSL1	20 kDa	0	0	6	4	2	2
227	Neutral amino acid transporter B(0) OS=Homo sapiens GN=SLC1A5 PE=1 SV=2	AAAT_HUMAN	SLC1A5	57 kDa	4	4	5	5	7	7
228	60S ribosomal protein L7a OS=Homo sapiens GN=RPL7A PE=1 SV=2	RL7A_HUMAN	RPL7A	30 kDa	7	7	9	8	7	7
229	Ras-related protein Rab-5C OS=Homo sapiens GN=RAB5C PE=1 SV=2	RAB5C_HUMAN	RAB5C	23 kDa	7	6	7	6	9	6
230	ADP-ribosylation factor 5 OS=Homo sapiens GN=ARF5 PE=1 SV=2	ARF5_HUMAN	ARF5	21 kDa	6	5	6	5	6	5
231	Heterogeneous nuclear ribonucleoprotein K OS=Homo sapiens GN=HNRNPK PE=1 SV=1	HNRPK_HUMAN	HNRNPK	51 kDa	5	5	5	5	7	7
232	Chloride intracellular channel protein 4 OS=Homo sapiens GN=CLIC4 PE=1 SV=4	CLIC4_HUMAN	CLIC4	29 kDa	5	5	6	5	7	6
233	Insulin-like growth factor 2 mRNA-binding protein 1 OS=Homo sapiens GN=IGF2BP1 PE=1 SV=2	IF2B1_HUMAN	IGF2BP1	63 kDa	8	8	10	9	11	10
234	Voltage-dependent calcium channel subunit alpha-2/delta-1 OS=Homo sapiens GN=CACNA2D1 PE=1 SV=3	CA2D1_HUMAN	CACNA2D1	125 kDa	10	9	11	10	8	8
235	40S ribosomal protein S25 OS=Homo sapiens GN=RPS25 PE=1 SV=1	RS25_HUMAN	RPS25	14 kDa	5	4	5	4	5	4
236	Neuropilin-1 OS=Homo sapiens GN=NRP1 PE=1 SV=3	NRP1_HUMAN	NRP1	103 kDa	2	2	6	6	5	5
237	Catenin delta-1 OS=Homo sapiens GN=CTNND1 PE=1 SV=1	CTND1_HUMAN	CTNND1	108 kDa	7	6	9	9	9	9
238	Guanine nucleotide-binding protein subunit alpha-13 OS=Homo sapiens GN=GNA13 PE=1 SV=2	GNA13_HUMAN	GNA13	44 kDa	4	4	4	4	5	5
239	Ran GTPase-activating protein 1 OS=Homo sapiens GN=RANGAP1 PE=1 SV=1	RAGP1_HUMAN	RANGAP1	64 kDa	8	8	8	8	7	7
240	Nucleosome assembly protein 1-like 4 OS=Homo sapiens GN=NAP1L4 PE=1 SV=1	NP1L4_HUMAN	NAP1L4	43 kDa	6	5	5	5	5	5
241	HLA class I histocompatibility antigen, A-2 alpha chain OS=Homo sapiens GN=HLA-A PE=1 SV=1	1A02_HUMAN	HLA-A	41 kDa	8	7	12	10	10	9
242	Inosine-5'-monophosphate dehydrogenase 2 OS=Homo sapiens GN=IMPDH2 PE=1 SV=2	IMDH2_HUMAN	IMPDH2	56 kDa	6	5	7	7	5	5
243	Alpha-2-macroglobulin OS=Homo sapiens GN=A2M PE=1 SV=3	A2MG_HUMAN	A2M	163 kDa	5	4	3	3	4	4
244	Importin subunit alpha-1 OS=Homo sapiens GN=KPNA2 PE=1 SV=1	IMA1_HUMAN	KPNA2	58 kDa	5	4	6	6	7	6
245	Heparan sulfate glucosamine 3-O-sulfotransferase 3A1 OS=Homo sapiens GN=HS3ST3A1 PE=1 SV=1	HS3SA_HUMAN	HS3ST3A1	45 kDa	6	5	6	6	5	5
246	Integrin alpha-5 OS=Homo sapiens GN=ITGA5 PE=1 SV=2	ITA5_HUMAN	ITGA5	115 kDa	6	6	8	8	8	8
247	T-complex protein 1 subunit eta OS=Homo sapiens GN=CCT7 PE=1 SV=2	TCPH_HUMAN	CCT7	59 kDa	5	5	4	4	6	6
248	CD9 antigen OS=Homo sapiens GN=CD9 PE=1 SV=4	CD9_HUMAN	CD9	25 kDa	3	2	4	3	3	2
249	Vacuolar protein sorting-associated protein 4A OS=Homo sapiens GN=VPS4A PE=1 SV=1	VPS4A_HUMAN	VPS4A	49 kDa	6	6	8	8	7	6
250	60S ribosomal protein L18 OS=Homo sapiens GN=RPL18 PE=1 SV=2	RL18_HUMAN	RPL18	22 kDa	6	6	6	6	6	6
251	Filamin-A OS=Homo sapiens GN=FLNA PE=1 SV=4	FLNA_HUMAN	FLNA	281 kDa	8	8	8	8	9	9
252	ATP-citrate synthase OS=Homo sapiens GN=ACLY PE=1 SV=3	ACLY_HUMAN	ACLY	121 kDa	7	7	7	7	11	11
253	Dolichyl-diphosphooligosaccharide--protein glycosyltransferase subunit 1 OS=Homo sapiens GN=RPN1 PE=1 SV=1	RPN1_HUMAN	RPN1	69 kDa	10	10	10	10	11	11
254	Integrin alpha-6 OS=Homo sapiens GN=ITGA6 PE=1 SV=5	ITA6_HUMAN	ITGA6	127 kDa	6	6	4	4	5	5
255	Transitional endoplasmic reticulum ATPase OS=Homo sapiens GN=VCP PE=1 SV=4	TERA_HUMAN	VCP	89 kDa	7	7	7	7	8	8
256	RuvB-like 2 OS=Homo sapiens GN=RUVBL2 PE=1 SV=3	RUVB2_HUMAN	RUVBL2	51 kDa	10	10	12	12	12	11
257	Protein scribble homolog OS=Homo sapiens GN=SCRIB PE=1 SV=4	SCRIB_HUMAN	SCRIB	175 kDa	8	8	6	6	11	11
258	40S ribosomal protein S6 OS=Homo sapiens GN=RPS6 PE=1 SV=1	RS6_HUMAN	RPS6	29 kDa	5	4	5	4	5	4
259	RNA-binding protein Raly OS=Homo sapiens GN=RALY PE=1 SV=1	RALY_HUMAN	RALY	32 kDa	7	6	5	5	7	6
260	Eukaryotic translation initiation factor 3 subunit F OS=Homo sapiens GN=EIF3F PE=1 SV=1	EIF3F_HUMAN	EIF3F	38 kDa	8	7	8	7	7	6
261	Tyrosine-protein kinase Lyn OS=Homo sapiens GN=LYN PE=1 SV=3	LYN_HUMAN	LYN	59 kDa	3	2	5	5	5	5
262	Inactive tyrosine-protein kinase 7 OS=Homo sapiens GN=PTK7 PE=1 SV=2	PTK7_HUMAN	PTK7	118 kDa	4	4	9	9	9	9
263	Immunoglobulin superfamily member 3 OS=Homo sapiens GN=IGSF3 PE=2 SV=3	IGSF3_HUMAN	IGSF3	135 kDa	6	6	7	7	7	7
264	Integrin alpha-2 OS=Homo sapiens GN=ITGA2 PE=1 SV=1	ITA2_HUMAN	ITGA2	129 kDa	5	4	4	4	6	6
265	Myosin-9 OS=Homo sapiens GN=MYH9 PE=1 SV=4	MYH9_HUMAN	MYH9	227 kDa	5	5	7	7	4	4
266	Prohibitin OS=Homo sapiens GN=PHB PE=1 SV=1	PHB_HUMAN	PHB	30 kDa	7	7	7	7	10	9
267	HIV Tat-specific factor 1 OS=Homo sapiens GN=HTATSF1 PE=1 SV=1	HTSF1_HUMAN	HTATSF1	86 kDa	6	6	6	6	6	6
268	Neurexin-3-beta OS=Homo sapiens GN=NRXN3 PE=1 SV=4	NRX3B_HUMAN	NRXN3	69 kDa	5	4	5	4	5	5
269	GTPase NRas OS=Homo sapiens GN=NRAS PE=1 SV=1	RASN_HUMAN	NRAS	21 kDa	7	6	6	6	5	5
270	Guanine nucleotide-binding protein G(o) subunit alpha OS=Homo sapiens GN=GNAO1 PE=1 SV=4	GNAO_HUMAN	GNAO1	40 kDa	0	0	3	3	3	3
271	Hyaluronan and proteoglycan link protein 3 OS=Homo sapiens GN=HAPLN3 PE=2 SV=1	HPLN3_HUMAN	HAPLN3	41 kDa	2	2	3	3	4	4
272	Pikachurin OS=Homo sapiens GN=EGFLAM PE=1 SV=2	EGFLA_HUMAN	EGFLAM	111 kDa	5	4	3	3	4	4
273	tRNA-splicing ligase RtcB homolog OS=Homo sapiens GN=RTCB PE=1 SV=1	RTCB_HUMAN	RTCB	55 kDa	5	5	6	6	7	7
274	HLA class I histocompatibility antigen, B-42 alpha chain OS=Homo sapiens GN=HLA-B PE=1 SV=1	1B42_HUMAN	HLA-B	40 kDa	8	6	10	8	8	7
275	Syndecan-2 OS=Homo sapiens GN=SDC2 PE=1 SV=2	SDC2_HUMAN	SDC2	22 kDa	3	2	4	2	0	0
276	60S ribosomal protein L17 OS=Homo sapiens GN=RPL17 PE=1 SV=3	RL17_HUMAN	RPL17	21 kDa	5	4	7	5	7	6
277	Malate dehydrogenase, mitochondrial OS=Homo sapiens GN=MDH2 PE=1 SV=3	MDHM_HUMAN	MDH2	36 kDa	5	5	8	7	8	7
278	Calcium-binding protein 39 OS=Homo sapiens GN=CAB39 PE=1 SV=1	CAB39_HUMAN	CAB39	40 kDa	5	5	7	7	7	7
279	Stress-induced-phosphoprotein 1 OS=Homo sapiens GN=STIP1 PE=1 SV=1	STIP1_HUMAN	STIP1	63 kDa	7	7	8	8	10	10
280	Cyclin-dependent kinase 1 OS=Homo sapiens GN=CDK1 PE=1 SV=3	CDK1_HUMAN	CDK1	34 kDa	9	9	8	7	9	8
281	Heat shock 70 kDa protein 4 OS=Homo sapiens GN=HSPA4 PE=1 SV=4	HSP74_HUMAN	HSPA4	94 kDa	4	4	4	4	5	5
282	Fascin OS=Homo sapiens GN=FSCN1 PE=1 SV=3	FSCN1_HUMAN	FSCN1	55 kDa	7	6	6	6	6	6
283	Prohibitin-2 OS=Homo sapiens GN=PHB2 PE=1 SV=2	PHB2_HUMAN	PHB2	33 kDa	10	8	10	8	10	10
284	Alpha-galactosidase A OS=Homo sapiens GN=GLA PE=1 SV=1	AGAL_HUMAN	GLA	49 kDa	6	6	6	6	5	5
285	Inter-alpha-trypsin inhibitor heavy chain H3 OS=Homo sapiens GN=ITIH3 PE=1 SV=2	ITIH3_HUMAN	ITIH3	100 kDa	4	3	4	3	4	3
286	60S ribosomal protein L14 OS=Homo sapiens GN=RPL14 PE=1 SV=4	RL14_HUMAN	RPL14	23 kDa	3	3	5	3	6	4
287	40S ribosomal protein S11 OS=Homo sapiens GN=RPS11 PE=1 SV=3	RS11_HUMAN	RPS11	18 kDa	6	5	6	6	10	8
288	ADP-ribosylation factor 4 OS=Homo sapiens GN=ARF4 PE=1 SV=3	ARF4_HUMAN	ARF4	21 kDa	4	3	3	3	3	3
289	Proto-oncogene tyrosine-protein kinase Src OS=Homo sapiens GN=SRC PE=1 SV=3	SRC_HUMAN	SRC	60 kDa	4	4	4	4	6	6
290	Rho GDP-dissociation inhibitor 1 OS=Homo sapiens GN=ARHGDIA PE=1 SV=3	GDIR1_HUMAN	ARHGDIA	23 kDa	7	5	7	5	7	5
291	Xylosyltransferase 1 OS=Homo sapiens GN=XYLT1 PE=1 SV=1	XYLT1_HUMAN	XYLT1	108 kDa	3	3	7	7	4	4
292	Leukocyte surface antigen CD47 OS=Homo sapiens GN=CD47 PE=1 SV=1	CD47_HUMAN	CD47	35 kDa	3	3	3	3	3	3
293	Heterogeneous nuclear ribonucleoprotein R OS=Homo sapiens GN=HNRNPR PE=1 SV=1	HNRPR_HUMAN	HNRNPR	71 kDa	5	5	5	5	4	4
294	Coagulation factor V OS=Homo sapiens GN=F5 PE=1 SV=4	FA5_HUMAN	F5	252 kDa	5	5	5	5	4	4
295	RuvB-like 1 OS=Homo sapiens GN=RUVBL1 PE=1 SV=1	RUVB1_HUMAN	RUVBL1	50 kDa	4	4	6	6	8	7
296	Poly(rC)-binding protein 2 OS=Homo sapiens GN=PCBP2 PE=1 SV=1	PCBP2_HUMAN	PCBP2	39 kDa	4	4	5	5	6	5
297	Tumor susceptibility gene 101 protein OS=Homo sapiens GN=TSG101 PE=1 SV=2	TS101_HUMAN	TSG101	44 kDa	8	8	7	7	9	9
298	Ras-related protein Ral-A OS=Homo sapiens GN=RALA PE=1 SV=1	RALA_HUMAN	RALA	24 kDa	8	5	6	5	7	5
299	Malate dehydrogenase, cytoplasmic OS=Homo sapiens GN=MDH1 PE=1 SV=4	MDHC_HUMAN	MDH1	36 kDa	8	7	8	7	9	7
300	MAGUK p55 subfamily member 6 OS=Homo sapiens GN=MPP6 PE=1 SV=2	MPP6_HUMAN	MPP6	61 kDa	10	10	9	9	7	7
301	Peroxiredoxin-4 OS=Homo sapiens GN=PRDX4 PE=1 SV=1	PRDX4_HUMAN	PRDX4	31 kDa	3	3	2	2	5	4
302	ATP-dependent RNA helicase A OS=Homo sapiens GN=DHX9 PE=1 SV=4	DHX9_HUMAN	DHX9	141 kDa	5	5	4	4	5	5
303	Eukaryotic translation initiation factor 3 subunit I OS=Homo sapiens GN=EIF3I PE=1 SV=1	EIF3I_HUMAN	EIF3I	37 kDa	6	5	7	5	6	6
304	Pre-mRNA-processing factor 19 OS=Homo sapiens GN=PRPF19 PE=1 SV=1	PRP19_HUMAN	PRPF19	55 kDa	5	5	6	6	4	4
305	Spliceosome RNA helicase DDX39B OS=Homo sapiens GN=DDX39B PE=1 SV=1	DX39B_HUMAN	DDX39B	49 kDa	4	3	4	3	3	3
306	Serine-threonine kinase receptor-associated protein OS=Homo sapiens GN=STRAP PE=1 SV=1	STRAP_HUMAN	STRAP	38 kDa	7	7	9	9	6	6
307	Activated RNA polymerase II transcriptional coactivator p15 OS=Homo sapiens GN=SUB1 PE=1 SV=3	TCP4_HUMAN	SUB1	14 kDa	5	5	5	5	5	5
308	Cofilin-2 OS=Homo sapiens GN=CFL2 PE=1 SV=1	COF2_HUMAN	CFL2	19 kDa	4	3	3	2	5	5
309	Rab GDP dissociation inhibitor alpha OS=Homo sapiens GN=GDI1 PE=1 SV=2	GDIA_HUMAN	GDI1	51 kDa	0	0	2	2	0	0
310	Annexin A7 OS=Homo sapiens GN=ANXA7 PE=1 SV=3	ANXA7_HUMAN	ANXA7	53 kDa	4	4	7	7	7	7
311	Programmed cell death protein 6 OS=Homo sapiens GN=PDCD6 PE=1 SV=1	PDCD6_HUMAN	PDCD6	22 kDa	7	5	8	6	7	6
312	Copine-8 OS=Homo sapiens GN=CPNE8 PE=1 SV=2	CPNE8_HUMAN	CPNE8	63 kDa	3	3	3	3	2	2
313	Annexin A1 OS=Homo sapiens GN=ANXA1 PE=1 SV=2	ANXA1_HUMAN	ANXA1	39 kDa	7	7	9	9	11	11
314	GTPase KRas OS=Homo sapiens GN=KRAS PE=1 SV=1	RASK_HUMAN	KRAS	22 kDa	2	2	2	2	2	2
315	Alpha-2-HS-glycoprotein OS=Homo sapiens GN=AHSG PE=1 SV=1	FETUA_HUMAN	AHSG	39 kDa	0	0	2	2	2	2
316	60S ribosomal protein L4 OS=Homo sapiens GN=RPL4 PE=1 SV=5	RL4_HUMAN	RPL4	48 kDa	4	3	5	4	7	5
317	Pentraxin-related protein PTX3 OS=Homo sapiens GN=PTX3 PE=1 SV=3	PTX3_HUMAN	PTX3	42 kDa	5	5	5	5	6	6
318	Signal recognition particle subunit SRP72 OS=Homo sapiens GN=SRP72 PE=1 SV=3	SRP72_HUMAN	SRP72	75 kDa	6	6	5	5	5	4
319	Serine/threonine-protein phosphatase PP1-alpha catalytic subunit OS=Homo sapiens GN=PPP1CA PE=1 SV=1	PP1A_HUMAN	PPP1CA	38 kDa	4	4	3	3	4	4
320	Lysosome-associated membrane glycoprotein 1 OS=Homo sapiens GN=LAMP1 PE=1 SV=3	LAMP1_HUMAN	LAMP1	45 kDa	2	2	2	2	2	2
321	Band 4.1-like protein 2 OS=Homo sapiens GN=EPB41L2 PE=1 SV=1	E41L2_HUMAN	EPB41L2	113 kDa	0	0	5	5	3	3
322	Pre-mRNA-splicing factor ATP-dependent RNA helicase DHX15 OS=Homo sapiens GN=DHX15 PE=1 SV=2	DHX15_HUMAN	DHX15	91 kDa	4	4	4	4	5	5
323	Adenine phosphoribosyltransferase OS=Homo sapiens GN=APRT PE=1 SV=2	APT_HUMAN	APRT	20 kDa	3	2	3	3	3	3
324	Elongation factor Tu, mitochondrial OS=Homo sapiens GN=TUFM PE=1 SV=2	EFTU_HUMAN	TUFM	50 kDa	6	6	7	7	7	7
325	Multifunctional protein ADE2 OS=Homo sapiens GN=PAICS PE=1 SV=3	PUR6_HUMAN	PAICS	47 kDa	6	6	10	8	10	9
326	Aldose reductase OS=Homo sapiens GN=AKR1B1 PE=1 SV=3	ALDR_HUMAN	AKR1B1	36 kDa	4	4	3	3	4	4
327	Ras-related protein R-Ras2 OS=Homo sapiens GN=RRAS2 PE=1 SV=1	RRAS2_HUMAN	RRAS2	23 kDa	8	6	7	5	7	5
328	Hypoxia up-regulated protein 1 OS=Homo sapiens GN=HYOU1 PE=1 SV=1	HYOU1_HUMAN	HYOU1	111 kDa	8	8	7	7	8	7
329	Ras-related protein Rab-6A OS=Homo sapiens GN=RAB6A PE=1 SV=3	RAB6A_HUMAN	RAB6A	24 kDa	2	2	3	3	0	0
330	Importin subunit beta-1 OS=Homo sapiens GN=KPNB1 PE=1 SV=2	IMB1_HUMAN	KPNB1	97 kDa	3	3	4	4	7	7
331	Junction plakoglobin OS=Homo sapiens GN=JUP PE=1 SV=3	PLAK_HUMAN	JUP	82 kDa	7	7	5	5	5	5
332	ADP-ribosylation factor 6 OS=Homo sapiens GN=ARF6 PE=1 SV=2	ARF6_HUMAN	ARF6	20 kDa	5	4	4	3	6	5
333	Carbonyl reductase [NADPH] 1 OS=Homo sapiens GN=CBR1 PE=1 SV=3	CBR1_HUMAN	CBR1	30 kDa	8	6	8	7	8	7
334	Probable serine carboxypeptidase CPVL OS=Homo sapiens GN=CPVL PE=1 SV=2	CPVL_HUMAN	CPVL	54 kDa	3	3	5	4	5	4
335	Bifunctional glutamate/proline--tRNA ligase OS=Homo sapiens GN=EPRS PE=1 SV=5	SYEP_HUMAN	EPRS	171 kDa	5	5	6	6	6	6
336	Equilibrative nucleoside transporter 1 OS=Homo sapiens GN=SLC29A1 PE=1 SV=3	S29A1_HUMAN	SLC29A1	50 kDa	2	2	2	2	6	5
337	Complement C3 OS=Homo sapiens GN=C3 PE=1 SV=2	CO3_HUMAN	C3	187 kDa	3	2	4	3	5	4
338	Anosmin-1 OS=Homo sapiens GN=ANOS1 PE=1 SV=3	KALM_HUMAN	ANOS1	76 kDa	6	6	5	5	5	5
339	Eukaryotic translation initiation factor 3 subunit C OS=Homo sapiens GN=EIF3C PE=1 SV=1	EIF3C_HUMAN (+1)	EIF3C	105 kDa	6	6	4	4	5	5
340	Spermidine synthase OS=Homo sapiens GN=SRM PE=1 SV=1	SPEE_HUMAN	SRM	34 kDa	6	6	7	7	6	6
341	26S proteasome non-ATPase regulatory subunit 11 OS=Homo sapiens GN=PSMD11 PE=1 SV=3	PSD11_HUMAN	PSMD11	47 kDa	9	8	8	8	6	6
342	Collagen and calcium-binding EGF domain-containing protein 1 OS=Homo sapiens GN=CCBE1 PE=1 SV=1	CCBE1_HUMAN	CCBE1	44 kDa	3	3	3	3	3	3
343	Protein shisa-2 homolog OS=Homo sapiens GN=SHISA2 PE=1 SV=1	SHSA2_HUMAN	SHISA2	31 kDa	2	2	2	2	3	2
344	Voltage-dependent anion-selective channel protein 2 OS=Homo sapiens GN=VDAC2 PE=1 SV=2	VDAC2_HUMAN	VDAC2	32 kDa	6	6	6	6	7	7
345	Antithrombin-III OS=Homo sapiens GN=SERPINC1 PE=1 SV=1	ANT3_HUMAN	SERPINC1	53 kDa	3	2	2	2	2	2
346	Eukaryotic translation initiation factor 3 subunit B OS=Homo sapiens GN=EIF3B PE=1 SV=3	EIF3B_HUMAN	EIF3B	92 kDa	3	3	5	5	8	8
347	IST1 homolog OS=Homo sapiens GN=IST1 PE=1 SV=1	IST1_HUMAN	IST1	40 kDa	3	3	4	4	5	5
348	Replication factor C subunit 4 OS=Homo sapiens GN=RFC4 PE=1 SV=2	RFC4_HUMAN	RFC4	40 kDa	8	8	6	6	7	7
349	Renin receptor OS=Homo sapiens GN=ATP6AP2 PE=1 SV=2	RENR_HUMAN	ATP6AP2	39 kDa	3	3	8	6	10	8
350	Ras-related protein Rab-5A OS=Homo sapiens GN=RAB5A PE=1 SV=2	RAB5A_HUMAN	RAB5A	24 kDa	2	2	3	3	2	2
351	Protein RCC2 OS=Homo sapiens GN=RCC2 PE=1 SV=2	RCC2_HUMAN	RCC2	56 kDa	3	3	2	2	3	3
352	Ras-related protein Ral-B OS=Homo sapiens GN=RALB PE=1 SV=1	RALB_HUMAN	RALB	23 kDa	4	3	4	3	4	3
353	Non-POU domain-containing octamer-binding protein OS=Homo sapiens GN=NONO PE=1 SV=4	NONO_HUMAN	NONO	54 kDa	3	3	4	4	4	4
354	Catenin alpha-1 OS=Homo sapiens GN=CTNNA1 PE=1 SV=1	CTNA1_HUMAN	CTNNA1	100 kDa	3	3	6	6	5	5
355	Bifunctional purine biosynthesis protein PURH OS=Homo sapiens GN=ATIC PE=1 SV=3	PUR9_HUMAN	ATIC	65 kDa	0	0	2	2	3	3
356	Putative protein FAM10A4 OS=Homo sapiens GN=ST13P4 PE=5 SV=1	ST134_HUMAN	ST13P4	27 kDa	3	3	3	3	4	4
357	Histone-binding protein RBBP4 OS=Homo sapiens GN=RBBP4 PE=1 SV=3	RBBP4_HUMAN	RBBP4	48 kDa	6	6	5	5	5	5
358	Protein disulfide-isomerase A6 OS=Homo sapiens GN=PDIA6 PE=1 SV=1	PDIA6_HUMAN	PDIA6	48 kDa	3	3	6	6	8	7
359	10 kDa heat shock protein, mitochondrial OS=Homo sapiens GN=HSPE1 PE=1 SV=2	CH10_HUMAN	HSPE1	11 kDa	5	4	5	4	7	6
360	Ras-related protein Rab-4A OS=Homo sapiens GN=RAB4A PE=1 SV=3	RAB4A_HUMAN	RAB4A	24 kDa	2	2	3	3	2	2
361	Integrin alpha-V OS=Homo sapiens GN=ITGAV PE=1 SV=2	ITAV_HUMAN	ITGAV	116 kDa	3	3	2	2	4	4
362	Voltage-dependent anion-selective channel protein 1 OS=Homo sapiens GN=VDAC1 PE=1 SV=2	VDAC1_HUMAN	VDAC1	31 kDa	7	7	7	7	6	6
363	Profilin-1 OS=Homo sapiens GN=PFN1 PE=1 SV=2	PROF1_HUMAN	PFN1	15 kDa	5	4	5	5	6	4
364	Tropomyosin alpha-3 chain OS=Homo sapiens GN=TPM3 PE=1 SV=2	TPM3_HUMAN	TPM3	33 kDa	9	6	10	7	8	6
365	BTB/POZ domain-containing protein KCTD12 OS=Homo sapiens GN=KCTD12 PE=1 SV=1	KCD12_HUMAN	KCTD12	36 kDa	6	6	6	6	5	5
366	Ras-related protein Rab-5B OS=Homo sapiens GN=RAB5B PE=1 SV=1	RAB5B_HUMAN	RAB5B	24 kDa	2	2	0	0	0	0
367	Heterochromatin protein 1-binding protein 3 OS=Homo sapiens GN=HP1BP3 PE=1 SV=1	HP1B3_HUMAN	HP1BP3	61 kDa	5	5	5	5	3	3
368	Trifunctional purine biosynthetic protein adenosine-3 OS=Homo sapiens GN=GART PE=1 SV=1	PUR2_HUMAN	GART	108 kDa	3	3	3	3	3	3
369	Proteasome activator complex subunit 3 OS=Homo sapiens GN=PSME3 PE=1 SV=1	PSME3_HUMAN	PSME3	30 kDa	3	3	6	5	5	4
370	N-alpha-acetyltransferase 50 OS=Homo sapiens GN=NAA50 PE=1 SV=1	NAA50_HUMAN	NAA50	19 kDa	8	7	8	8	9	9
371	CD63 antigen OS=Homo sapiens GN=CD63 PE=1 SV=2	CD63_HUMAN	CD63	26 kDa	3	2	3	2	3	2
372	Coatomer subunit alpha OS=Homo sapiens GN=COPA PE=1 SV=2	COPA_HUMAN	COPA	138 kDa	3	3	2	2	0	0
373	Eukaryotic translation initiation factor 3 subunit E OS=Homo sapiens GN=EIF3E PE=1 SV=1	EIF3E_HUMAN	EIF3E	52 kDa	3	3	4	4	2	2
374	von Willebrand factor A domain-containing protein 1 OS=Homo sapiens GN=VWA1 PE=1 SV=1	VWA1_HUMAN	VWA1	47 kDa	2	2	6	6	6	5
375	60S ribosomal protein L18a OS=Homo sapiens GN=RPL18A PE=1 SV=2	RL18A_HUMAN	RPL18A	21 kDa	2	2	0	0	3	3
376	Serpin H1 OS=Homo sapiens GN=SERPINH1 PE=1 SV=2	SERPH_HUMAN	SERPINH1	46 kDa	7	7	9	8	12	12
377	Phosphatidylethanolamine-binding protein 1 OS=Homo sapiens GN=PEBP1 PE=1 SV=3	PEBP1_HUMAN	PEBP1	21 kDa	4	4	5	4	5	5
378	Protein FAM49B OS=Homo sapiens GN=FAM49B PE=1 SV=1	FA49B_HUMAN	FAM49B	37 kDa	8	7	11	10	11	10
379	6-phosphogluconate dehydrogenase, decarboxylating OS=Homo sapiens GN=PGD PE=1 SV=3	6PGD_HUMAN	PGD	53 kDa	3	3	3	3	4	4
380	Proteasome subunit alpha type-7 OS=Homo sapiens GN=PSMA7 PE=1 SV=1	PSA7_HUMAN	PSMA7	28 kDa	3	3	6	5	7	6
381	Transcriptional activator protein Pur-alpha OS=Homo sapiens GN=PURA PE=1 SV=2	PURA_HUMAN	PURA	35 kDa	2	2	5	5	5	5
382	Adenylyl cyclase-associated protein 1 OS=Homo sapiens GN=CAP1 PE=1 SV=5	CAP1_HUMAN	CAP1	52 kDa	7	7	7	7	7	7
383	Calreticulin OS=Homo sapiens GN=CALR PE=1 SV=1	CALR_HUMAN	CALR	48 kDa	6	5	6	5	6	5
384	Tyrosine--tRNA ligase, cytoplasmic OS=Homo sapiens GN=YARS PE=1 SV=4	SYYC_HUMAN	YARS	59 kDa	7	7	6	6	7	7
385	Serine/threonine-protein phosphatase 2A catalytic subunit alpha isoform OS=Homo sapiens GN=PPP2CA PE=1 SV=1	PP2AA_HUMAN (+1)	PPP2CA	36 kDa	3	3	4	4	5	5
386	Disks large homolog 3 OS=Homo sapiens GN=DLG3 PE=1 SV=2	DLG3_HUMAN	DLG3	90 kDa	6	6	6	6	4	4
387	Elongation factor 1-delta OS=Homo sapiens GN=EEF1D PE=1 SV=5	EF1D_HUMAN	EEF1D	31 kDa	4	4	4	4	4	4
388	ATP-dependent RNA helicase DDX3X OS=Homo sapiens GN=DDX3X PE=1 SV=3	DDX3X_HUMAN	DDX3X	73 kDa	4	4	5	5	3	3
389	Septin-9 OS=Homo sapiens GN=SEPT9 PE=1 SV=2	SEPT9_HUMAN	2009-09-01	65 kDa	5	5	3	3	4	4
390	Transaldolase OS=Homo sapiens GN=TALDO1 PE=1 SV=2	TALDO_HUMAN	TALDO1	38 kDa	3	3	4	4	5	5
391	Cyclin-dependent kinase 4 OS=Homo sapiens GN=CDK4 PE=1 SV=2	CDK4_HUMAN	CDK4	34 kDa	0	0	3	3	2	2
392	Desmoplakin OS=Homo sapiens GN=DSP PE=1 SV=3	DESP_HUMAN	DSP	332 kDa	9	8	10	9	9	8
393	Rho-related GTP-binding protein RhoG OS=Homo sapiens GN=RHOG PE=1 SV=1	RHOG_HUMAN	RHOG	21 kDa	4	4	4	4	8	7
394	Protein ERGIC-53 OS=Homo sapiens GN=LMAN1 PE=1 SV=2	LMAN1_HUMAN	LMAN1	58 kDa	3	3	6	6	5	5
395	Glypican-2 OS=Homo sapiens GN=GPC2 PE=2 SV=1	GPC2_HUMAN	GPC2	63 kDa	4	4	6	6	7	7
396	Neural cell adhesion molecule 1 OS=Homo sapiens GN=NCAM1 PE=1 SV=3	NCAM1_HUMAN	NCAM1	95 kDa	3	3	4	4	5	5
397	Small nuclear ribonucleoprotein-associated protein N OS=Homo sapiens GN=SNRPN PE=1 SV=1	RSMN_HUMAN (+1)	SNRPN	25 kDa	2	2	4	4	3	3
398	DnaJ homolog subfamily C member 5 OS=Homo sapiens GN=DNAJC5 PE=1 SV=1	DNJC5_HUMAN	DNAJC5	22 kDa	4	3	3	3	5	3
399	Replication protein A 70 kDa DNA-binding subunit OS=Homo sapiens GN=RPA1 PE=1 SV=2	RFA1_HUMAN	RPA1	68 kDa	4	4	6	6	5	5
400	Neuroblast differentiation-associated protein AHNAK OS=Homo sapiens GN=AHNAK PE=1 SV=2	AHNK_HUMAN	AHNAK	629 kDa	0	0	3	3	5	5
401	Nuclear migration protein nudC OS=Homo sapiens GN=NUDC PE=1 SV=1	NUDC_HUMAN	NUDC	38 kDa	4	3	7	6	3	2
402	Lactoylglutathione lyase OS=Homo sapiens GN=GLO1 PE=1 SV=4	LGUL_HUMAN	GLO1	21 kDa	0	0	0	0	4	4
403	Ribose-phosphate pyrophosphokinase 1 OS=Homo sapiens GN=PRPS1 PE=1 SV=2	PRPS1_HUMAN	PRPS1	35 kDa	5	5	5	5	4	4
404	Ras-related protein Rab-2A OS=Homo sapiens GN=RAB2A PE=1 SV=1	RAB2A_HUMAN	RAB2A	24 kDa	5	4	5	5	8	6
405	Calmodulin-1 OS=Homo sapiens GN=CALM1 PE=1 SV=1	CALM1_HUMAN	CALM1	17 kDa	4	3	5	4	7	6
406	Erythrocyte band 7 integral membrane protein OS=Homo sapiens GN=STOM PE=1 SV=3	STOM_HUMAN	STOM	32 kDa	8	8	7	7	8	7
407	Transmembrane emp24 domain-containing protein 10 OS=Homo sapiens GN=TMED10 PE=1 SV=2	TMEDA_HUMAN	TMED10	25 kDa	6	3	4	2	5	4
408	Rac GTPase-activating protein 1 OS=Homo sapiens GN=RACGAP1 PE=1 SV=1	RGAP1_HUMAN	RACGAP1	71 kDa	3	3	3	3	2	2
409	Serine/arginine repetitive matrix protein 2 OS=Homo sapiens GN=SRRM2 PE=1 SV=2	SRRM2_HUMAN	SRRM2	300 kDa	5	5	3	3	6	6
410	Serine/arginine-rich splicing factor 1 OS=Homo sapiens GN=SRSF1 PE=1 SV=2	SRSF1_HUMAN	SRSF1	28 kDa	4	4	6	6	3	3
411	Myelin protein zero-like protein 1 OS=Homo sapiens GN=MPZL1 PE=1 SV=1	MPZL1_HUMAN	MPZL1	29 kDa	4	4	4	4	5	5
412	EH domain-containing protein 4 OS=Homo sapiens GN=EHD4 PE=1 SV=1	EHD4_HUMAN	EHD4	61 kDa	5	5	5	5	5	5
413	Flotillin-2 OS=Homo sapiens GN=FLOT2 PE=1 SV=2	FLOT2_HUMAN	FLOT2	47 kDa	5	3	5	5	8	7
414	Prostaglandin E synthase 3 OS=Homo sapiens GN=PTGES3 PE=1 SV=1	TEBP_HUMAN	PTGES3	19 kDa	4	4	5	5	7	7
415	Eukaryotic translation initiation factor 5A-1 OS=Homo sapiens GN=EIF5A PE=1 SV=2	IF5A1_HUMAN	EIF5A	17 kDa	4	3	5	4	5	4
416	Synaptic vesicle membrane protein VAT-1 homolog OS=Homo sapiens GN=VAT1 PE=1 SV=2	VAT1_HUMAN	VAT1	42 kDa	6	6	4	4	6	6
417	Ubiquitin thioesterase OTUB1 OS=Homo sapiens GN=OTUB1 PE=1 SV=2	OTUB1_HUMAN	OTUB1	31 kDa	5	5	6	6	9	8
418	Calcyclin-binding protein OS=Homo sapiens GN=CACYBP PE=1 SV=2	CYBP_HUMAN	CACYBP	26 kDa	5	5	7	7	5	5
419	Adhesion G protein-coupled receptor L2 OS=Homo sapiens GN=ADGRL2 PE=1 SV=2	AGRL2_HUMAN	ADGRL2	163 kDa	5	5	7	7	7	7
420	EH domain-containing protein 1 OS=Homo sapiens GN=EHD1 PE=1 SV=2	EHD1_HUMAN	EHD1	61 kDa	3	3	6	6	5	5
421	N-alpha-acetyltransferase 10 OS=Homo sapiens GN=NAA10 PE=1 SV=1	NAA10_HUMAN	NAA10	26 kDa	5	5	4	4	4	4
422	GTPase HRas OS=Homo sapiens GN=HRAS PE=1 SV=1	RASH_HUMAN	HRAS	21 kDa	2	2	0	0	2	2
423	Eukaryotic translation initiation factor 2 subunit 3 OS=Homo sapiens GN=EIF2S3 PE=1 SV=3	IF2G_HUMAN	EIF2S3	51 kDa	3	3	2	2	5	5
424	Kinesin-like protein KIF23 OS=Homo sapiens GN=KIF23 PE=1 SV=3	KIF23_HUMAN	KIF23	110 kDa	2	2	3	3	3	3
425	Heterogeneous nuclear ribonucleoprotein H OS=Homo sapiens GN=HNRNPH1 PE=1 SV=4	HNRH1_HUMAN	HNRNPH1	49 kDa	2	2	0	0	3	3
426	60S ribosomal protein L21 OS=Homo sapiens GN=RPL21 PE=1 SV=2	RL21_HUMAN	RPL21	19 kDa	0	0	3	2	4	3
427	Sodium/potassium-transporting ATPase subunit beta-1 OS=Homo sapiens GN=ATP1B1 PE=1 SV=1	AT1B1_HUMAN	ATP1B1	35 kDa	4	3	4	3	4	3
428	Fibronectin type III domain-containing protein 1 OS=Homo sapiens GN=FNDC1 PE=2 SV=4	FNDC1_HUMAN	FNDC1	206 kDa	5	5	3	3	3	3
429	Glucosidase 2 subunit beta OS=Homo sapiens GN=PRKCSH PE=1 SV=2	GLU2B_HUMAN	PRKCSH	59 kDa	3	3	5	5	3	3
430	Ras-related protein Rap-2b OS=Homo sapiens GN=RAP2B PE=1 SV=1	RAP2B_HUMAN	RAP2B	21 kDa	3	3	4	4	5	5
431	AP-1 complex subunit mu-1 OS=Homo sapiens GN=AP1M1 PE=1 SV=3	AP1M1_HUMAN	AP1M1	49 kDa	3	3	5	5	4	4
432	Leucine-rich repeat-containing protein 57 OS=Homo sapiens GN=LRRC57 PE=1 SV=1	LRC57_HUMAN	LRRC57	27 kDa	4	4	4	4	7	7
433	Septin-7 OS=Homo sapiens GN=SEPT7 PE=1 SV=2	SEPT7_HUMAN	2007-09-01	51 kDa	0	0	2	2	2	2
434	ATP-binding cassette sub-family E member 1 OS=Homo sapiens GN=ABCE1 PE=1 SV=1	ABCE1_HUMAN	ABCE1	67 kDa	2	2	4	4	3	3
435	Biglycan OS=Homo sapiens GN=BGN PE=1 SV=2	PGS1_HUMAN	BGN	42 kDa	0	0	3	3	4	4
436	60S ribosomal protein L3 OS=Homo sapiens GN=RPL3 PE=1 SV=2	RL3_HUMAN	RPL3	46 kDa	4	4	3	3	3	3
437	Protein arginine N-methyltransferase 1 OS=Homo sapiens GN=PRMT1 PE=1 SV=2	ANM1_HUMAN	PRMT1	42 kDa	6	6	6	6	6	6
438	Eukaryotic peptide chain release factor subunit 1 OS=Homo sapiens GN=ETF1 PE=1 SV=3	ERF1_HUMAN	ETF1	49 kDa	6	5	7	6	7	6
439	GTP-binding protein Rheb OS=Homo sapiens GN=RHEB PE=1 SV=1	RHEB_HUMAN	RHEB	20 kDa	4	4	6	6	4	4
440	Voltage-dependent anion-selective channel protein 3 OS=Homo sapiens GN=VDAC3 PE=1 SV=1	VDAC3_HUMAN	VDAC3	31 kDa	4	4	4	4	4	4
441	Cell division control protein 42 homolog OS=Homo sapiens GN=CDC42 PE=1 SV=2	CDC42_HUMAN	CDC42	21 kDa	0	0	3	3	4	4
442	A-kinase anchor protein 12 OS=Homo sapiens GN=AKAP12 PE=1 SV=4	AKA12_HUMAN	AKAP12	191 kDa	4	4	3	3	6	6
443	ADP/ATP translocase 2 OS=Homo sapiens GN=SLC25A5 PE=1 SV=7	ADT2_HUMAN	SLC25A5	33 kDa	3	3	3	3	3	3
444	RNA polymerase-associated protein LEO1 OS=Homo sapiens GN=LEO1 PE=1 SV=1	LEO1_HUMAN	LEO1	75 kDa	0	0	3	3	3	3
445	ATP-dependent RNA helicase DDX1 OS=Homo sapiens GN=DDX1 PE=1 SV=2	DDX1_HUMAN	DDX1	82 kDa	4	4	4	4	3	3
446	Extracellular sulfatase Sulf-2 OS=Homo sapiens GN=SULF2 PE=1 SV=1	SULF2_HUMAN	SULF2	100 kDa	3	3	3	3	3	3
447	40S ribosomal protein S23 OS=Homo sapiens GN=RPS23 PE=1 SV=3	RS23_HUMAN	RPS23	16 kDa	2	2	2	2	3	3
448	Abl interactor 1 OS=Homo sapiens GN=ABI1 PE=1 SV=4	ABI1_HUMAN	ABI1	55 kDa	5	4	5	5	4	4
449	40S ribosomal protein S20 OS=Homo sapiens GN=RPS20 PE=1 SV=1	RS20_HUMAN	RPS20	13 kDa	5	3	3	3	4	3
450	Protein 4.1 OS=Homo sapiens GN=EPB41 PE=1 SV=4	41_HUMAN	EPB41	97 kDa	4	4	5	5	5	5
451	Histone H1.0 OS=Homo sapiens GN=H1F0 PE=1 SV=3	H10_HUMAN	H1F0	21 kDa	3	3	4	3	3	3
452	26S proteasome regulatory subunit 4 OS=Homo sapiens GN=PSMC1 PE=1 SV=1	PRS4_HUMAN	PSMC1	49 kDa	3	3	4	4	4	4
453	Protein OS-9 OS=Homo sapiens GN=OS9 PE=1 SV=1	OS9_HUMAN	OS9	76 kDa	2	2	6	6	6	6
454	Thioredoxin-dependent peroxide reductase, mitochondrial OS=Homo sapiens GN=PRDX3 PE=1 SV=3	PRDX3_HUMAN	PRDX3	28 kDa	4	3	6	5	6	5
455	60S ribosomal protein L12 OS=Homo sapiens GN=RPL12 PE=1 SV=1	RL12_HUMAN	RPL12	18 kDa	3	3	6	5	7	6
456	Solute carrier family 2, facilitated glucose transporter member 1 OS=Homo sapiens GN=SLC2A1 PE=1 SV=2	GTR1_HUMAN	SLC2A1	54 kDa	3	3	2	2	2	2
457	F-actin-capping protein subunit beta OS=Homo sapiens GN=CAPZB PE=1 SV=4	CAPZB_HUMAN	CAPZB	31 kDa	5	5	4	4	5	5
458	Dolichyl-diphosphooligosaccharide--protein glycosyltransferase 48 kDa subunit OS=Homo sapiens GN=DDOST PE=1 SV=4	OST48_HUMAN	DDOST	51 kDa	4	4	4	4	4	4
459	Guanine nucleotide-binding protein subunit alpha-11 OS=Homo sapiens GN=GNA11 PE=1 SV=2	GNA11_HUMAN	GNA11	42 kDa	6	5	6	6	4	4
460	Casein kinase II subunit alpha' OS=Homo sapiens GN=CSNK2A2 PE=1 SV=1	CSK22_HUMAN	CSNK2A2	41 kDa	7	6	9	8	6	5
461	Protein lin-7 homolog C OS=Homo sapiens GN=LIN7C PE=1 SV=1	LIN7C_HUMAN	LIN7C	22 kDa	5	4	5	4	5	4
462	60S ribosomal protein L11 OS=Homo sapiens GN=RPL11 PE=1 SV=2	RL11_HUMAN	RPL11	20 kDa	3	2	3	2	3	2
463	26S proteasome regulatory subunit 6A OS=Homo sapiens GN=PSMC3 PE=1 SV=3	PRS6A_HUMAN	PSMC3	49 kDa	2	2	4	4	4	4
464	CD81 antigen OS=Homo sapiens GN=CD81 PE=1 SV=1	CD81_HUMAN	CD81	26 kDa	2	2	3	2	3	2
465	40S ribosomal protein S14 OS=Homo sapiens GN=RPS14 PE=1 SV=3	RS14_HUMAN	RPS14	16 kDa	4	4	3	3	4	4
466	Signal recognition particle 54 kDa protein OS=Homo sapiens GN=SRP54 PE=1 SV=1	SRP54_HUMAN	SRP54	56 kDa	3	3	4	4	3	3
467	Purine nucleoside phosphorylase OS=Homo sapiens GN=PNP PE=1 SV=2	PNPH_HUMAN	PNP	32 kDa	7	7	6	6	7	7
468	Copine-1 OS=Homo sapiens GN=CPNE1 PE=1 SV=1	CPNE1_HUMAN	CPNE1	59 kDa	3	3	3	3	2	2
469	AP-3 complex subunit beta-1 OS=Homo sapiens GN=AP3B1 PE=1 SV=3	AP3B1_HUMAN	AP3B1	121 kDa	3	3	2	2	2	2
470	DNA replication licensing factor MCM2 OS=Homo sapiens GN=MCM2 PE=1 SV=4	MCM2_HUMAN	MCM2	102 kDa	2	2	4	4	0	0
471	Acidic leucine-rich nuclear phosphoprotein 32 family member E OS=Homo sapiens GN=ANP32E PE=1 SV=1	AN32E_HUMAN	ANP32E	31 kDa	3	3	3	3	4	4
472	Protein NDRG1 OS=Homo sapiens GN=NDRG1 PE=1 SV=1	NDRG1_HUMAN	NDRG1	43 kDa	4	4	3	3	6	6
473	F-actin-capping protein subunit alpha-1 OS=Homo sapiens GN=CAPZA1 PE=1 SV=3	CAZA1_HUMAN	CAPZA1	33 kDa	2	2	3	3	4	4
474	Synaptosomal-associated protein 23 OS=Homo sapiens GN=SNAP23 PE=1 SV=1	SNP23_HUMAN	SNAP23	23 kDa	6	6	4	4	4	4
475	Cytosolic acyl coenzyme A thioester hydrolase OS=Homo sapiens GN=ACOT7 PE=1 SV=3	BACH_HUMAN	ACOT7	42 kDa	3	3	5	5	4	4
476	Cell surface glycoprotein MUC18 OS=Homo sapiens GN=MCAM PE=1 SV=2	MUC18_HUMAN	MCAM	72 kDa	2	2	3	3	6	6
477	40S ribosomal protein S7 OS=Homo sapiens GN=RPS7 PE=1 SV=1	RS7_HUMAN	RPS7	22 kDa	2	2	3	3	5	5
478	Ras-related protein R-Ras OS=Homo sapiens GN=RRAS PE=1 SV=1	RRAS_HUMAN	RRAS	23 kDa	0	0	3	3	3	2
479	Septin-11 OS=Homo sapiens GN=SEPT11 PE=1 SV=3	SEP11_HUMAN	2011-09-01	49 kDa	2	2	0	0	3	3
480	WD repeat-containing protein 1 OS=Homo sapiens GN=WDR1 PE=1 SV=4	WDR1_HUMAN	WDR1	66 kDa	3	3	2	2	2	2
481	Proline-, glutamic acid- and leucine-rich protein 1 OS=Homo sapiens GN=PELP1 PE=1 SV=2	PELP1_HUMAN	PELP1	120 kDa	2	2	2	2	2	2
482	Receptor-type tyrosine-protein phosphatase F OS=Homo sapiens GN=PTPRF PE=1 SV=2	PTPRF_HUMAN	PTPRF	213 kDa	5	5	5	5	5	5
483	Eukaryotic translation initiation factor 2 subunit 1 OS=Homo sapiens GN=EIF2S1 PE=1 SV=3	IF2A_HUMAN	EIF2S1	36 kDa	2	2	2	2	3	3
484	26S proteasome regulatory subunit 6B OS=Homo sapiens GN=PSMC4 PE=1 SV=2	PRS6B_HUMAN	PSMC4	47 kDa	2	2	0	0	3	3
485	Nucleolar RNA helicase 2 OS=Homo sapiens GN=DDX21 PE=1 SV=5	DDX21_HUMAN	DDX21	87 kDa	2	2	2	2	4	4
486	Glycine--tRNA ligase OS=Homo sapiens GN=GARS PE=1 SV=3	GARS_HUMAN	GARS	83 kDa	5	5	3	3	4	4
487	Sorting nexin-2 OS=Homo sapiens GN=SNX2 PE=1 SV=2	SNX2_HUMAN	SNX2	58 kDa	3	3	4	4	4	4
488	Ubiquitin-conjugating enzyme E2 variant 2 OS=Homo sapiens GN=UBE2V2 PE=1 SV=4	UB2V2_HUMAN	UBE2V2	16 kDa	0	0	2	2	0	0
489	Cell cycle control protein 50A OS=Homo sapiens GN=TMEM30A PE=1 SV=1	CC50A_HUMAN	TMEM30A	41 kDa	3	3	2	2	2	2
490	Poliovirus receptor OS=Homo sapiens GN=PVR PE=1 SV=2	PVR_HUMAN	PVR	45 kDa	4	4	5	5	4	4
491	Eukaryotic translation initiation factor 2A OS=Homo sapiens GN=EIF2A PE=1 SV=3	EIF2A_HUMAN	EIF2A	65 kDa	6	6	6	6	7	7
492	Septin-2 OS=Homo sapiens GN=SEPT2 PE=1 SV=1	SEPT2_HUMAN	2002-09-01	41 kDa	5	3	7	7	8	7
493	DnaJ homolog subfamily A member 1 OS=Homo sapiens GN=DNAJA1 PE=1 SV=2	DNJA1_HUMAN	DNAJA1	45 kDa	2	2	2	2	2	2
494	Lactotransferrin OS=Homo sapiens GN=LTF PE=1 SV=6	TRFL_HUMAN	LTF	78 kDa	2	2	2	2	0	0
495	Serine/threonine-protein phosphatase 2A 65 kDa regulatory subunit A alpha isoform OS=Homo sapiens GN=PPP2R1A PE=1 SV=4	2AAA_HUMAN	PPP2R1A	65 kDa	0	0	3	3	2	2
496	60S ribosomal protein L6 OS=Homo sapiens GN=RPL6 PE=1 SV=3	RL6_HUMAN	RPL6	33 kDa	2	2	0	0	0	0
497	60S ribosomal protein L24 OS=Homo sapiens GN=RPL24 PE=1 SV=1	RL24_HUMAN	RPL24	18 kDa	3	3	4	4	3	3
498	Serine--tRNA ligase, cytoplasmic OS=Homo sapiens GN=SARS PE=1 SV=3	SYSC_HUMAN	SARS	59 kDa	3	3	4	4	4	4
499	cAMP-dependent protein kinase type II-alpha regulatory subunit OS=Homo sapiens GN=PRKAR2A PE=1 SV=2	KAP2_HUMAN	PRKAR2A	46 kDa	5	5	5	5	5	5
500	Myosin light polypeptide 6 OS=Homo sapiens GN=MYL6 PE=1 SV=2	MYL6_HUMAN	MYL6	17 kDa	4	4	4	4	4	4
501	Hypoxanthine-guanine phosphoribosyltransferase OS=Homo sapiens GN=HPRT1 PE=1 SV=2	HPRT_HUMAN	HPRT1	25 kDa	3	3	5	5	7	7
502	Casein kinase II subunit beta OS=Homo sapiens GN=CSNK2B PE=1 SV=1	CSK2B_HUMAN	CSNK2B	25 kDa	0	0	2	2	2	2
503	DNA topoisomerase 2-alpha OS=Homo sapiens GN=TOP2A PE=1 SV=3	TOP2A_HUMAN	TOP2A	174 kDa	0	0	2	2	2	2
504	Heterogeneous nuclear ribonucleoprotein D0 OS=Homo sapiens GN=HNRNPD PE=1 SV=1	HNRPD_HUMAN	HNRNPD	38 kDa	0	0	2	2	0	0
505	Na(+)/H(+) exchange regulatory cofactor NHE-RF1 OS=Homo sapiens GN=SLC9A3R1 PE=1 SV=4	NHRF1_HUMAN	SLC9A3R1	39 kDa	3	3	3	3	3	3
506	WD repeat-containing protein 18 OS=Homo sapiens GN=WDR18 PE=1 SV=2	WDR18_HUMAN	WDR18	47 kDa	4	4	4	4	4	4
507	Signal recognition particle subunit SRP68 OS=Homo sapiens GN=SRP68 PE=1 SV=2	SRP68_HUMAN	SRP68	71 kDa	4	4	3	3	4	4
508	Nascent polypeptide-associated complex subunit alpha, muscle-specific form OS=Homo sapiens GN=NACA PE=1 SV=1	NACAM_HUMAN	NACA	205 kDa	5	3	4	3	3	3
509	Protein XRP2 OS=Homo sapiens GN=RP2 PE=1 SV=4	XRP2_HUMAN	RP2	40 kDa	2	2	3	3	2	2
510	Aflatoxin B1 aldehyde reductase member 2 OS=Homo sapiens GN=AKR7A2 PE=1 SV=3	ARK72_HUMAN	AKR7A2	40 kDa	3	3	4	4	5	5
511	Mitotic checkpoint protein BUB3 OS=Homo sapiens GN=BUB3 PE=1 SV=1	BUB3_HUMAN	BUB3	37 kDa	4	4	0	0	3	3
512	Myosin regulatory light chain 12A OS=Homo sapiens GN=MYL12A PE=1 SV=2	ML12A_HUMAN (+1)	MYL12A	20 kDa	4	4	3	3	3	3
513	Vesicle-associated membrane protein 3 OS=Homo sapiens GN=VAMP3 PE=1 SV=3	VAMP3_HUMAN	VAMP3	11 kDa	3	2	4	3	4	3
514	26S proteasome regulatory subunit 8 OS=Homo sapiens GN=PSMC5 PE=1 SV=1	PRS8_HUMAN	PSMC5	46 kDa	5	5	3	3	6	6
515	Neuroplastin OS=Homo sapiens GN=NPTN PE=1 SV=2	NPTN_HUMAN	NPTN	44 kDa	4	3	5	4	5	4
516	Syntaxin-4 OS=Homo sapiens GN=STX4 PE=1 SV=2	STX4_HUMAN	STX4	34 kDa	7	7	7	7	6	6
517	CD2-associated protein OS=Homo sapiens GN=CD2AP PE=1 SV=1	CD2AP_HUMAN	CD2AP	71 kDa	4	4	5	5	7	7
518	Treacle protein OS=Homo sapiens GN=TCOF1 PE=1 SV=3	TCOF_HUMAN	TCOF1	152 kDa	3	3	2	2	2	2
519	60S ribosomal protein L27a OS=Homo sapiens GN=RPL27A PE=1 SV=2	RL27A_HUMAN	RPL27A	17 kDa	2	2	2	2	2	2
520	U5 small nuclear ribonucleoprotein 200 kDa helicase OS=Homo sapiens GN=SNRNP200 PE=1 SV=2	U520_HUMAN	SNRNP200	245 kDa	3	3	0	0	2	2
521	DNA replication licensing factor MCM3 OS=Homo sapiens GN=MCM3 PE=1 SV=3	MCM3_HUMAN	MCM3	91 kDa	0	0	0	0	3	3
522	Aspartate aminotransferase, mitochondrial OS=Homo sapiens GN=GOT2 PE=1 SV=3	AATM_HUMAN	GOT2	48 kDa	4	4	4	4	4	4
523	Ran-specific GTPase-activating protein OS=Homo sapiens GN=RANBP1 PE=1 SV=1	RANG_HUMAN	RANBP1	23 kDa	3	3	3	3	2	2
524	Peroxisomal multifunctional enzyme type 2 OS=Homo sapiens GN=HSD17B4 PE=1 SV=3	DHB4_HUMAN	HSD17B4	80 kDa	2	2	3	3	2	2
525	60S ribosomal protein L7 OS=Homo sapiens GN=RPL7 PE=1 SV=1	RL7_HUMAN	RPL7	29 kDa	2	2	4	4	4	4
526	Microtubule-associated protein RP/EB family member 1 OS=Homo sapiens GN=MAPRE1 PE=1 SV=3	MARE1_HUMAN	MAPRE1	30 kDa	5	4	4	3	4	3
527	Acid sphingomyelinase-like phosphodiesterase 3b OS=Homo sapiens GN=SMPDL3B PE=1 SV=2	ASM3B_HUMAN	SMPDL3B	51 kDa	4	4	4	4	5	5
528	Beta-hexosaminidase subunit beta OS=Homo sapiens GN=HEXB PE=1 SV=3	HEXB_HUMAN	HEXB	63 kDa	2	2	3	3	6	6
529	60S ribosomal protein L27 OS=Homo sapiens GN=RPL27 PE=1 SV=2	RL27_HUMAN	RPL27	16 kDa	4	4	4	4	5	5
530	Charged multivesicular body protein 4b OS=Homo sapiens GN=CHMP4B PE=1 SV=1	CHM4B_HUMAN	CHMP4B	25 kDa	3	3	4	4	3	3
531	Centrosomal protein of 55 kDa OS=Homo sapiens GN=CEP55 PE=1 SV=3	CEP55_HUMAN	CEP55	54 kDa	3	3	3	3	3	3
532	Protein tyrosine phosphatase type IVA 1 OS=Homo sapiens GN=PTP4A1 PE=1 SV=2	TP4A1_HUMAN	PTP4A1	20 kDa	4	4	4	4	4	4
533	Tropomyosin alpha-4 chain OS=Homo sapiens GN=TPM4 PE=1 SV=3	TPM4_HUMAN	TPM4	29 kDa	4	3	4	3	0	0
534	Flap endonuclease 1 OS=Homo sapiens GN=FEN1 PE=1 SV=1	FEN1_HUMAN	FEN1	43 kDa	3	3	3	3	4	4
535	Neutral alpha-glucosidase AB OS=Homo sapiens GN=GANAB PE=1 SV=3	GANAB_HUMAN	GANAB	107 kDa	2	2	3	3	2	2
536	Coagulation factor X OS=Homo sapiens GN=F10 PE=1 SV=2	FA10_HUMAN	F10	55 kDa	2	2	0	0	3	3
537	Protein kinase C and casein kinase substrate in neurons protein 2 OS=Homo sapiens GN=PACSIN2 PE=1 SV=2	PACN2_HUMAN	PACSIN2	56 kDa	2	2	3	3	3	3
538	Zinc transporter ZIP10 OS=Homo sapiens GN=SLC39A10 PE=1 SV=2	S39AA_HUMAN	SLC39A10	94 kDa	3	3	2	2	3	3
539	Arrestin domain-containing protein 1 OS=Homo sapiens GN=ARRDC1 PE=1 SV=1	ARRD1_HUMAN	ARRDC1	46 kDa	2	2	2	2	3	3
540	Platelet-activating factor acetylhydrolase IB subunit alpha OS=Homo sapiens GN=PAFAH1B1 PE=1 SV=2	LIS1_HUMAN	PAFAH1B1	47 kDa	0	0	2	2	2	2
541	mRNA turnover protein 4 homolog OS=Homo sapiens GN=MRTO4 PE=1 SV=2	MRT4_HUMAN	MRTO4	28 kDa	2	2	0	0	2	2
542	Adipocyte plasma membrane-associated protein OS=Homo sapiens GN=APMAP PE=1 SV=2	APMAP_HUMAN	APMAP	46 kDa	2	2	2	2	2	2
543	MICOS complex subunit MIC60 OS=Homo sapiens GN=IMMT PE=1 SV=1	MIC60_HUMAN	IMMT	84 kDa	5	5	5	5	3	3
544	Small nuclear ribonucleoprotein Sm D1 OS=Homo sapiens GN=SNRPD1 PE=1 SV=1	SMD1_HUMAN	SNRPD1	13 kDa	3	2	3	3	5	4
545	Filamin-B OS=Homo sapiens GN=FLNB PE=1 SV=2	FLNB_HUMAN	FLNB	278 kDa	0	0	0	0	2	2
546	Sorcin OS=Homo sapiens GN=SRI PE=1 SV=1	SORCN_HUMAN	SRI	22 kDa	0	0	2	2	2	2
547	Single-stranded DNA-binding protein, mitochondrial OS=Homo sapiens GN=SSBP1 PE=1 SV=1	SSBP_HUMAN	SSBP1	17 kDa	4	3	4	4	3	3
548	Serine/threonine-protein kinase 26 OS=Homo sapiens GN=STK26 PE=1 SV=2	STK26_HUMAN	STK26	47 kDa	0	0	3	3	4	4
549	Actin-related protein 2/3 complex subunit 4 OS=Homo sapiens GN=ARPC4 PE=1 SV=3	ARPC4_HUMAN	ARPC4	20 kDa	4	4	3	3	4	4
550	PDZ domain-containing protein GIPC1 OS=Homo sapiens GN=GIPC1 PE=1 SV=2	GIPC1_HUMAN	GIPC1	36 kDa	6	6	9	9	5	5
551	Polyadenylate-binding protein 4 OS=Homo sapiens GN=PABPC4 PE=1 SV=1	PABP4_HUMAN	PABPC4	71 kDa	2	2	0	0	0	0
552	Heat shock protein 105 kDa OS=Homo sapiens GN=HSPH1 PE=1 SV=1	HS105_HUMAN	HSPH1	97 kDa	0	0	3	3	2	2
553	Large proline-rich protein BAG6 OS=Homo sapiens GN=BAG6 PE=1 SV=2	BAG6_HUMAN	BAG6	119 kDa	0	0	2	2	4	4
554	Sushi repeat-containing protein SRPX2 OS=Homo sapiens GN=SRPX2 PE=1 SV=1	SRPX2_HUMAN	SRPX2	53 kDa	0	0	2	2	2	2
555	S-adenosylmethionine synthase isoform type-2 OS=Homo sapiens GN=MAT2A PE=1 SV=1	METK2_HUMAN	MAT2A	44 kDa	3	3	3	3	3	3
556	Long-chain-fatty-acid--CoA ligase 4 OS=Homo sapiens GN=ACSL4 PE=1 SV=2	ACSL4_HUMAN	ACSL4	79 kDa	3	3	3	3	3	3
557	Collagen alpha-2(IV) chain OS=Homo sapiens GN=COL4A2 PE=1 SV=4	CO4A2_HUMAN	COL4A2	168 kDa	2	2	3	3	2	2
558	Kinesin-1 heavy chain OS=Homo sapiens GN=KIF5B PE=1 SV=1	KINH_HUMAN	KIF5B	110 kDa	2	2	3	3	0	0
559	Stathmin OS=Homo sapiens GN=STMN1 PE=1 SV=3	STMN1_HUMAN	STMN1	17 kDa	3	3	3	3	3	3
560	Plexin-B2 OS=Homo sapiens GN=PLXNB2 PE=1 SV=3	PLXB2_HUMAN	PLXNB2	205 kDa	2	2	0	0	0	0
561	Glutathione S-transferase omega-1 OS=Homo sapiens GN=GSTO1 PE=1 SV=2	GSTO1_HUMAN	GSTO1	28 kDa	3	3	3	3	2	2
562	NEDD8-conjugating enzyme Ubc12 OS=Homo sapiens GN=UBE2M PE=1 SV=1	UBC12_HUMAN	UBE2M	21 kDa	5	5	2	2	3	3
563	60S ribosomal protein L26-like 1 OS=Homo sapiens GN=RPL26L1 PE=1 SV=1	RL26L_HUMAN (+1)	RPL26L1	17 kDa	2	2	4	4	2	2
564	Proliferating cell nuclear antigen OS=Homo sapiens GN=PCNA PE=1 SV=1	PCNA_HUMAN	PCNA	29 kDa	2	2	4	4	5	5
565	Basic leucine zipper and W2 domain-containing protein 1 OS=Homo sapiens GN=BZW1 PE=1 SV=1	BZW1_HUMAN	BZW1	48 kDa	3	3	4	3	2	2
566	Glucose-6-phosphate isomerase OS=Homo sapiens GN=GPI PE=1 SV=4	G6PI_HUMAN	GPI	63 kDa	4	4	5	5	6	6
567	CD276 antigen OS=Homo sapiens GN=CD276 PE=1 SV=1	CD276_HUMAN	CD276	57 kDa	3	3	2	2	3	3
568	Drebrin OS=Homo sapiens GN=DBN1 PE=1 SV=4	DREB_HUMAN	DBN1	71 kDa	0	0	3	3	4	4
569	Integrin alpha-1 OS=Homo sapiens GN=ITGA1 PE=1 SV=2	ITA1_HUMAN	ITGA1	131 kDa	2	2	2	2	2	2
570	45 kDa calcium-binding protein OS=Homo sapiens GN=SDF4 PE=1 SV=1	CAB45_HUMAN	SDF4	42 kDa	0	0	2	2	2	2
571	Protein kinase C and casein kinase substrate in neurons protein 3 OS=Homo sapiens GN=PACSIN3 PE=1 SV=2	PACN3_HUMAN	PACSIN3	48 kDa	4	4	5	5	4	4
572	Puromycin-sensitive aminopeptidase OS=Homo sapiens GN=NPEPPS PE=1 SV=2	PSA_HUMAN	NPEPPS	103 kDa	4	4	3	3	3	3
573	Membrane-associated progesterone receptor component 1 OS=Homo sapiens GN=PGRMC1 PE=1 SV=3	PGRC1_HUMAN	PGRMC1	22 kDa	2	2	2	2	2	2
574	Teneurin-3 OS=Homo sapiens GN=TENM3 PE=2 SV=3	TEN3_HUMAN	TENM3	301 kDa	0	0	2	2	0	0
575	Actin-related protein 2 OS=Homo sapiens GN=ACTR2 PE=1 SV=1	ARP2_HUMAN	ACTR2	45 kDa	5	5	4	4	5	5
576	Sodium-coupled neutral amino acid transporter 1 OS=Homo sapiens GN=SLC38A1 PE=1 SV=1	S38A1_HUMAN	SLC38A1	54 kDa	0	0	3	3	3	3
577	Eukaryotic translation initiation factor 3 subunit G OS=Homo sapiens GN=EIF3G PE=1 SV=2	EIF3G_HUMAN	EIF3G	36 kDa	4	4	3	3	3	3
578	Programmed cell death protein 10 OS=Homo sapiens GN=PDCD10 PE=1 SV=1	PDC10_HUMAN	PDCD10	25 kDa	4	3	3	3	4	4
579	Cytochrome b-c1 complex subunit 2, mitochondrial OS=Homo sapiens GN=UQCRC2 PE=1 SV=3	QCR2_HUMAN	UQCRC2	48 kDa	4	4	6	6	3	3
580	Proteasome subunit beta type-2 OS=Homo sapiens GN=PSMB2 PE=1 SV=1	PSB2_HUMAN	PSMB2	23 kDa	3	3	3	3	4	4
581	Charged multivesicular body protein 1a OS=Homo sapiens GN=CHMP1A PE=1 SV=1	CHM1A_HUMAN	CHMP1A	22 kDa	3	3	3	3	3	3
582	Guanine nucleotide-binding protein G(q) subunit alpha OS=Homo sapiens GN=GNAQ PE=1 SV=4	GNAQ_HUMAN	GNAQ	42 kDa	2	2	0	0	2	2
583	Ubiquitin carboxyl-terminal hydrolase isozyme L1 OS=Homo sapiens GN=UCHL1 PE=1 SV=2	UCHL1_HUMAN	UCHL1	25 kDa	5	5	6	6	4	4
584	40S ribosomal protein S13 OS=Homo sapiens GN=RPS13 PE=1 SV=2	RS13_HUMAN	RPS13	17 kDa	4	3	4	4	4	4
585	3-hydroxyacyl-CoA dehydrogenase type-2 OS=Homo sapiens GN=HSD17B10 PE=1 SV=3	HCD2_HUMAN	HSD17B10	27 kDa	4	4	7	6	4	4
586	Calponin-3 OS=Homo sapiens GN=CNN3 PE=1 SV=1	CNN3_HUMAN	CNN3	36 kDa	2	2	2	2	3	3
587	High affinity cationic amino acid transporter 1 OS=Homo sapiens GN=SLC7A1 PE=1 SV=1	CTR1_HUMAN	SLC7A1	68 kDa	0	0	0	0	2	2
588	Valine--tRNA ligase OS=Homo sapiens GN=VARS PE=1 SV=4	SYVC_HUMAN	VARS	140 kDa	2	2	0	0	2	2
589	Inorganic pyrophosphatase OS=Homo sapiens GN=PPA1 PE=1 SV=2	IPYR_HUMAN	PPA1	33 kDa	2	2	2	2	3	3
590	Junctional adhesion molecule A OS=Homo sapiens GN=F11R PE=1 SV=1	JAM1_HUMAN	F11R	33 kDa	2	2	2	2	3	3
591	Fructose-bisphosphate aldolase C OS=Homo sapiens GN=ALDOC PE=1 SV=2	ALDOC_HUMAN	ALDOC	39 kDa	3	2	3	2	4	3
592	Disks large homolog 1 OS=Homo sapiens GN=DLG1 PE=1 SV=2	DLG1_HUMAN	DLG1	100 kDa	0	0	0	0	3	3
593	Cytochrome c oxidase subunit 2 OS=Homo sapiens GN=MT-CO2 PE=1 SV=1	COX2_HUMAN	MT-CO2	26 kDa	0	0	0	0	3	3
594	Eukaryotic translation initiation factor 3 subunit M OS=Homo sapiens GN=EIF3M PE=1 SV=1	EIF3M_HUMAN	EIF3M	43 kDa	2	2	2	2	4	4
595	MOB kinase activator 1A OS=Homo sapiens GN=MOB1A PE=1 SV=4	MOB1A_HUMAN (+1)	MOB1A	25 kDa	5	5	3	3	3	3
596	Serine hydroxymethyltransferase, mitochondrial OS=Homo sapiens GN=SHMT2 PE=1 SV=3	GLYM_HUMAN	SHMT2	56 kDa	0	0	4	4	3	3
597	Synaptogyrin-2 OS=Homo sapiens GN=SYNGR2 PE=1 SV=1	SNG2_HUMAN	SYNGR2	25 kDa	3	3	2	2	2	2
598	Phenylalanine--tRNA ligase alpha subunit OS=Homo sapiens GN=FARSA PE=1 SV=3	SYFA_HUMAN	FARSA	58 kDa	0	0	2	2	3	3
599	60S ribosomal protein L35a OS=Homo sapiens GN=RPL35A PE=1 SV=2	RL35A_HUMAN	RPL35A	13 kDa	2	2	0	0	2	2
600	26S proteasome non-ATPase regulatory subunit 13 OS=Homo sapiens GN=PSMD13 PE=1 SV=2	PSD13_HUMAN	PSMD13	43 kDa	2	2	6	6	3	3
601	Sorting nexin-3 OS=Homo sapiens GN=SNX3 PE=1 SV=3	SNX3_HUMAN	SNX3	19 kDa	4	3	2	2	4	4
602	ATP synthase subunit gamma, mitochondrial OS=Homo sapiens GN=ATP5C1 PE=1 SV=1	ATPG_HUMAN	ATP5C1	33 kDa	5	4	2	2	3	3
603	Voltage-dependent calcium channel subunit alpha-2/delta-2 OS=Homo sapiens GN=CACNA2D2 PE=1 SV=2	CA2D2_HUMAN	CACNA2D2	130 kDa	3	3	3	3	6	6
604	Leucyl-cystinyl aminopeptidase OS=Homo sapiens GN=LNPEP PE=1 SV=3	LCAP_HUMAN	LNPEP	117 kDa	5	5	4	4	7	7
605	Ephrin-B1 OS=Homo sapiens GN=EFNB1 PE=1 SV=1	EFNB1_HUMAN	EFNB1	38 kDa	2	2	2	2	2	2
606	Zinc transporter ZIP14 OS=Homo sapiens GN=SLC39A14 PE=1 SV=3	S39AE_HUMAN	SLC39A14	54 kDa	2	2	2	2	2	2
607	ATP-binding cassette sub-family F member 1 OS=Homo sapiens GN=ABCF1 PE=1 SV=2	ABCF1_HUMAN	ABCF1	96 kDa	2	2	2	2	3	3
608	60S ribosomal protein L15 OS=Homo sapiens GN=RPL15 PE=1 SV=2	RL15_HUMAN	RPL15	24 kDa	0	0	0	0	2	2
609	BRO1 domain-containing protein BROX OS=Homo sapiens GN=BROX PE=1 SV=1	BROX_HUMAN	BROX	46 kDa	2	2	4	4	4	4
610	26S proteasome regulatory subunit 10B OS=Homo sapiens GN=PSMC6 PE=1 SV=1	PRS10_HUMAN	PSMC6	44 kDa	0	0	3	3	2	2
611	Vinculin OS=Homo sapiens GN=VCL PE=1 SV=4	VINC_HUMAN	VCL	124 kDa	3	3	4	4	3	3
612	Proteasome subunit alpha type-4 OS=Homo sapiens GN=PSMA4 PE=1 SV=1	PSA4_HUMAN	PSMA4	29 kDa	0	0	3	3	3	3
613	Neuroserpin OS=Homo sapiens GN=SERPINI1 PE=1 SV=1	NEUS_HUMAN	SERPINI1	46 kDa	3	3	3	3	2	2
614	Glutathione S-transferase P OS=Homo sapiens GN=GSTP1 PE=1 SV=2	GSTP1_HUMAN	GSTP1	23 kDa	2	2	2	2	4	4
615	Phosphomevalonate kinase OS=Homo sapiens GN=PMVK PE=1 SV=3	PMVK_HUMAN	PMVK	22 kDa	4	4	2	2	4	4
616	Peflin OS=Homo sapiens GN=PEF1 PE=1 SV=1	PEF1_HUMAN	PEF1	30 kDa	0	0	2	2	3	3
617	Dual specificity mitogen-activated protein kinase kinase 1 OS=Homo sapiens GN=MAP2K1 PE=1 SV=2	MP2K1_HUMAN	MAP2K1	43 kDa	3	3	4	4	3	3
618	Eukaryotic translation initiation factor 3 subunit H OS=Homo sapiens GN=EIF3H PE=1 SV=1	EIF3H_HUMAN	EIF3H	40 kDa	3	3	2	2	3	2
619	26S proteasome non-ATPase regulatory subunit 7 OS=Homo sapiens GN=PSMD7 PE=1 SV=2	PSMD7_HUMAN	PSMD7	37 kDa	3	2	6	4	6	4
620	Isocitrate dehydrogenase [NADP] cytoplasmic OS=Homo sapiens GN=IDH1 PE=1 SV=2	IDHC_HUMAN	IDH1	47 kDa	4	4	3	3	2	2
621	Ras-related protein Rab-21 OS=Homo sapiens GN=RAB21 PE=1 SV=3	RAB21_HUMAN	RAB21	24 kDa	3	3	4	4	5	5
622	Alpha-centractin OS=Homo sapiens GN=ACTR1A PE=1 SV=1	ACTZ_HUMAN	ACTR1A	43 kDa	4	4	4	4	3	3
623	ADP-ribosylation factor-like protein 2 OS=Homo sapiens GN=ARL2 PE=1 SV=4	ARL2_HUMAN	ARL2	21 kDa	4	4	4	4	5	5
624	Acetyl-CoA acetyltransferase, mitochondrial OS=Homo sapiens GN=ACAT1 PE=1 SV=1	THIL_HUMAN	ACAT1	45 kDa	3	3	5	5	4	4
625	Vacuolar protein-sorting-associated protein 25 OS=Homo sapiens GN=VPS25 PE=1 SV=1	VPS25_HUMAN	VPS25	21 kDa	4	4	4	4	5	4
626	Gelsolin OS=Homo sapiens GN=GSN PE=1 SV=1	GELS_HUMAN	GSN	86 kDa	2	2	0	0	0	0
627	Eukaryotic translation initiation factor 3 subunit D OS=Homo sapiens GN=EIF3D PE=1 SV=1	EIF3D_HUMAN	EIF3D	64 kDa	0	0	2	2	2	2
628	Disintegrin and metalloproteinase domain-containing protein 10 OS=Homo sapiens GN=ADAM10 PE=1 SV=1	ADA10_HUMAN	ADAM10	84 kDa	0	0	3	3	0	0
629	Immunoglobulin superfamily member 10 OS=Homo sapiens GN=IGSF10 PE=1 SV=1	IGS10_HUMAN	IGSF10	291 kDa	3	3	2	2	3	3
630	Glutathione S-transferase Mu 3 OS=Homo sapiens GN=GSTM3 PE=1 SV=3	GSTM3_HUMAN	GSTM3	27 kDa	3	3	0	0	0	0
631	Prothrombin OS=Homo sapiens GN=F2 PE=1 SV=2	THRB_HUMAN	F2	70 kDa	4	3	3	3	2	2
632	GTP-binding protein SAR1b OS=Homo sapiens GN=SAR1B PE=1 SV=1	SAR1B_HUMAN	SAR1B	22 kDa	3	3	3	3	3	3
633	Protein phosphatase 1G OS=Homo sapiens GN=PPM1G PE=1 SV=1	PPM1G_HUMAN	PPM1G	59 kDa	2	2	2	2	2	2
634	Integrin alpha-4 OS=Homo sapiens GN=ITGA4 PE=1 SV=3	ITA4_HUMAN	ITGA4	115 kDa	2	2	2	2	3	3
635	Lysosome-associated membrane glycoprotein 2 OS=Homo sapiens GN=LAMP2 PE=1 SV=2	LAMP2_HUMAN	LAMP2	45 kDa	2	2	0	0	0	0
636	26S proteasome non-ATPase regulatory subunit 8 OS=Homo sapiens GN=PSMD8 PE=1 SV=2	PSMD8_HUMAN	PSMD8	40 kDa	2	2	3	3	3	3
637	Endoplasmic reticulum resident protein 29 OS=Homo sapiens GN=ERP29 PE=1 SV=4	ERP29_HUMAN	ERP29	29 kDa	2	2	3	3	2	2
638	Cytoskeleton-associated protein 4 OS=Homo sapiens GN=CKAP4 PE=1 SV=2	CKAP4_HUMAN	CKAP4	66 kDa	4	4	3	3	4	4
639	Membrane-associated progesterone receptor component 2 OS=Homo sapiens GN=PGRMC2 PE=1 SV=1	PGRC2_HUMAN	PGRMC2	24 kDa	0	0	4	4	2	2
640	Splicing factor 3B subunit 2 OS=Homo sapiens GN=SF3B2 PE=1 SV=2	SF3B2_HUMAN	SF3B2	100 kDa	0	0	3	3	3	3
641	Transmembrane emp24 domain-containing protein 9 OS=Homo sapiens GN=TMED9 PE=1 SV=2	TMED9_HUMAN	TMED9	27 kDa	0	0	3	3	3	3
642	Synaptobrevin homolog YKT6 OS=Homo sapiens GN=YKT6 PE=1 SV=1	YKT6_HUMAN	YKT6	22 kDa	2	2	4	4	4	4
643	Proteasome subunit alpha type-3 OS=Homo sapiens GN=PSMA3 PE=1 SV=2	PSA3_HUMAN	PSMA3	28 kDa	4	4	4	4	4	4
644	Activator of 90 kDa heat shock protein ATPase homolog 1 OS=Homo sapiens GN=AHSA1 PE=1 SV=1	AHSA1_HUMAN	AHSA1	38 kDa	2	2	2	2	3	3
645	Cytoplasmic dynein 1 light intermediate chain 1 OS=Homo sapiens GN=DYNC1LI1 PE=1 SV=3	DC1L1_HUMAN	DYNC1LI1	57 kDa	4	4	3	3	5	5
646	ATP synthase subunit O, mitochondrial OS=Homo sapiens GN=ATP5O PE=1 SV=1	ATPO_HUMAN	ATP5O	23 kDa	4	4	4	4	5	5
647	Proteasome subunit alpha type-5 OS=Homo sapiens GN=PSMA5 PE=1 SV=3	PSA5_HUMAN	PSMA5	26 kDa	4	4	5	5	5	5
648	Splicing factor 3B subunit 1 OS=Homo sapiens GN=SF3B1 PE=1 SV=3	SF3B1_HUMAN	SF3B1	146 kDa	0	0	2	2	0	0
649	Ribonucleases P/MRP protein subunit POP1 OS=Homo sapiens GN=POP1 PE=1 SV=2	POP1_HUMAN	POP1	115 kDa	2	2	0	0	0	0
650	Protein enabled homolog OS=Homo sapiens GN=ENAH PE=1 SV=2	ENAH_HUMAN	ENAH	67 kDa	3	3	4	4	0	0
651	60S acidic ribosomal protein P2 OS=Homo sapiens GN=RPLP2 PE=1 SV=1	RLA2_HUMAN	RPLP2	12 kDa	3	3	2	2	3	3
652	Serine protease 23 OS=Homo sapiens GN=PRSS23 PE=1 SV=1	PRS23_HUMAN	PRSS23	43 kDa	3	2	3	2	3	2
653	Carboxypeptidase D OS=Homo sapiens GN=CPD PE=1 SV=2	CBPD_HUMAN	CPD	153 kDa	3	3	3	3	2	2
654	Hsp90 co-chaperone Cdc37 OS=Homo sapiens GN=CDC37 PE=1 SV=1	CDC37_HUMAN	CDC37	44 kDa	2	2	4	4	0	0
655	rRNA 2'-O-methyltransferase fibrillarin OS=Homo sapiens GN=FBL PE=1 SV=2	FBRL_HUMAN	FBL	34 kDa	3	3	3	3	4	4
656	Thioredoxin-related transmembrane protein 1 OS=Homo sapiens GN=TMX1 PE=1 SV=1	TMX1_HUMAN	TMX1	32 kDa	2	2	2	2	3	3
657	Nectin-2 OS=Homo sapiens GN=NECTIN2 PE=1 SV=1	NECT2_HUMAN	NECTIN2	58 kDa	2	2	0	0	5	5
658	Cathepsin D OS=Homo sapiens GN=CTSD PE=1 SV=1	CATD_HUMAN	CTSD	45 kDa	0	0	0	0	4	4
659	Heterogeneous nuclear ribonucleoprotein A1 OS=Homo sapiens GN=HNRNPA1 PE=1 SV=5	ROA1_HUMAN	HNRNPA1	39 kDa	0	0	4	4	5	5
660	Proteasome subunit alpha type-6 OS=Homo sapiens GN=PSMA6 PE=1 SV=1	PSA6_HUMAN	PSMA6	27 kDa	4	4	4	4	5	5
661	Proteasome subunit beta type-1 OS=Homo sapiens GN=PSMB1 PE=1 SV=2	PSB1_HUMAN	PSMB1	26 kDa	4	4	2	2	4	4
662	Glutamyl aminopeptidase OS=Homo sapiens GN=ENPEP PE=1 SV=3	AMPE_HUMAN	ENPEP	109 kDa	4	4	4	4	3	3
663	40S ribosomal protein S10 OS=Homo sapiens GN=RPS10 PE=1 SV=1	RS10_HUMAN	RPS10	19 kDa	0	0	4	4	4	4
664	26S proteasome non-ATPase regulatory subunit 14 OS=Homo sapiens GN=PSMD14 PE=1 SV=1	PSDE_HUMAN	PSMD14	35 kDa	2	2	2	2	2	2
665	Histone H1x OS=Homo sapiens GN=H1FX PE=1 SV=1	H1X_HUMAN	H1FX	22 kDa	2	2	3	3	2	2
666	Actin-related protein 2/3 complex subunit 1A OS=Homo sapiens GN=ARPC1A PE=1 SV=2	ARC1A_HUMAN	ARPC1A	42 kDa	2	2	2	2	0	0
667	Platelet-activating factor acetylhydrolase IB subunit beta OS=Homo sapiens GN=PAFAH1B2 PE=1 SV=1	PA1B2_HUMAN	PAFAH1B2	26 kDa	0	0	0	0	2	2
668	Methionine--tRNA ligase, cytoplasmic OS=Homo sapiens GN=MARS PE=1 SV=2	SYMC_HUMAN	MARS	101 kDa	0	0	3	3	0	0
669	Syntaxin-binding protein 3 OS=Homo sapiens GN=STXBP3 PE=1 SV=2	STXB3_HUMAN	STXBP3	68 kDa	0	0	3	3	0	0
670	Splicing factor U2AF 65 kDa subunit OS=Homo sapiens GN=U2AF2 PE=1 SV=4	U2AF2_HUMAN	U2AF2	54 kDa	2	2	0	0	0	0
671	TAR DNA-binding protein 43 OS=Homo sapiens GN=TARDBP PE=1 SV=1	TADBP_HUMAN	TARDBP	45 kDa	0	0	2	2	2	2
672	Inter-alpha-trypsin inhibitor heavy chain H1 OS=Homo sapiens GN=ITIH1 PE=1 SV=3	ITIH1_HUMAN	ITIH1	101 kDa	2	2	0	0	2	2
673	Cysteine-rich and transmembrane domain-containing protein 1 OS=Homo sapiens GN=CYSTM1 PE=1 SV=1	CYTM1_HUMAN	CYSTM1	11 kDa	2	2	2	2	2	2
674	Scavenger receptor class B member 1 OS=Homo sapiens GN=SCARB1 PE=1 SV=1	SCRB1_HUMAN	SCARB1	61 kDa	3	3	2	2	2	2
675	Insulin-like growth factor 1 receptor OS=Homo sapiens GN=IGF1R PE=1 SV=1	IGF1R_HUMAN	IGF1R	155 kDa	2	2	3	3	2	2
676	Acetyl-CoA acetyltransferase, cytosolic OS=Homo sapiens GN=ACAT2 PE=1 SV=2	THIC_HUMAN	ACAT2	41 kDa	0	0	2	2	3	2
677	Nicotinamide phosphoribosyltransferase OS=Homo sapiens GN=NAMPT PE=1 SV=1	NAMPT_HUMAN	NAMPT	56 kDa	2	2	3	3	2	2
678	Sulfotransferase 1A1 OS=Homo sapiens GN=SULT1A1 PE=1 SV=3	ST1A1_HUMAN	SULT1A1	34 kDa	3	3	3	3	2	2
679	Sideroflexin-1 OS=Homo sapiens GN=SFXN1 PE=1 SV=4	SFXN1_HUMAN	SFXN1	36 kDa	3	3	4	4	3	3
680	Actin-related protein 2/3 complex subunit 2 OS=Homo sapiens GN=ARPC2 PE=1 SV=1	ARPC2_HUMAN	ARPC2	34 kDa	3	3	4	4	4	4
681	Complement component 1 Q subcomponent-binding protein, mitochondrial OS=Homo sapiens GN=C1QBP PE=1 SV=1	C1QBP_HUMAN	C1QBP	31 kDa	2	2	4	3	4	3
682	Cytochrome c oxidase subunit 4 isoform 1, mitochondrial OS=Homo sapiens GN=COX4I1 PE=1 SV=1	COX41_HUMAN	COX4I1	20 kDa	3	3	2	2	3	3
683	Beta-hexosaminidase subunit alpha OS=Homo sapiens GN=HEXA PE=1 SV=2	HEXA_HUMAN	HEXA	61 kDa	0	0	0	0	2	2
684	Tetraspanin-9 OS=Homo sapiens GN=TSPAN9 PE=1 SV=1	TSN9_HUMAN	TSPAN9	27 kDa	0	0	2	2	2	2
685	Probable ATP-dependent RNA helicase DDX47 OS=Homo sapiens GN=DDX47 PE=1 SV=1	DDX47_HUMAN	DDX47	51 kDa	0	0	2	2	0	0
686	ADP-ribosylation factor-like protein 3 OS=Homo sapiens GN=ARL3 PE=1 SV=2	ARL3_HUMAN	ARL3	20 kDa	2	2	0	0	2	2
687	Collagen alpha-1(XIV) chain OS=Homo sapiens GN=COL14A1 PE=1 SV=3	COEA1_HUMAN	COL14A1	194 kDa	2	2	0	0	2	2
688	Decorin OS=Homo sapiens GN=DCN PE=1 SV=1	PGS2_HUMAN	DCN	40 kDa	2	2	2	2	2	2
689	60S ribosomal protein L22 OS=Homo sapiens GN=RPL22 PE=1 SV=2	RL22_HUMAN	RPL22	15 kDa	2	2	2	2	2	2
690	Proteolipid protein 2 OS=Homo sapiens GN=PLP2 PE=1 SV=1	PLP2_HUMAN	PLP2	17 kDa	0	0	2	2	2	2
691	V-type proton ATPase catalytic subunit A OS=Homo sapiens GN=ATP6V1A PE=1 SV=2	VATA_HUMAN	ATP6V1A	68 kDa	3	3	2	2	2	2
692	Vesicle-trafficking protein SEC22b OS=Homo sapiens GN=SEC22B PE=1 SV=4	SC22B_HUMAN	SEC22B	25 kDa	3	3	3	3	3	3
693	Ras-related protein Rab-22A OS=Homo sapiens GN=RAB22A PE=1 SV=2	RB22A_HUMAN	RAB22A	22 kDa	3	3	2	2	2	2
694	Neurogenic locus notch homolog protein 2 OS=Homo sapiens GN=NOTCH2 PE=1 SV=3	NOTC2_HUMAN	NOTCH2	265 kDa	2	2	3	3	2	2
695	Synaptosomal-associated protein 29 OS=Homo sapiens GN=SNAP29 PE=1 SV=1	SNP29_HUMAN	SNAP29	29 kDa	2	2	3	3	3	3
696	Toll-interacting protein OS=Homo sapiens GN=TOLLIP PE=1 SV=1	TOLIP_HUMAN	TOLLIP	30 kDa	3	3	3	3	3	3
697	Ras-related protein Rab-23 OS=Homo sapiens GN=RAB23 PE=1 SV=1	RAB23_HUMAN	RAB23	27 kDa	2	2	0	0	3	3
698	Ras suppressor protein 1 OS=Homo sapiens GN=RSU1 PE=1 SV=3	RSU1_HUMAN	RSU1	32 kDa	0	0	0	0	3	3
699	Obg-like ATPase 1 OS=Homo sapiens GN=OLA1 PE=1 SV=2	OLA1_HUMAN	OLA1	45 kDa	3	3	3	3	3	3
700	Endothelin-converting enzyme 1 OS=Homo sapiens GN=ECE1 PE=1 SV=2	ECE1_HUMAN	ECE1	87 kDa	2	2	2	2	3	3
701	Protocadherin-7 OS=Homo sapiens GN=PCDH7 PE=1 SV=2	PCDH7_HUMAN	PCDH7	116 kDa	0	0	4	4	4	4
702	Charged multivesicular body protein 6 OS=Homo sapiens GN=CHMP6 PE=1 SV=3	CHMP6_HUMAN	CHMP6	23 kDa	4	3	4	3	4	3
703	Proteasome subunit beta type-3 OS=Homo sapiens GN=PSMB3 PE=1 SV=2	PSB3_HUMAN	PSMB3	23 kDa	0	0	3	3	3	3
704	Electron transfer flavoprotein subunit alpha, mitochondrial OS=Homo sapiens GN=ETFA PE=1 SV=1	ETFA_HUMAN	ETFA	35 kDa	0	0	2	2	2	2
705	Dihydrolipoyllysine-residue acetyltransferase component of pyruvate dehydrogenase complex, mitochondrial OS=Homo sapiens GN=DLAT PE=1 SV=3	ODP2_HUMAN	DLAT	69 kDa	2	2	2	2	2	2
706	Dihydrolipoyllysine-residue succinyltransferase component of 2-oxoglutarate dehydrogenase complex, mitochondrial OS=Homo sapiens GN=DLST PE=1 SV=4	ODO2_HUMAN	DLST	49 kDa	4	4	4	4	3	3
707	Annexin A4 OS=Homo sapiens GN=ANXA4 PE=1 SV=4	ANXA4_HUMAN	ANXA4	36 kDa	2	2	3	3	4	4
708	Electron transfer flavoprotein subunit beta OS=Homo sapiens GN=ETFB PE=1 SV=3	ETFB_HUMAN	ETFB	28 kDa	5	5	0	0	5	5
709	UPF0568 protein C14orf166 OS=Homo sapiens GN=C14orf166 PE=1 SV=1	CN166_HUMAN	C14orf166	28 kDa	0	0	4	4	4	4
710	60S ribosomal protein L30 OS=Homo sapiens GN=RPL30 PE=1 SV=2	RL30_HUMAN	RPL30	13 kDa	3	3	4	3	0	0
711	Glycogen phosphorylase, liver form OS=Homo sapiens GN=PYGL PE=1 SV=4	PYGL_HUMAN	PYGL	97 kDa	2	2	2	2	0	0
712	Elongation factor 1-beta OS=Homo sapiens GN=EEF1B2 PE=1 SV=3	EF1B_HUMAN	EEF1B2	25 kDa	2	2	2	2	2	2
713	Probable ATP-dependent RNA helicase DDX6 OS=Homo sapiens GN=DDX6 PE=1 SV=2	DDX6_HUMAN	DDX6	54 kDa	2	2	2	2	2	2
714	Unconventional myosin-Ib OS=Homo sapiens GN=MYO1B PE=1 SV=3	MYO1B_HUMAN	MYO1B	132 kDa	2	2	2	2	0	0
715	Serine/threonine-protein phosphatase 2A 55 kDa regulatory subunit B alpha isoform OS=Homo sapiens GN=PPP2R2A PE=1 SV=1	2ABA_HUMAN	PPP2R2A	52 kDa	2	2	3	3	3	3
716	E2 ubiquitin-conjugating enzyme OS=Homo sapiens GN=UBE2O PE=1 SV=3	sp|Q9C0C9|UBE2O_HUMAN	UBE2O	141 kDa	0	0	2	2	0	0
717	40S ribosomal protein S24 OS=Homo sapiens GN=RPS24 PE=1 SV=1	RS24_HUMAN	RPS24	15 kDa	0	0	2	2	3	2
718	Arginine--tRNA ligase, cytoplasmic OS=Homo sapiens GN=RARS PE=1 SV=2	SYRC_HUMAN	RARS	75 kDa	2	2	0	0	2	2
719	Receptor-type tyrosine-protein phosphatase alpha OS=Homo sapiens GN=PTPRA PE=1 SV=2	PTPRA_HUMAN	PTPRA	91 kDa	0	0	0	0	3	3
720	Isoleucine--tRNA ligase, cytoplasmic OS=Homo sapiens GN=IARS PE=1 SV=2	SYIC_HUMAN	IARS	145 kDa	0	0	2	2	0	0
721	Double-stranded RNA-binding protein Staufen homolog 1 OS=Homo sapiens GN=STAU1 PE=1 SV=2	STAU1_HUMAN	STAU1	63 kDa	2	2	3	3	0	0
722	Vesicular integral-membrane protein VIP36 OS=Homo sapiens GN=LMAN2 PE=1 SV=1	LMAN2_HUMAN	LMAN2	40 kDa	3	3	4	4	4	4
723	AP-3 complex subunit sigma-1 OS=Homo sapiens GN=AP3S1 PE=1 SV=1	AP3S1_HUMAN	AP3S1	22 kDa	3	3	4	4	3	3
724	Isochorismatase domain-containing protein 1 OS=Homo sapiens GN=ISOC1 PE=1 SV=3	ISOC1_HUMAN	ISOC1	32 kDa	4	4	3	3	5	4
725	40S ribosomal protein S17 OS=Homo sapiens GN=RPS17 PE=1 SV=2	RS17_HUMAN	RPS17	16 kDa	3	2	4	4	3	3
726	Golgin subfamily A member 7 OS=Homo sapiens GN=GOLGA7 PE=1 SV=2	GOGA7_HUMAN	GOLGA7	16 kDa	2	2	4	3	4	3
727	Protein sidekick-2 OS=Homo sapiens GN=SDK2 PE=1 SV=3	SDK2_HUMAN	SDK2	239 kDa	3	3	0	0	4	4
728	Actin-related protein 2/3 complex subunit 3 OS=Homo sapiens GN=ARPC3 PE=1 SV=3	ARPC3_HUMAN	ARPC3	21 kDa	2	2	2	2	0	0
729	ADP-ribosylation factor-like protein 8B OS=Homo sapiens GN=ARL8B PE=1 SV=1	ARL8B_HUMAN	ARL8B	22 kDa	2	2	0	0	2	2
730	26S proteasome non-ATPase regulatory subunit 2 OS=Homo sapiens GN=PSMD2 PE=1 SV=3	PSMD2_HUMAN	PSMD2	100 kDa	2	2	0	0	0	0
731	Coronin-1C OS=Homo sapiens GN=CORO1C PE=1 SV=1	COR1C_HUMAN	CORO1C	53 kDa	2	2	0	0	0	0
732	RNA polymerase-associated protein CTR9 homolog OS=Homo sapiens GN=CTR9 PE=1 SV=1	CTR9_HUMAN	CTR9	134 kDa	0	0	0	0	2	2
733	ATPase family AAA domain-containing protein 3B OS=Homo sapiens GN=ATAD3B PE=1 SV=1	ATD3B_HUMAN	ATAD3B	73 kDa	2	2	2	2	2	2
734	Actin-related protein 3 OS=Homo sapiens GN=ACTR3 PE=1 SV=3	ARP3_HUMAN	ACTR3	47 kDa	2	2	2	2	2	2
735	CD109 antigen OS=Homo sapiens GN=CD109 PE=1 SV=2	CD109_HUMAN	CD109	162 kDa	2	2	3	3	2	2
736	U2 small nuclear ribonucleoprotein A' OS=Homo sapiens GN=SNRPA1 PE=1 SV=2	RU2A_HUMAN	SNRPA1	28 kDa	2	2	0	0	2	2
737	UV excision repair protein RAD23 homolog B OS=Homo sapiens GN=RAD23B PE=1 SV=1	RD23B_HUMAN	RAD23B	43 kDa	3	3	0	0	0	0
738	Insulin receptor OS=Homo sapiens GN=INSR PE=1 SV=4	INSR_HUMAN	INSR	156 kDa	2	2	0	0	0	0
739	Translationally-controlled tumor protein OS=Homo sapiens GN=TPT1 PE=1 SV=1	TCTP_HUMAN	TPT1	20 kDa	0	0	0	0	2	2
740	Pyruvate dehydrogenase E1 component subunit beta, mitochondrial OS=Homo sapiens GN=PDHB PE=1 SV=3	ODPB_HUMAN	PDHB	39 kDa	0	0	2	2	0	0
741	Eukaryotic peptide chain release factor GTP-binding subunit ERF3A OS=Homo sapiens GN=GSPT1 PE=1 SV=1	ERF3A_HUMAN	GSPT1	56 kDa	2	2	2	2	2	2
742	cAMP-dependent protein kinase catalytic subunit alpha OS=Homo sapiens GN=PRKACA PE=1 SV=2	KAPCA_HUMAN	PRKACA	41 kDa	2	2	3	3	2	2
743	Translocon-associated protein subunit delta OS=Homo sapiens GN=SSR4 PE=1 SV=1	SSRD_HUMAN	SSR4	19 kDa	3	3	2	2	3	3
744	Endothelial protein C receptor OS=Homo sapiens GN=PROCR PE=1 SV=1	EPCR_HUMAN	PROCR	27 kDa	0	0	0	0	3	3
745	Phosphatidylinositol transfer protein beta isoform OS=Homo sapiens GN=PITPNB PE=1 SV=2	PIPNB_HUMAN	PITPNB	32 kDa	2	2	3	3	4	4
746	Charged multivesicular body protein 2b OS=Homo sapiens GN=CHMP2B PE=1 SV=1	CHM2B_HUMAN	CHMP2B	24 kDa	3	3	3	3	3	3
747	Dihydrolipoyl dehydrogenase, mitochondrial OS=Homo sapiens GN=DLD PE=1 SV=2	DLDH_HUMAN	DLD	54 kDa	3	3	4	4	4	4
748	Protein DJ-1 OS=Homo sapiens GN=PARK7 PE=1 SV=2	PARK7_HUMAN	PARK7	20 kDa	2	2	4	4	4	4
749	Small nuclear ribonucleoprotein Sm D2 OS=Homo sapiens GN=SNRPD2 PE=1 SV=1	SMD2_HUMAN	SNRPD2	14 kDa	2	2	3	3	3	3
750	CD166 antigen OS=Homo sapiens GN=ALCAM PE=1 SV=2	CD166_HUMAN	ALCAM	65 kDa	2	2	2	2	3	3
751	B-cell receptor-associated protein 31 OS=Homo sapiens GN=BCAP31 PE=1 SV=3	BAP31_HUMAN	BCAP31	28 kDa	0	0	2	2	3	3
752	Histone deacetylase 2 OS=Homo sapiens GN=HDAC2 PE=1 SV=2	HDAC2_HUMAN	HDAC2	55 kDa	2	2	2	2	2	2
753	Cation-dependent mannose-6-phosphate receptor OS=Homo sapiens GN=M6PR PE=1 SV=1	MPRD_HUMAN	M6PR	31 kDa	2	2	2	2	2	2
754	Eukaryotic translation initiation factor 4E OS=Homo sapiens GN=EIF4E PE=1 SV=2	IF4E_HUMAN	EIF4E	25 kDa	2	2	0	0	2	2
755	Uridine-cytidine kinase 2 OS=Homo sapiens GN=UCK2 PE=1 SV=1	UCK2_HUMAN	UCK2	29 kDa	0	0	2	2	2	2
756	Thioredoxin OS=Homo sapiens GN=TXN PE=1 SV=3	THIO_HUMAN	TXN	12 kDa	0	0	0	0	3	3
757	Regulator of chromosome condensation OS=Homo sapiens GN=RCC1 PE=1 SV=1	RCC1_HUMAN	RCC1	45 kDa	0	0	2	2	0	0
758	Signal peptidase complex subunit 3 OS=Homo sapiens GN=SPCS3 PE=1 SV=1	SPCS3_HUMAN	SPCS3	20 kDa	2	2	2	2	2	2
759	Regulator of microtubule dynamics protein 3 OS=Homo sapiens GN=RMDN3 PE=1 SV=2	RMD3_HUMAN	RMDN3	52 kDa	2	2	0	0	2	2
760	N-alpha-acetyltransferase 15, NatA auxiliary subunit OS=Homo sapiens GN=NAA15 PE=1 SV=1	NAA15_HUMAN	NAA15	101 kDa	2	2	0	0	0	0
761	Farnesyl pyrophosphate synthase OS=Homo sapiens GN=FDPS PE=1 SV=4	FPPS_HUMAN	FDPS	48 kDa	3	3	3	3	2	2
762	Transforming growth factor beta receptor type 3 OS=Homo sapiens GN=TGFBR3 PE=1 SV=3	TGBR3_HUMAN	TGFBR3	94 kDa	0	0	3	3	3	3
763	Alpha-aminoadipic semialdehyde dehydrogenase OS=Homo sapiens GN=ALDH7A1 PE=1 SV=5	AL7A1_HUMAN	ALDH7A1	58 kDa	3	3	2	2	3	3
764	Cochlin OS=Homo sapiens GN=COCH PE=1 SV=1	COCH_HUMAN	COCH	59 kDa	0	0	0	0	3	3
765	Squamous cell carcinoma antigen recognized by T-cells 3 OS=Homo sapiens GN=SART3 PE=1 SV=1	SART3_HUMAN	SART3	110 kDa	0	0	2	2	0	0
766	Small nuclear ribonucleoprotein Sm D3 OS=Homo sapiens GN=SNRPD3 PE=1 SV=1	SMD3_HUMAN	SNRPD3	14 kDa	2	2	0	0	0	0
767	Coatomer subunit beta' OS=Homo sapiens GN=COPB2 PE=1 SV=2	COPB2_HUMAN	COPB2	102 kDa	0	0	2	2	0	0
768	Aminoacyl tRNA synthase complex-interacting multifunctional protein 1 OS=Homo sapiens GN=AIMP1 PE=1 SV=2	AIMP1_HUMAN	AIMP1	34 kDa	3	3	2	2	3	3
769	Spectrin alpha chain, non-erythrocytic 1 OS=Homo sapiens GN=SPTAN1 PE=1 SV=3	SPTN1_HUMAN	SPTAN1	285 kDa	0	0	2	2	3	3
770	Hydroxyacyl-coenzyme A dehydrogenase, mitochondrial OS=Homo sapiens GN=HADH PE=1 SV=3	HCDH_HUMAN	HADH	34 kDa	2	2	0	0	0	0
771	Splicing factor 3A subunit 1 OS=Homo sapiens GN=SF3A1 PE=1 SV=1	SF3A1_HUMAN	SF3A1	89 kDa	4	4	2	2	3	3
772	ADP-ribosylation factor-like protein 1 OS=Homo sapiens GN=ARL1 PE=1 SV=1	ARL1_HUMAN	ARL1	20 kDa	2	2	3	3	2	2
773	Putative helicase MOV-10 OS=Homo sapiens GN=MOV10 PE=1 SV=2	MOV10_HUMAN	MOV10	114 kDa	2	2	3	3	3	3
774	Replication protein A 32 kDa subunit OS=Homo sapiens GN=RPA2 PE=1 SV=1	RFA2_HUMAN	RPA2	29 kDa	0	0	2	2	2	2
775	COP9 signalosome complex subunit 8 OS=Homo sapiens GN=COPS8 PE=1 SV=1	CSN8_HUMAN	COPS8	23 kDa	4	3	3	3	3	3
776	60S ribosomal protein L9 OS=Homo sapiens GN=RPL9 PE=1 SV=1	RL9_HUMAN	RPL9	22 kDa	3	3	3	3	3	3
777	Ubiquitin-conjugating enzyme E2 N OS=Homo sapiens GN=UBE2N PE=1 SV=1	UBE2N_HUMAN	UBE2N	17 kDa	3	3	2	2	2	2
778	Erlin-2 OS=Homo sapiens GN=ERLIN2 PE=1 SV=1	ERLN2_HUMAN	ERLIN2	38 kDa	2	2	5	5	4	4
779	Dual specificity protein phosphatase 3 OS=Homo sapiens GN=DUSP3 PE=1 SV=1	DUS3_HUMAN	DUSP3	20 kDa	4	4	3	3	2	2
780	Superoxide dismutase [Cu-Zn] OS=Homo sapiens GN=SOD1 PE=1 SV=2	SODC_HUMAN	SOD1	16 kDa	2	2	2	2	0	0
781	Mitochondrial import receptor subunit TOM22 homolog OS=Homo sapiens GN=TOMM22 PE=1 SV=3	TOM22_HUMAN	TOMM22	16 kDa	0	0	3	2	0	0
782	Golgi-associated plant pathogenesis-related protein 1 OS=Homo sapiens GN=GLIPR2 PE=1 SV=3	GAPR1_HUMAN	GLIPR2	17 kDa	0	0	2	2	2	2
783	U5 small nuclear ribonucleoprotein 40 kDa protein OS=Homo sapiens GN=SNRNP40 PE=1 SV=1	SNR40_HUMAN	SNRNP40	39 kDa	2	2	0	0	0	0
784	Olfactomedin-like protein 2B OS=Homo sapiens GN=OLFML2B PE=2 SV=2	OLM2B_HUMAN	OLFML2B	84 kDa	2	2	3	3	2	2
785	CD59 glycoprotein OS=Homo sapiens GN=CD59 PE=1 SV=1	CD59_HUMAN	CD59	14 kDa	3	3	2	2	2	2
786	Sialic acid synthase OS=Homo sapiens GN=NANS PE=1 SV=2	SIAS_HUMAN	NANS	40 kDa	0	0	2	2	2	2
787	Serine hydroxymethyltransferase, cytosolic OS=Homo sapiens GN=SHMT1 PE=1 SV=1	GLYC_HUMAN	SHMT1	53 kDa	2	2	2	2	2	2
788	Lysosomal acid phosphatase OS=Homo sapiens GN=ACP2 PE=1 SV=3	PPAL_HUMAN	ACP2	48 kDa	2	2	2	2	0	0
789	Pigment epithelium-derived factor OS=Homo sapiens GN=SERPINF1 PE=1 SV=4	PEDF_HUMAN	SERPINF1	46 kDa	0	0	2	2	2	2
790	Heme-binding protein 1 OS=Homo sapiens GN=HEBP1 PE=1 SV=1	HEBP1_HUMAN	HEBP1	21 kDa	2	2	2	2	2	2
791	Developmentally-regulated GTP-binding protein 1 OS=Homo sapiens GN=DRG1 PE=1 SV=1	DRG1_HUMAN	DRG1	41 kDa	2	2	2	2	0	0
792	Syntaxin-7 OS=Homo sapiens GN=STX7 PE=1 SV=4	STX7_HUMAN	STX7	30 kDa	3	2	2	2	2	2
793	Platelet-activating factor acetylhydrolase IB subunit gamma OS=Homo sapiens GN=PAFAH1B3 PE=1 SV=1	PA1B3_HUMAN	PAFAH1B3	26 kDa	2	2	2	2	2	2
794	Zinc transporter ZIP6 OS=Homo sapiens GN=SLC39A6 PE=1 SV=3	S39A6_HUMAN	SLC39A6	85 kDa	3	3	0	0	0	0
795	S-formylglutathione hydrolase OS=Homo sapiens GN=ESD PE=1 SV=2	ESTD_HUMAN	ESD	31 kDa	0	0	2	2	3	3
796	Protein FAM84B OS=Homo sapiens GN=FAM84B PE=1 SV=1	FA84B_HUMAN	FAM84B	34 kDa	2	2	0	0	2	2
797	26S proteasome regulatory subunit 7 OS=Homo sapiens GN=PSMC2 PE=1 SV=3	PRS7_HUMAN	PSMC2	49 kDa	4	4	2	2	0	0
798	Growth factor receptor-bound protein 2 OS=Homo sapiens GN=GRB2 PE=1 SV=1	GRB2_HUMAN	GRB2	25 kDa	3	3	0	0	0	0
799	KH domain-containing, RNA-binding, signal transduction-associated protein 1 OS=Homo sapiens GN=KHDRBS1 PE=1 SV=1	KHDR1_HUMAN	KHDRBS1	48 kDa	2	2	0	0	0	0
800	Ubiquitin-conjugating enzyme E2 K OS=Homo sapiens GN=UBE2K PE=1 SV=3	UBE2K_HUMAN	UBE2K	22 kDa	3	3	2	2	3	3
801	NADH dehydrogenase [ubiquinone] iron-sulfur protein 3, mitochondrial OS=Homo sapiens GN=NDUFS3 PE=1 SV=1	NDUS3_HUMAN	NDUFS3	30 kDa	2	2	2	2	3	3
802	ATP synthase F(0) complex subunit B1, mitochondrial OS=Homo sapiens GN=ATP5F1 PE=1 SV=2	AT5F1_HUMAN	ATP5F1	29 kDa	2	2	3	3	2	2
803	60S ribosomal protein L23a OS=Homo sapiens GN=RPL23A PE=1 SV=1	RL23A_HUMAN	RPL23A	18 kDa	2	2	3	3	2	2
804	Diablo homolog, mitochondrial OS=Homo sapiens GN=DIABLO PE=1 SV=1	DBLOH_HUMAN	DIABLO	27 kDa	0	0	0	0	3	3
805	Metallo-beta-lactamase domain-containing protein 2 OS=Homo sapiens GN=MBLAC2 PE=1 SV=3	MBLC2_HUMAN	MBLAC2	31 kDa	2	2	0	0	2	2
806	Receptor expression-enhancing protein 5 OS=Homo sapiens GN=REEP5 PE=1 SV=3	REEP5_HUMAN	REEP5	21 kDa	3	2	0	0	3	2
807	Alpha-soluble NSF attachment protein OS=Homo sapiens GN=NAPA PE=1 SV=3	SNAA_HUMAN	NAPA	33 kDa	4	4	3	3	0	0
808	Adenylosuccinate synthetase isozyme 2 OS=Homo sapiens GN=ADSS PE=1 SV=3	PURA2_HUMAN	ADSS	50 kDa	3	3	2	2	0	0
809	Transcription factor A, mitochondrial OS=Homo sapiens GN=TFAM PE=1 SV=1	TFAM_HUMAN	TFAM	29 kDa	0	0	0	0	3	3
810	Proteasome subunit beta type-4 OS=Homo sapiens GN=PSMB4 PE=1 SV=4	PSB4_HUMAN	PSMB4	29 kDa	2	2	0	0	4	4
811	Importin-7 OS=Homo sapiens GN=IPO7 PE=1 SV=1	IPO7_HUMAN	IPO7	120 kDa	0	0	2	2	2	2
812	Destrin OS=Homo sapiens GN=DSTN PE=1 SV=3	DEST_HUMAN	DSTN	19 kDa	2	2	0	0	2	2
813	Collagen alpha-1(V) chain OS=Homo sapiens GN=COL5A1 PE=1 SV=3	CO5A1_HUMAN	COL5A1	184 kDa	0	0	0	0	2	2
814	Mitogen-activated protein kinase 3 OS=Homo sapiens GN=MAPK3 PE=1 SV=4	MK03_HUMAN	MAPK3	43 kDa	0	0	0	0	2	2
815	Uridine 5'-monophosphate synthase OS=Homo sapiens GN=UMPS PE=1 SV=1	UMPS_HUMAN	UMPS	52 kDa	2	2	0	0	0	0
816	5'-AMP-activated protein kinase subunit gamma-1 OS=Homo sapiens GN=PRKAG1 PE=1 SV=1	AAKG1_HUMAN	PRKAG1	38 kDa	2	2	2	2	0	0
817	40S ribosomal protein S15a OS=Homo sapiens GN=RPS15A PE=1 SV=2	RS15A_HUMAN	RPS15A	15 kDa	0	0	3	3	2	2
818	Eukaryotic translation initiation factor 4H OS=Homo sapiens GN=EIF4H PE=1 SV=5	IF4H_HUMAN	EIF4H	27 kDa	0	0	0	0	2	2
819	Cysteine and glycine-rich protein 2 OS=Homo sapiens GN=CSRP2 PE=1 SV=3	CSRP2_HUMAN	CSRP2	21 kDa	2	2	2	2	2	2
820	NAD(P)H-hydrate epimerase OS=Homo sapiens GN=NAXE PE=1 SV=2	NNRE_HUMAN	NAXE	32 kDa	0	0	2	2	3	3
821	Vacuolar protein sorting-associated protein 37B OS=Homo sapiens GN=VPS37B PE=1 SV=1	VP37B_HUMAN	VPS37B	31 kDa	0	0	2	2	2	2
822	Fermitin family homolog 2 OS=Homo sapiens GN=FERMT2 PE=1 SV=1	FERM2_HUMAN	FERMT2	78 kDa	0	0	0	0	2	2
823	Ornithine aminotransferase, mitochondrial OS=Homo sapiens GN=OAT PE=1 SV=1	OAT_HUMAN	OAT	49 kDa	3	3	2	2	0	0
824	3'(2'),5'-bisphosphate nucleotidase 1 OS=Homo sapiens GN=BPNT1 PE=1 SV=1	BPNT1_HUMAN	BPNT1	33 kDa	2	2	3	3	0	0
825	Complement C4-A OS=Homo sapiens GN=C4A PE=1 SV=2	CO4A_HUMAN	C4A	193 kDa	0	0	2	2	0	0
826	Vacuolar protein sorting-associated protein VTA1 homolog OS=Homo sapiens GN=VTA1 PE=1 SV=1	VTA1_HUMAN	VTA1	34 kDa	0	0	3	3	2	2
827	Replication factor C subunit 2 OS=Homo sapiens GN=RFC2 PE=1 SV=3	RFC2_HUMAN	RFC2	39 kDa	2	2	2	2	3	3
828	Reticulocalbin-1 OS=Homo sapiens GN=RCN1 PE=1 SV=1	RCN1_HUMAN	RCN1	39 kDa	2	2	2	2	2	2
829	Stomatin-like protein 2, mitochondrial OS=Homo sapiens GN=STOML2 PE=1 SV=1	STML2_HUMAN	STOML2	39 kDa	2	2	3	3	3	3
830	Serine/arginine-rich splicing factor 9 OS=Homo sapiens GN=SRSF9 PE=1 SV=1	SRSF9_HUMAN	SRSF9	26 kDa	2	2	2	2	2	2
831	ATP synthase subunit g, mitochondrial OS=Homo sapiens GN=ATP5L PE=1 SV=3	ATP5L_HUMAN	ATP5L	11 kDa	2	2	2	2	0	0
832	60S ribosomal protein L28 OS=Homo sapiens GN=RPL28 PE=1 SV=3	RL28_HUMAN	RPL28	16 kDa	2	2	2	2	0	0
833	Ras-related protein Rab-18 OS=Homo sapiens GN=RAB18 PE=1 SV=1	RAB18_HUMAN	RAB18	23 kDa	3	3	2	2	2	2
834	Syntaxin-3 OS=Homo sapiens GN=STX3 PE=1 SV=3	STX3_HUMAN	STX3	33 kDa	0	0	4	4	3	3
835	Eukaryotic translation initiation factor 1A, X-chromosomal OS=Homo sapiens GN=EIF1AX PE=1 SV=2	IF1AX_HUMAN (+1)	EIF1AX	16 kDa	2	2	0	0	3	3
836	Thymidylate kinase OS=Homo sapiens GN=DTYMK PE=1 SV=4	KTHY_HUMAN	DTYMK	24 kDa	0	0	0	0	4	4
837	Endoplasmic reticulum-Golgi intermediate compartment protein 1 OS=Homo sapiens GN=ERGIC1 PE=1 SV=1	ERGI1_HUMAN	ERGIC1	33 kDa	2	2	2	2	0	0
838	Dermcidin OS=Homo sapiens GN=DCD PE=1 SV=2	DCD_HUMAN	DCD	11 kDa	0	0	0	0	2	2
839	COP9 signalosome complex subunit 1 OS=Homo sapiens GN=GPS1 PE=1 SV=4	CSN1_HUMAN	GPS1	56 kDa	0	0	2	2	0	0
840	Nucleolar protein 58 OS=Homo sapiens GN=NOP58 PE=1 SV=1	NOP58_HUMAN	NOP58	60 kDa	2	2	2	2	0	0
841	Cytochrome c1, heme protein, mitochondrial OS=Homo sapiens GN=CYC1 PE=1 SV=3	CY1_HUMAN	CYC1	35 kDa	2	2	2	2	0	0
842	Cytochrome b-c1 complex subunit 1, mitochondrial OS=Homo sapiens GN=UQCRC1 PE=1 SV=3	QCR1_HUMAN	UQCRC1	53 kDa	0	0	2	2	2	2
843	Thioredoxin domain-containing protein 17 OS=Homo sapiens GN=TXNDC17 PE=1 SV=1	TXD17_HUMAN	TXNDC17	14 kDa	2	2	0	0	2	2
844	Protein S100-A9 OS=Homo sapiens GN=S100A9 PE=1 SV=1	S10A9_HUMAN	S100A9	13 kDa	2	2	2	2	0	0
845	Ubiquitin-conjugating enzyme E2 L3 OS=Homo sapiens GN=UBE2L3 PE=1 SV=1	UB2L3_HUMAN	UBE2L3	18 kDa	0	0	2	2	2	2
846	Amidophosphoribosyltransferase OS=Homo sapiens GN=PPAT PE=1 SV=1	PUR1_HUMAN	PPAT	57 kDa	2	2	0	0	2	2
847	Ragulator complex protein LAMTOR1 OS=Homo sapiens GN=LAMTOR1 PE=1 SV=2	LTOR1_HUMAN	LAMTOR1	18 kDa	0	0	0	0	2	2
848	Proteasome subunit beta type-6 OS=Homo sapiens GN=PSMB6 PE=1 SV=4	PSB6_HUMAN	PSMB6	25 kDa	2	2	2	2	0	0
849	Charged multivesicular body protein 4a OS=Homo sapiens GN=CHMP4A PE=1 SV=3	CHM4A_HUMAN	CHMP4A	25 kDa	2	2	2	2	2	2
850	High mobility group protein B1 OS=Homo sapiens GN=HMGB1 PE=1 SV=3	HMGB1_HUMAN	HMGB1	25 kDa	2	2	2	2	0	0
851	Syntaxin-12 OS=Homo sapiens GN=STX12 PE=1 SV=1	STX12_HUMAN	STX12	32 kDa	2	2	2	2	2	2
852	Lethal(2) giant larvae protein homolog 1 OS=Homo sapiens GN=LLGL1 PE=1 SV=3	L2GL1_HUMAN	LLGL1	115 kDa	2	2	3	3	2	2
853	Butyrophilin subfamily 2 member A1 OS=Homo sapiens GN=BTN2A1 PE=1 SV=3	BT2A1_HUMAN	BTN2A1	60 kDa	0	0	2	2	2	2
854	Serine/arginine-rich splicing factor 7 OS=Homo sapiens GN=SRSF7 PE=1 SV=1	SRSF7_HUMAN	SRSF7	27 kDa	2	2	0	0	2	2
855	Endophilin-A2 OS=Homo sapiens GN=SH3GL1 PE=1 SV=1	SH3G1_HUMAN	SH3GL1	41 kDa	2	2	0	0	0	0
856	60S ribosomal protein L23 OS=Homo sapiens GN=RPL23 PE=1 SV=1	RL23_HUMAN	RPL23	15 kDa	0	0	2	2	4	4
857	dCTP pyrophosphatase 1 OS=Homo sapiens GN=DCTPP1 PE=1 SV=1	DCTP1_HUMAN	DCTPP1	19 kDa	0	0	2	2	2	2
858	40S ribosomal protein S5 OS=Homo sapiens GN=RPS5 PE=1 SV=4	RS5_HUMAN	RPS5	23 kDa	3	3	0	0	2	2
859	Gamma-glutamyl hydrolase OS=Homo sapiens GN=GGH PE=1 SV=2	GGH_HUMAN	GGH	36 kDa	0	0	2	2	3	3
860	Galactokinase OS=Homo sapiens GN=GALK1 PE=1 SV=1	GALK1_HUMAN	GALK1	42 kDa	3	3	2	2	0	0
861	Replication factor C subunit 5 OS=Homo sapiens GN=RFC5 PE=1 SV=1	RFC5_HUMAN	RFC5	38 kDa	0	0	4	4	0	0
862	High mobility group protein HMG-I/HMG-Y OS=Homo sapiens GN=HMGA1 PE=1 SV=3	HMGA1_HUMAN	HMGA1	12 kDa	2	2	2	2	2	2
863	Leucine-rich repeat-containing protein 59 OS=Homo sapiens GN=LRRC59 PE=1 SV=1	LRC59_HUMAN	LRRC59	35 kDa	0	0	3	3	2	2
864	Target of Nesh-SH3 OS=Homo sapiens GN=ABI3BP PE=1 SV=1	TARSH_HUMAN	ABI3BP	119 kDa	3	3	2	2	2	2
865	Protein-L-isoaspartate(D-aspartate) O-methyltransferase OS=Homo sapiens GN=PCMT1 PE=1 SV=4	PIMT_HUMAN	PCMT1	25 kDa	2	2	2	2	2	2
866	Transcriptional activator protein Pur-beta OS=Homo sapiens GN=PURB PE=1 SV=3	PURB_HUMAN	PURB	33 kDa	3	3	0	0	2	2
867	Glutathione synthetase OS=Homo sapiens GN=GSS PE=1 SV=1	GSHB_HUMAN	GSS	52 kDa	2	2	2	2	2	2
868	Vacuolar protein sorting-associated protein 26A OS=Homo sapiens GN=VPS26A PE=1 SV=2	VP26A_HUMAN	VPS26A	38 kDa	2	2	3	3	0	0
869	Trophoblast glycoprotein OS=Homo sapiens GN=TPBG PE=1 SV=1	TPBG_HUMAN	TPBG	46 kDa	0	0	0	0	3	2
870	Biliverdin reductase A OS=Homo sapiens GN=BLVRA PE=1 SV=2	BIEA_HUMAN	BLVRA	33 kDa	0	0	3	3	0	0
871	2'-deoxynucleoside 5'-phosphate N-hydrolase 1 OS=Homo sapiens GN=DNPH1 PE=1 SV=1	DNPH1_HUMAN	DNPH1	19 kDa	0	0	2	2	3	3
872	La-related protein 1 OS=Homo sapiens GN=LARP1 PE=1 SV=2	LARP1_HUMAN	LARP1	124 kDa	0	0	0	0	2	2
873	Coatomer subunit zeta-1 OS=Homo sapiens GN=COPZ1 PE=1 SV=1	COPZ1_HUMAN	COPZ1	20 kDa	0	0	0	0	3	3
874	Major centromere autoantigen B OS=Homo sapiens GN=CENPB PE=1 SV=2	CENPB_HUMAN	CENPB	65 kDa	0	0	0	0	2	2
875	40S ribosomal protein S27 OS=Homo sapiens GN=RPS27 PE=1 SV=3	RS27_HUMAN	RPS27	9 kDa	0	0	0	0	3	3
876	Desmocollin-1 OS=Homo sapiens GN=DSC1 PE=1 SV=2	DSC1_HUMAN	DSC1	100 kDa	2	2	2	2	0	0
877	Importin-5 OS=Homo sapiens GN=IPO5 PE=1 SV=4	IPO5_HUMAN	IPO5	124 kDa	0	0	0	0	2	2
878	Proteasome subunit beta type-7 OS=Homo sapiens GN=PSMB7 PE=1 SV=1	PSB7_HUMAN	PSMB7	30 kDa	0	0	2	2	0	0
879	55 kDa erythrocyte membrane protein OS=Homo sapiens GN=MPP1 PE=1 SV=2	EM55_HUMAN	MPP1	52 kDa	0	0	0	0	2	2
880	4-trimethylaminobutyraldehyde dehydrogenase OS=Homo sapiens GN=ALDH9A1 PE=1 SV=3	AL9A1_HUMAN	ALDH9A1	54 kDa	2	2	0	0	0	0
881	Putative cytochrome b-c1 complex subunit Rieske-like protein 1 OS=Homo sapiens GN=UQCRFS1P1 PE=5 SV=1	UCRIL_HUMAN (+1)	UQCRFS1P1	31 kDa	0	0	2	2	2	2
882	6-phosphogluconolactonase OS=Homo sapiens GN=PGLS PE=1 SV=2	6PGL_HUMAN	PGLS	28 kDa	2	2	0	0	2	2
883	Phospholipase D3 OS=Homo sapiens GN=PLD3 PE=1 SV=1	PLD3_HUMAN	PLD3	55 kDa	0	0	2	2	0	0
884	Quinone oxidoreductase OS=Homo sapiens GN=CRYZ PE=1 SV=1	QOR_HUMAN	CRYZ	35 kDa	2	2	2	2	0	0
885	DNA-directed RNA polymerases I, II, and III subunit RPABC1 OS=Homo sapiens GN=POLR2E PE=1 SV=4	RPAB1_HUMAN	POLR2E	25 kDa	2	2	2	2	2	2
886	Actin-related protein 2/3 complex subunit 5-like protein OS=Homo sapiens GN=ARPC5L PE=1 SV=1	ARP5L_HUMAN	ARPC5L	17 kDa	2	2	2	2	2	2
887	Eukaryotic translation elongation factor 1 epsilon-1 OS=Homo sapiens GN=EEF1E1 PE=1 SV=1	MCA3_HUMAN	EEF1E1	20 kDa	2	2	2	2	3	3
888	39S ribosomal protein L12, mitochondrial OS=Homo sapiens GN=MRPL12 PE=1 SV=2	RM12_HUMAN	MRPL12	21 kDa	2	2	2	2	0	0
889	Ras-related protein Rab-34 OS=Homo sapiens GN=RAB34 PE=1 SV=1	RAB34_HUMAN	RAB34	29 kDa	0	0	0	0	2	2
890	Proteasome subunit alpha type-2 OS=Homo sapiens GN=PSMA2 PE=1 SV=2	PSA2_HUMAN	PSMA2	26 kDa	2	2	0	0	0	0
891	Hydroxymethylglutaryl-CoA synthase, cytoplasmic OS=Homo sapiens GN=HMGCS1 PE=1 SV=2	HMCS1_HUMAN	HMGCS1	57 kDa	2	2	0	0	2	2
892	28S ribosomal protein S27, mitochondrial OS=Homo sapiens GN=MRPS27 PE=1 SV=3	RT27_HUMAN	MRPS27	48 kDa	0	0	2	2	0	0
893	V-type proton ATPase subunit d 1 OS=Homo sapiens GN=ATP6V0D1 PE=1 SV=1	VA0D1_HUMAN	ATP6V0D1	40 kDa	0	0	2	2	0	0
894	GrpE protein homolog 1, mitochondrial OS=Homo sapiens GN=GRPEL1 PE=1 SV=2	GRPE1_HUMAN	GRPEL1	24 kDa	0	0	2	2	2	2
895	Enoyl-CoA hydratase, mitochondrial OS=Homo sapiens GN=ECHS1 PE=1 SV=4	ECHM_HUMAN	ECHS1	31 kDa	3	3	0	0	0	0
896	Cyclin-dependent kinase 11A OS=Homo sapiens GN=CDK11A PE=1 SV=4	CD11A_HUMAN (+1)	CDK11A	91 kDa	3	3	2	2	0	0
897	Phosphoserine aminotransferase OS=Homo sapiens GN=PSAT1 PE=1 SV=2	SERC_HUMAN	PSAT1	40 kDa	0	0	0	0	2	2
898	Eukaryotic translation initiation factor 5 OS=Homo sapiens GN=EIF5 PE=1 SV=2	IF5_HUMAN	EIF5	49 kDa	0	0	0	0	2	2
899	Prefoldin subunit 2 OS=Homo sapiens GN=PFDN2 PE=1 SV=1	PFD2_HUMAN	PFDN2	17 kDa	4	4	0	0	0	0
900	Phenylalanine--tRNA ligase beta subunit OS=Homo sapiens GN=FARSB PE=1 SV=3	SYFB_HUMAN	FARSB	66 kDa	2	2	0	0	0	0
901	Complement decay-accelerating factor OS=Homo sapiens GN=CD55 PE=1 SV=4	DAF_HUMAN	CD55	41 kDa	3	3	0	0	2	2
902	Pachytene checkpoint protein 2 homolog OS=Homo sapiens GN=TRIP13 PE=1 SV=2	PCH2_HUMAN	TRIP13	49 kDa	2	2	2	2	0	0
903	Cell adhesion molecule 1 OS=Homo sapiens GN=CADM1 PE=1 SV=2	CADM1_HUMAN	CADM1	49 kDa	0	0	0	0	2	2
904	TOM1-like protein 1 OS=Homo sapiens GN=TOM1L1 PE=1 SV=2	TM1L1_HUMAN	TOM1L1	53 kDa	0	0	0	0	2	2
905	Desmoglein-1 OS=Homo sapiens GN=DSG1 PE=1 SV=2	DSG1_HUMAN	DSG1	114 kDa	0	0	2	2	2	2
906	DnaJ homolog subfamily B member 6 OS=Homo sapiens GN=DNAJB6 PE=1 SV=2	DNJB6_HUMAN	DNAJB6	36 kDa	2	2	0	0	0	0
907	Trifunctional enzyme subunit beta, mitochondrial OS=Homo sapiens GN=HADHB PE=1 SV=3	ECHB_HUMAN	HADHB	51 kDa	2	2	0	0	0	0
908	Podocalyxin-like protein 2 OS=Homo sapiens GN=PODXL2 PE=1 SV=1	PDXL2_HUMAN	PODXL2	65 kDa	0	0	2	2	2	2
909	Ubiquitin carboxyl-terminal hydrolase isozyme L3 OS=Homo sapiens GN=UCHL3 PE=1 SV=1	UCHL3_HUMAN	UCHL3	26 kDa	2	2	2	2	2	2
910	Translin OS=Homo sapiens GN=TSN PE=1 SV=1	TSN_HUMAN	TSN	26 kDa	2	2	2	2	2	2
911	DNA-directed RNA polymerase II subunit RPB7 OS=Homo sapiens GN=POLR2G PE=1 SV=1	RPB7_HUMAN	POLR2G	19 kDa	2	2	2	2	0	0
912	S-phase kinase-associated protein 1 OS=Homo sapiens GN=SKP1 PE=1 SV=2	SKP1_HUMAN	SKP1	19 kDa	0	0	0	0	2	2
913	Dihydropteridine reductase OS=Homo sapiens GN=QDPR PE=1 SV=2	DHPR_HUMAN	QDPR	26 kDa	0	0	2	2	2	2
914	Ras-related protein Rab-32 OS=Homo sapiens GN=RAB32 PE=1 SV=3	RAB32_HUMAN	RAB32	25 kDa	0	0	2	2	2	2
915	Alpha-adducin OS=Homo sapiens GN=ADD1 PE=1 SV=2	ADDA_HUMAN	ADD1	81 kDa	2	2	0	0	0	0
916	Ribonucleoside-diphosphate reductase subunit M2 OS=Homo sapiens GN=RRM2 PE=1 SV=1	RIR2_HUMAN	RRM2	45 kDa	2	2	2	2	0	0
917	Splicing factor 3B subunit 6 OS=Homo sapiens GN=SF3B6 PE=1 SV=1	SF3B6_HUMAN	SF3B6	15 kDa	0	0	2	2	2	2
918	Ribonuclease P protein subunit p30 OS=Homo sapiens GN=RPP30 PE=1 SV=1	RPP30_HUMAN	RPP30	29 kDa	2	2	2	2	0	0
919	Synaptogyrin-1 OS=Homo sapiens GN=SYNGR1 PE=1 SV=2	SNG1_HUMAN	SYNGR1	25 kDa	0	0	0	0	2	2
920	Lipoprotein lipase OS=Homo sapiens GN=LPL PE=1 SV=1	LIPL_HUMAN	LPL	53 kDa	0	0	2	2	3	3
921	Syntaxin-2 OS=Homo sapiens GN=STX2 PE=1 SV=3	STX2_HUMAN	STX2	33 kDa	0	0	3	3	2	2
922	Peptidyl-prolyl cis-trans isomerase FKBP3 OS=Homo sapiens GN=FKBP3 PE=1 SV=1	FKBP3_HUMAN	FKBP3	25 kDa	0	0	2	2	2	2
923	Isopentenyl-diphosphate Delta-isomerase 1 OS=Homo sapiens GN=IDI1 PE=1 SV=2	IDI1_HUMAN	IDI1	26 kDa	0	0	2	2	3	3
924	ADP-ribosylation factor-like protein 15 OS=Homo sapiens GN=ARL15 PE=1 SV=1	ARL15_HUMAN	ARL15	23 kDa	0	0	0	0	2	2
925	Peripheral plasma membrane protein CASK OS=Homo sapiens GN=CASK PE=1 SV=3	CSKP_HUMAN	CASK	105 kDa	0	0	0	0	2	2
926	Pyrroline-5-carboxylate reductase 3 OS=Homo sapiens GN=PYCR3 PE=1 SV=3	P5CR3_HUMAN	PYCR3	29 kDa	0	0	2	2	3	3
927	28S ribosomal protein S23, mitochondrial OS=Homo sapiens GN=MRPS23 PE=1 SV=2	RT23_HUMAN	MRPS23	22 kDa	2	2	0	0	0	0
928	Junctional adhesion molecule C OS=Homo sapiens GN=JAM3 PE=1 SV=1	JAM3_HUMAN	JAM3	35 kDa	0	0	0	0	2	2
929	Cytochrome b5 type B OS=Homo sapiens GN=CYB5B PE=1 SV=2	CYB5B_HUMAN	CYB5B	16 kDa	0	0	0	0	2	2
930	MIT domain-containing protein 1 OS=Homo sapiens GN=MITD1 PE=1 SV=1	MITD1_HUMAN	MITD1	29 kDa	0	0	0	0	2	2
931	Ribosome maturation protein SBDS OS=Homo sapiens GN=SBDS PE=1 SV=4	SBDS_HUMAN	SBDS	29 kDa	0	0	2	2	0	0
932	Nucleolar GTP-binding protein 1 OS=Homo sapiens GN=GTPBP4 PE=1 SV=3	NOG1_HUMAN	GTPBP4	74 kDa	2	2	0	0	0	0
933	Dynactin subunit 1 OS=Homo sapiens GN=DCTN1 PE=1 SV=3	DCTN1_HUMAN	DCTN1	142 kDa	2	2	0	0	0	0
934	60S ribosomal protein L31 OS=Homo sapiens GN=RPL31 PE=1 SV=1	RL31_HUMAN	RPL31	14 kDa	0	0	2	2	2	2
935	Pterin-4-alpha-carbinolamine dehydratase OS=Homo sapiens GN=PCBD1 PE=1 SV=2	PHS_HUMAN	PCBD1	12 kDa	0	0	0	0	2	2
936	High mobility group protein HMGI-C OS=Homo sapiens GN=HMGA2 PE=1 SV=1	HMGA2_HUMAN	HMGA2	12 kDa	0	0	2	2	2	2
937	39S ribosomal protein L48, mitochondrial OS=Homo sapiens GN=MRPL48 PE=1 SV=2	RM48_HUMAN	MRPL48	24 kDa	2	2	2	2	0	0
938	Calcium-regulated heat-stable protein 1 OS=Homo sapiens GN=CARHSP1 PE=1 SV=2	CHSP1_HUMAN	CARHSP1	16 kDa	2	2	0	0	0	0
939	Multivesicular body subunit 12A OS=Homo sapiens GN=MVB12A PE=1 SV=1	MB12A_HUMAN	MVB12A	29 kDa	0	0	0	0	2	2
940	Protein ABHD14B OS=Homo sapiens GN=ABHD14B PE=1 SV=1	ABHEB_HUMAN	ABHD14B	22 kDa	0	0	2	2	2	2
941	Cyclin-dependent kinase inhibitor 2A OS=Homo sapiens GN=CDKN2A PE=1 SV=2	CDN2A_HUMAN	CDKN2A	17 kDa	0	0	2	2	0	0
942	Na(+)/H(+) exchange regulatory cofactor NHE-RF2 OS=Homo sapiens GN=SLC9A3R2 PE=1 SV=2	NHRF2_HUMAN	SLC9A3R2	37 kDa	2	2	2	2	0	0
943	Filaggrin OS=Homo sapiens GN=FLG PE=1 SV=3	FILA_HUMAN	FLG	435 kDa	0	0	0	0	2	2
944	Charged multivesicular body protein 1b OS=Homo sapiens GN=CHMP1B PE=1 SV=1	CHM1B_HUMAN	CHMP1B	22 kDa	2	2	0	0	2	2
945	ADP-sugar pyrophosphatase OS=Homo sapiens GN=NUDT5 PE=1 SV=1	NUDT5_HUMAN	NUDT5	24 kDa	2	2	0	0	2	2
946	Src substrate cortactin OS=Homo sapiens GN=CTTN PE=1 SV=2	SRC8_HUMAN	CTTN	62 kDa	0	0	0	0	2	2
947	DnaJ homolog subfamily A member 2 OS=Homo sapiens GN=DNAJA2 PE=1 SV=1	DNJA2_HUMAN	DNAJA2	46 kDa	0	0	0	0	2	2
948	Mitochondrial dicarboxylate carrier OS=Homo sapiens GN=SLC25A10 PE=1 SV=2	DIC_HUMAN	SLC25A10	31 kDa	2	2	0	0	0	0
949	UPF0687 protein C20orf27 OS=Homo sapiens GN=C20orf27 PE=1 SV=3	CT027_HUMAN	C20orf27	19 kDa	0	0	2	2	2	2
950	26S proteasome non-ATPase regulatory subunit 6 OS=Homo sapiens GN=PSMD6 PE=1 SV=1	PSMD6_HUMAN	PSMD6	46 kDa	0	0	0	0	2	2
951	Cancer-related nucleoside-triphosphatase OS=Homo sapiens GN=NTPCR PE=1 SV=1	NTPCR_HUMAN	NTPCR	21 kDa	2	2	0	0	0	0
952	Lipolysis-stimulated lipoprotein receptor OS=Homo sapiens GN=LSR PE=1 SV=4	LSR_HUMAN	LSR	71 kDa	0	0	0	0	3	3
953	Aspartate aminotransferase, cytoplasmic OS=Homo sapiens GN=GOT1 PE=1 SV=3	AATC_HUMAN	GOT1	46 kDa	2	2	0	0	0	0
954	Notchless protein homolog 1 OS=Homo sapiens GN=NLE1 PE=1 SV=4	NLE1_HUMAN	NLE1	53 kDa	0	0	2	2	0	0
955	Malignant T-cell-amplified sequence 1 OS=Homo sapiens GN=MCTS1 PE=1 SV=1	MCTS1_HUMAN	MCTS1	21 kDa	0	0	2	2	2	2
956	Filaggrin-2 OS=Homo sapiens GN=FLG2 PE=1 SV=1	FILA2_HUMAN	FLG2	248 kDa	0	0	2	2	2	2
957	AP-3 complex subunit sigma-2 OS=Homo sapiens GN=AP3S2 PE=2 SV=1	AP3S2_HUMAN	AP3S2	22 kDa	2	2	0	0	0	0
958	Programmed cell death protein 5 OS=Homo sapiens GN=PDCD5 PE=1 SV=3	PDCD5_HUMAN	PDCD5	14 kDa	0	0	0	0	2	2
959	Coatomer subunit epsilon OS=Homo sapiens GN=COPE PE=1 SV=3	COPE_HUMAN	COPE	34 kDa	0	0	2	2	0	0
960	Glutathione S-transferase kappa 1 OS=Homo sapiens GN=GSTK1 PE=1 SV=3	GSTK1_HUMAN	GSTK1	25 kDa	0	0	0	0	2	2
961	Serine/threonine-protein phosphatase 2A activator OS=Homo sapiens GN=PTPA PE=1 SV=3	PTPA_HUMAN	PTPA	41 kDa	2	2	0	0	0	0
962	Protein eva-1 homolog B OS=Homo sapiens GN=EVA1B PE=1 SV=1	EVA1B_HUMAN	EVA1B	18 kDa	0	0	0	0	2	2
963	Transmembrane emp24 domain-containing protein 4 OS=Homo sapiens GN=TMED4 PE=1 SV=1	TMED4_HUMAN	TMED4	26 kDa	0	0	2	2	0	0
964	Mitogen-activated protein kinase 1 OS=Homo sapiens GN=MAPK1 PE=1 SV=3	MK01_HUMAN	MAPK1	41 kDa	0	0	0	0	2	2
965	MICOS complex subunit MIC19 OS=Homo sapiens GN=CHCHD3 PE=1 SV=1	MIC19_HUMAN	CHCHD3	26 kDa	0	0	0	0	2	2
966	Signal peptidase complex subunit 2 OS=Homo sapiens GN=SPCS2 PE=1 SV=3	SPCS2_HUMAN	SPCS2	25 kDa	0	0	0	0	2	2
967	Peptidyl-tRNA hydrolase ICT1, mitochondrial OS=Homo sapiens GN=MRPL58 PE=1 SV=1	ICT1_HUMAN	MRPL58	24 kDa	0	0	0	0	2	2
968	Metal transporter CNNM3 OS=Homo sapiens GN=CNNM3 PE=1 SV=1	CNNM3_HUMAN	CNNM3	76 kDa	2	2	0	0	0	0
969	3-mercaptopyruvate sulfurtransferase OS=Homo sapiens GN=MPST PE=1 SV=3	THTM_HUMAN	MPST	33 kDa	0	0	2	2	2	2
970	COP9 signalosome complex subunit 6 OS=Homo sapiens GN=COPS6 PE=1 SV=1	CSN6_HUMAN	COPS6	36 kDa	0	0	2	2	0	0
971	Polypyrimidine tract-binding protein 1 OS=Homo sapiens GN=PTBP1 PE=1 SV=1	PTBP1_HUMAN	PTBP1	57 kDa	0	0	0	0	2	2
972	Plasma membrane calcium-transporting ATPase 1 OS=Homo sapiens GN=ATP2B1 PE=1 SV=3	AT2B1_HUMAN	ATP2B1	139 kDa	0	0	0	0	2	2
973	Crk-like protein OS=Homo sapiens GN=CRKL PE=1 SV=1	CRKL_HUMAN	CRKL	34 kDa	0	0	0	0	2	2
974	Prenylated Rab acceptor protein 1 OS=Homo sapiens GN=RABAC1 PE=1 SV=1	PRAF1_HUMAN	RABAC1	21 kDa	2	2	0	0	0	0
975	Fumarylacetoacetate hydrolase domain-containing protein 2A OS=Homo sapiens GN=FAHD2A PE=1 SV=1	FAH2A_HUMAN	FAHD2A	35 kDa	0	0	2	2	0	0
976	Craniofacial development protein 1 OS=Homo sapiens GN=CFDP1 PE=1 SV=1	CFDP1_HUMAN	CFDP1	34 kDa	2	2	0	0	0	0
977	Ribosomal RNA small subunit methyltransferase NEP1 OS=Homo sapiens GN=EMG1 PE=1 SV=4	NEP1_HUMAN	EMG1	27 kDa	0	0	2	2	0	0
978	Sodium-coupled neutral amino acid transporter 2 OS=Homo sapiens GN=SLC38A2 PE=1 SV=2	S38A2_HUMAN	SLC38A2	56 kDa	0	0	0	0	2	2
979	Mitochondrial import inner membrane translocase subunit TIM44 OS=Homo sapiens GN=TIMM44 PE=1 SV=2	TIM44_HUMAN	TIMM44	51 kDa	2	2	0	0	0	0
980	LDLR chaperone MESD OS=Homo sapiens GN=MESDC2 PE=1 SV=2	MESD_HUMAN	MESDC2	26 kDa	0	0	2	2	0	0
981	Cleavage and polyadenylation specificity factor subunit 5 OS=Homo sapiens GN=NUDT21 PE=1 SV=1	CPSF5_HUMAN	NUDT21	26 kDa	0	0	0	0	2	2
982	Charged multivesicular body protein 5 OS=Homo sapiens GN=CHMP5 PE=1 SV=1	CHMP5_HUMAN	CHMP5	25 kDa	0	0	0	0	2	2
983	Haloacid dehalogenase-like hydrolase domain-containing 5 OS=Homo sapiens GN=HDHD5 PE=1 SV=1	HDHD5_HUMAN	HDHD5	46 kDa	2	2	0	0	0	0
984	60S ribosomal protein L38 OS=Homo sapiens GN=RPL38 PE=1 SV=2	RL38_HUMAN	RPL38	8 kDa	0	0	0	0	2	2
985	Coiled-coil domain-containing protein 124 OS=Homo sapiens GN=CCDC124 PE=1 SV=1	CC124_HUMAN	CCDC124	26 kDa	0	0	0	0	2	2
986	NADH dehydrogenase [ubiquinone] flavoprotein 2, mitochondrial OS=Homo sapiens GN=NDUFV2 PE=1 SV=2	NDUV2_HUMAN	NDUFV2	27 kDa	2	2	0	0	0	0
END OF FILE

## Sheet: HEK_Full lists
HEK_scUCF			HEK_Chitosan
							Common_[HEK_scUCF] and [HEK_Chitosan]:
FASN			LAMA5				FASN
PDCD6IP			COL12A1				PDCD6IP
DYNC1H1			HSP90AB1				HSP90AB1
HSP90AB1			PARP1				CLTC
CLTC			PDCD6IP				HSPA1B
HSPA1B			LAMB1				KRT1
KRT1			KRT1				ATP1A1
ATP1A1			HSPA1B				ANXA6
ANXA6			HSPG2				PRKDC
PRKDC			AGRN				HSPA8
HSPA8			LAMA1				PTGFRN
PTGFRN			KRT2				KRT10
KRT10			TNC				FN1
FN1			MSN				CCT8
CCT8			LAMC1				TFRC
TFRC			HSPA8				KRT2
KRT2			KRT10				EEF2
EEF2			PTGFRN				MFGE8
MFGE8			FN1				CNP
CNP			NID1				TUBB4B
TUBB4B			HSPA5				SLC3A2
SLC3A2			VCAN				ANXA2
ANXA2			PLS3				EIF4A1
EIF4A1			ANXA6				PRDX1
PRDX1			MFGE8				ANXA11
ANXA11			SLC3A2				ACTB
ACTB			ENO1				PRDX6
PRDX6			ACTB				ENO1
ENO1			NID2				LDHB
LDHB			ANXA2				PLS3
PLS3			HSP90AA1				MTHFD1
MTHFD1			HSP90B1				HIST1H4A
CAD			TUBB4B				YWHAE
HIST1H4A			XRCC6				EDIL3
YWHAE			NCL				EHD4
EDIL3			TFRC				HSP90AA1
EHD4			MYH10				PARP1
HSP90AA1			HIST1H4A				HSPG2
PARP1			CSPG4				MSN
HSPG2			LAMB2				TNC
MSN			ATP1A1				LDHA
TNC			ACTN4				CCT2
LDHA			EIF4A1				GNAI3
CCT2			HSPD1				DHX9
GNAI3			HNRNPM				GNA13
DHX9			FASN				LYN
GNA13			PRDX6				PYGL
LYN			YWHAE				KRT9
PYGL			LDHB				PGK1
KRT9			HIST1H1D				ACLY
PGK1			PRKDC				TPI1
ACLY			IQGAP1				RPS3
TPI1			CCT8				ANXA5
RPS3			CNP				GNAS
ANXA5			LGALS3BP				TUBA1B
GNAS			GAPDH				GAPDH
RPS9			COL18A1				PKM
TUBA1B			ATP5B				CCT3
GAPDH			PGK1				RAC1
PKM			PRDX1				AHCY
CCT3			KRT9				CCT6A
RAC1			RPS3A				KRT16
AHCY			VIM				PHGDH
CCT6A			LAMA4				RACK1
KRT16			PDIA4				CPNE3
PHGDH			PAF1				UBA1
RACK1			CLTC				RPL7A
CPNE3			EEF2				EIF4A3
UBA1			PKM				CXADR
RPL7A			ANXA11				CTNND1
EIF4A3			DARS				JUP
CXADR			TPI1				DARS
CTNND1			CCT3				SCRIB
JUP			EDIL3				IGSF3
DARS			LDHA				RUVBL2
SCRIB			KRT6C				HIST1H2BD
DIP2B			HIST1H2BD				EEF1A1
IGSF3			EPB41L3				LGALS3BP
RUVBL2			FKBP4				ITGB1
PSMD6			IGSF8				ALDOA
HIST1H2BD			RPS3				IRS4
EEF1A1			EZR				IQGAP1
LGALS3BP			PDIA3				RPS3A
ITGB1			PABPC1				RPS16
ALDOA			TOP1				GDI2
IRS4			HNRNPC				NME1
IQGAP1			RDX				ACTN4
RPS3A			NDNF				KRT5
RPS16			HSPA9				KRT6C
GDI2			MTHFD1				PGAM1
NME1			CCT2				KPNB1
ACTN4			TUBA1B				FLOT1
KRT5			FLOT1				PABPC1
KRT6C			ITGB1				PA2G4
PGAM1			IRS4				EPB41L3
KPNB1			MPP6				CCT7
FLOT1			RACK1				IST1
PABPC1			RUVBL2				PAICS
PA2G4			KRT16				MPP6
EPB41L3			PPIB				EFTUD2
CCT7			SUPT16H				RPL7
IST1			RPN1				VCL
PAICS			APLP2				HIST1H1D
MPP6			EMILIN2				BSG
EFTUD2			ALDOA				EEF1G
RPL7			CCT6A				RPL10A
VCL			ANXA5				PPIA
HIST1H1D			PGAM1				MYH10
BSG			EIF4A3				EZR
EEF1G			EEF1G				RAB7A
RPL10A			CACNA2D1				RAP1B
PPIA			RPL10A				RAB11B
MYH10			CSNK2A1				PSMB5
EZR			CDK1				CTNNA1
RAB7A			ILF3				XRCC6
RAP1B			GPC4				CLIC1
RAB11B			ATP5A1				DDX17
PSMB5			P4HB				HLA-A
CTNNA1			ANP32A				CLU
XRCC6			ACLY				PPP1CA
CLIC1			GDI2				SRC
DDX17			SCRIB				PSMD11
HLA-A			STRAP				EHD1
CLU			PSMD11				PRMT1
ATP2B1			AHCY				CDK1
PPP1CA			CXADR				HNRNPC
SRC			GNAS				SLC16A1
PSMD11			TSG101				RPS2
EHD1			NME1				CCT4
PRMT1			CCT5				CCT5
CDK1			TCP1				RPS18
PSMD3			RAC1				FKBP4
HNRNPC			FLNA				RPSA
SLC16A1			CLU				IGSF8
RPS2			BSG				VIM
CCT4			RPS18				RHOA
CCT5			PSMB5				PPIB
RPS18			H2AFY				CSNK2A1
FKBP4			RFC4				SLC29A1
RPSA			PA2G4				CACNA2D1
IGSF8			ITGA6				PSMA1
VIM			HNRNPU				RPL18
RHOA			RPS2				COPA
PPIB			STOM				PTK7
CSNK2A1			H3F3A				ANXA7
SLC29A1			BASP1				CAB39
CACNA2D1			RANGAP1				STRAP
PSMA1			YBX1				TPM3
RPL18			SET				SNAP23
COPA			PHB2				VCP
PTK7			IGF2BP1				CALM1
ANXA7			CANX				RTCB
CAB39			HYOU1				UCHL1
STRAP			GPC1				ATIC
TPM3			SRPX				RPL3
SNAP23			DSP				RPL27
VCP			CCT4				GPI
CALM1			GNAI3				STXBP3
EIF3A			RPL7A				MAP2K1
RTCB			KRT5				ANXA4
UCHL1			JUP				UBB
ATIC			DDX17				LAMC1
RPL3			RAB7A				NCL
RPL27			RAB11B				NID1
GPI			VCP				RAN
STXBP3			EFTUD2				MARCKS
MAP2K1			PAICS				RAB10
ANXA4			HLA-B				BASP1
PRMT5			EEF1A1				GNB2
UBB			RPLP0				HSPA5
LAMC1			PHGDH				RPS4X
NCL			PPIA				TAGLN2
NID1			NAA50				TCP1
RAN			MARCKS				CFL1
MARCKS			ANXA1				RAB5C
RAB10			RAN				NRAS
BASP1			CLIC1				NAP1L1
GNB2			ILF2				HNRNPM
HSPA5			FAM49B				YWHAH
RPS4X			MDH1				AKR1B1
TAGLN2			EIF3F				VPS4A
TCP1			YARS				RPS11
CFL1			RPS8				RRAS2
RAB5C			RPS4X				C3
NRAS			CAP1				F5
NAP1L1			TAGLN2				XRCC5
HNRNPM			H2AFJ				ARHGDIA
YWHAH			EPRS				ANXA1
AKR1B1			STIP1				MDH1
VPS4A			STX4				GART
RPS11			PHB				TSG101
RRAS2			PNP				DDX39B
C3			VDAC1				EIF3F
F5			SLIT2				ILF2
XRCC5			H2AFY2				RAB14
ARHGDIA			TUFM				EIF3I
ANXA1			SERPINH1				MPZL1
MDH1			XYLT2				LRRC57
GART			UBA1				VAT1
IARS			CTNND1				NPEPPS
TSG101			DHX9				GSN
CYFIP1			IGSF3				RBBP7
DDX39B			HLA-A				CBR1
EIF3F			RPS16				RAP2C
ILF2			DSG2				ABCE1
RAB14			MYH9				STOM
EIF3I			PRMT1				KCTD12
MPZL1			ITGA5				NAA50
LRRC57			VPS4A				RAB2A
VAT1			GIPC1				RFC4
NPEPPS			UBB				YARS
GSN			RPSA				RHOG
RBBP7			RAB14				PLXNB2
CBR1			YWHAQ				EIF2S1
RAP2C			GLA				ETF1
ABCE1			RPL18				ACSL4
STOM			SNAP23				CD2AP
KCTD12			RAB5C				LNPEP
NAA50			NRAS				CTPS1
RAB2A			KCTD12				RARS
RFC4			GNB2				ACTR2
YARS			RRAS2				GSTO1
RPL13A			CBR1				PSMB1
RHOG			KPNA2				CSNK2A2
PLXNB2			NAP1L1				PSMC2
AP2B1			VAT1				IDH1
EIF2S1			RTCB				PSMA3
NAA15			PSMA1				PMVK
ETF1			DLG3				H2AFJ
NCKAP1			ATP1B3				ALB
ACSL4			TPM3				H3F3A
CD2AP			CSNK2A2				HBA1
LNPEP			SRM				A2M
CTPS1			EIF3C				ATP1B3
RARS			FSCN1				ITIH2
ACTR2			RPL5				CKB
GSTO1			RALY				SDCBP
PSMB1			VDAC2				H2AFY
CSNK2A2			SRP72				RPS8
PSMC2			HNRNPR				YWHAZ
IDH1			SSRP1				SLC1A5
TBCA			ANOS1				ITGA6
PSMA3			GPC3				RPL10
PMVK			HTATSF1				PRDX2
RNH1			EIF2A				CD9
PSAT1			TRAP1				NCSTN
AP2M1			EHD4				ARF5
GOT1			KPNB1				HLA-B
FARSB			GNA13				ITGA5
PSMD12			CCT7				YWHAQ
DRG2			PTK7				RPL4
H2AFJ			RAB10				EPB41L2
ALB			SRC				RPS25
H3F3A			XRCC5				HSPA4
HBA1			GNA11				PFN1
A2M			CPNE3				RALB
ATP1B3			RAP1B				ATP6AP2
ITIH2			SLC16A1				RPS6
CKB			CAB39				CLIC4
SDCBP			UCHL1				EIF5A
H2AFY			RHOA				SLC2A1
RPS8			DHX15				DHX15
YWHAZ			LNPEP				RAB13
SLC1A5			ADGRL2				KPNA2
ITGA6			ARHGDIA				GLA
RPL10			ACTR2				SNRNP200
PRDX2			PDCD6				RHEB
CD9			CLIC4				MYL6
NCSTN			PSMC5				FSCN1
ARF5			EPB41				SRM
HLA-B			F5				ADAM10
ITGA5			IMPDH2				EIF3E
YWHAQ			CFL1				SRI
RPL4			EIF3I				PGD
EPB41L2			HNRNPK				MYO1B
RPS25			PRPF19				GNA11
HSPA4			SDCBP				NDRG1
PFN1			OTUB1				ADGRL2
RALB			TUBB2B				FLOT2
ATP6AP2			ACTN1				RP2
RPS6			PRKAR2A				CPNE1
CLIC4			ETF1				PSMC5
EIF5A			RPS11				STX4
SLC2A1			NCSTN				PSMA6
DHX15			RALB				OTUB1
RAB13			RPL13				GANAB
KPNA2			RPL10				RPS13
GLA			MOB1A				MCM2
SNRNP200			CACYBP				FAM49B
RHEB			PRPS1				CPNE8
MYL6			CAPZB				PTP4A1
FSCN1			GARS				EIF2S3
SRM			AKAP12				EPB41
ADAM10			PTPRF				ARRDC1
EIF3E			UBE2M				PNP
SRI			NAA10				BUB3
PGD			ARF5				F2
SLC12A2			FBLN1				STMN1
MYO1B			CALR				PSMD13
GNA11			SUB1				IPO7
RPL6			RACGAP1				ARL2
NDRG1			MDH2				GIPC1
TENM3			2009-09-01				GNAI1
ADGRL2			DDX1				PACSIN3
FLOT2			SRSF1				RAC3
RP2			NAP1L4				MOB1A
CPNE1			SDC4				RAB18
PSMC5			ACAN				WDR18
STX4			SPOCK1				NOTCH2
PSMA6			APP				PSMC6
OTUB1			HS3ST3A1				SRP68
GANAB			PTX3				PPP2R2A
RPS13			HP1BP3				VTA1
MCM2			IMMT				GALK1
FAM49B			FNDC1				PRKAG1
CPNE8			SRRM2				RFC2
PTP4A1			NPEPPS				NAPA
EPHA2			HSPA4				NUDT5
EIF2S3			ANXA7				LAMB1
GJA1			CKB				TOP1
WDR6			GART				COL18A1
EPB41			PPP1CA				HSP90B1
ARRDC1			SLC1A5				HIST1H2BB
PNP			GPI				DSG2
BUB3			RHOG				TUBB2B
F2			ALB				RDX
STMN1			PCBP2				RPLP0
PSMD13			RUVBL1				RPL5
IPO7			RPL3				RPL13
CASK			RPL27				PDCD6
ARL2			LRRC57				RPL8
GIPC1			RAP2C				CD47
GNAI1			RAB2A				PDIA3
PACSIN3			RHEB				ITGA2
RAC3			PEBP1				RPL14
MOB1A			YWHAZ				ARF6
CAND1			PFN1				PHB
RAB18			ITGA2				HNRNPK
WDR18			ATIC				RUVBL1
NOTCH2			DDX3X				IMPDH2
GABARAPL2			A2M				EPRS
SMC2			PSMA6				PCBP2
PSMC6			LIN7C				YWHAG
MCM7			IDH1				LIN7C
DTYMK			DYNC1LI1				ST13P4
SRP68			PACSIN3				PRPF19
PPP2R2A			ACTR1A				RPL17
VTA1			RBBP7				ARF4
RRM1			NDRG1				RANGAP1
ADSL			ITGAV				PEBP1
MAPK3			MPZL1				KRT14
GALK1			PSMA3				EEF1D
PRKAG1			PMVK				RPS20
CSNK1G3			RAB13				NCAM1
COPB1			YWHAH				TALDO1
RFC2			AKR1B1				RALA
NAPA			HBA1				UBE2M
FMNL2			ITIH2				CACYBP
NUDT5			RPS25				CAP1
MVB12B			MYL6				DLG3
LAMB1			ARF6				YWHAB
TOP1			PSMB1				CAPZB
COL18A1			EIF2S3				RPL35A
HSP90B1			ARL2				NONO
HIST1H2BB			RPL17				SLC9A3R1
DSG2			CD2AP				EIF3C
TUBB2B			PTP4A1				PSMC3
RDX			WDR18				MCAM
RPLP0			RPS14				2011-09-01
RPL5			PSMA5				HPRT1
RPL13			ARPC4				RANBP1
PDCD6			RPS6				KIF5B
RPL8			SRP68				WDR1
CD47			EEF1D				RAB1B
PDIA3			PTGES3				ACOT7
ITGA2			MYL12A				UBE2N
RPL14			HSPE1				RPL24
ARF6			PVR				LLGL1
PHB			VPS25				CHMP4B
HNRNPK			ISOC1				RPS14
RUVBL1			DUSP3				SARS
IMPDH2			ABI1				PPP2R1A
EPRS			SMPDL3B				SNRPD1
PCBP2			EIF3G				NACA
YWHAG			ANP32B				NAA10
LIN7C			MAPRE1				PSMC4
ST13P4			ATP5O				GSTP1
PRPF19			ENPEP				PSMA5
RPL17			DDOST				DDX3X
ARF4			ENAH				GARS
RANGAP1			GOT2				CHMP6
PEBP1			HSD17B4				SLC38A1
KRT14			RPA1				ACTN1
EEF1D			DDX21				RPL30
RPS20			EGFLAM				PACSIN2
NCAM1			NRXN3				SYNGR2
TALDO1			XYLT1				CEP55
PSMD2			VDAC3				GNAI2
RALA			GPC2				2002-09-01
UBE2M			HSD17B10				RPS15A
CACYBP			UQCRC2				ALCAM
CAP1			ATP5C1				MAT2A
DLG3			CKAP4				PSMD7
YWHAB			PELP1				ARPC2
IGF2R			DLST				DYNC1LI1
CAPZB			SF3A1				KRAS
RPL35A			CTNNA1				PDCD10
NONO			VCL				PSMC1
SLC9A3R1			SNRNP200				RAB22A
EIF3C			LYN				SAR1B
PSMC3			EHD1				PARK7
MCAM			CPD				OLA1
2011-09-01			IST1				RPL9
HPRT1			LLGL1				ATP6V1A
LARS			CPNE8				ACAT2
RANBP1			EIF5A				PRKACA
KIF5B			RPL4				RAB4A
WDR1			ACOT7				ISOC1
RAB1B			BZW1				AIMP1
AFP			AP1M1				PGLS
ACOT7			ABCE1				DUSP3
UBE2N			CALM1				NANS
RPL24			C3				ABHD14B
LLGL1			F2				VCAN
CHMP4B			DDX39B				NDNF
RPS14			GANAB				LAMA1
SARS			TALDO1				NID2
PPP2R1A			ACSL4				HNRNPU
SNRPD1			PGD				HSPD1
CSE1L			FLOT2				SET
NACA			RAB18				HBB
NAA10			SARS				H2AFV
PSMC4			AKR7A2				AHSG
GSTP1			PRDX2				RPS26
PSMA5			ATP1B1				ATP5A1
DDX3X			PPP2CA				STIP1
GARS			UBE2K				SUPT16H
CHMP6			CAPZA1				FLNA
SLC38A1			ATP6AP2				LAMP1
ACTN1			RAB21				NRP1
RPL30			RPLP2				VDAC1
PACSIN2			GSTO1				ARF3
SYNGR2			EIF3E				APRT
CEP55			STMN1				HSPE1
GNAI2			CD9				SERPINC1
2002-09-01			SLC2A1				ILF3
RPS15A			RPS13				ATP1B1
SF3B1			RAB1B				PHB2
ATP6V0A1			PACSIN2				ITGAV
FERMT2			CEP55				MYH9
ALCAM			OLA1				RAB35
MAT2A			UBE2N				TMED10
AP2A2			NACA				PSMA7
PSMD7			RAB22A				RCC2
C4A			FDPS				LTF
ARPC2			HSPH1				NUDC
DYNC1LI1			PRKAG1				PPP2CA
KRAS			HPRT1				CD63
PDCD10			PSMC4				RPL12
PSMC1			NUDC				RAB6A
RAB22A			ALDH7A1				RPL11
SAR1B			CPNE1				PSME3
MARS			MAP2K1				PRPS1
EIF3L			RAC3				UBE2V1
PARK7			HIST1H2BB				AHNAK
OLA1			RPL14				DNAJA1
RPL9			PSMA7				PPA1
SLC39A6			PSMB2				KIF23
ATP6V1A			RPL8				HNRNPD
ACAT2			CD47				PTGES3
TSPAN6			YWHAG				SRP72
PRKACA			ST13P4				SLC39A10
BLVRA			ARF4				RPL27A
PPIL1			RPS20				ABI1
RAB4A			RALA				MYL12A
ISOC1			YWHAB				RPL21
CSTB			RPL24				TXN
AIMP1			CHMP4B				ARPC4
GPM6A			CHMP6				RPS23
VPS35			SYNGR2				BZW1
CST3			2002-09-01				SNRPD3
PGLS			MAT2A				YKT6
DUSP3			SAR1B				AP1M1
NANS			RPL9				TMED9
ACP1			ATP6V1A				AHSA1
TRAPPC3			ARF3				VARS
NMT1			RCC2				GNB1
PPID			RPL12				F11R
EFR3A			PSME3				SLC39A14
RAB38			DNAJC5				M6PR
ABHD14B			KRT14				SNX3
SERPINB6			NCAM1				BROX
TAOK1			PSMC1				RAB21
ATP2B4			COPS8				EFNB1
VCAN			EIF3B				AKR7A2
NDNF			SEC22B				GOLGA7
LAMA1			NPTN				RPLP2
NID2			ITIH3				DSTN
HNRNPU			ARPC2				IGF1R
HSPD1			SLC9A3R1				RPL22
SET			RANBP1				PITPNB
HBB			TMED10				ARL3
H2AFV			GSTM3				GSTM3
AHSG			CHMP1A				PSMA4
RPS26			CPVL				CYSTM1
ATP5A1			CD276				ARPC1A
STIP1			NONO				CHMP1A
SUPT16H			WDR1				NME2
FLNA			PDCD10				CDC42
LAMP1			AIMP1				STX7
NRP1			RAB35				EIF3M
VDAC1			SLC39A10				UBE2K
ARF3			SNX3				GLIPR2
GLO1			EIF3H				EIF3H
APRT			CHMP2B				TSPAN9
HSPE1			TOLLIP				SNAP29
SERPINC1			CD59				NAMPT
ILF3			PDIA6				CHMP2B
ATP1B1			COX4I1				TXNDC17
PHB2			PRKCSH				HEBP1
ITGAV			CACNA2D2				FAM84B
MYH9			SNX2				FDPS
RAB35			TMEM30A				ARL1
TMED10			PRDX4				CDK5
PSMA7			SULT1A1				ESD
RCC2			LMAN2				GNAO1
LTF			LMAN1				PSMB6
NUDC			GPC6				UBE2L3
PPP2CA			PRDX3				PPAT
CD63			SSBP1				COPS8
RPL12			CFL2				UCHL3
RAB6A			FEN1				DRG1
RPL11			SCARB1				SHMT1
PSME3			SSR4				CHMP4A
PRPS1			FBL				GNAQ
RPL15			ANP32E				DDX1
UBE2V1			SRP54				PSMD14
AHNAK			NPM1				HSPA9
DNAJA1			CCBE1				P4HB
PPA1			H1F0				RPA1
KIF23			SLC25A5				SNX2
HNRNPD			SULF2				ACTR3
PTGES3			AP3B1				RPS17
SRP72			ACAT1				CD55
SLC39A10			TCOF1				PAFAH1B3
MYO1D			IGSF10				PYCR3
RPL27A			SFXN1				RPS7
ABI1			DLD				PRKAR2A
MYL12A			SERPINI1				IGF2BP1
RPL21			ATAD3B				CALR
SLC7A5			AP3S1				PSMD8
TXN			ABI3BP				SEC22B
SLC7A1			RPL7				ERLIN2
ARPC4			EPB41L2				TOLLIP
RPS23			PSMD13				UMPS
BZW1			KIF5B				CDK4
SNRPD3			SLC29A1				BPNT1
YKT6			MCM2				CSPG4
AP1M1			GNAI2				CPD
TMED9			ADAM10				LAMA5
AHSA1			ALCAM				PTPRF
VARS			ITGA1				TRIP13
GNB1			PPP2R2A				GPC4
F11R			ANXA4				PSMB2
SLC39A14			EIF2S1				ATP5B
M6PR			CTPS1				YBX1
GRB2			ARRDC1				VDAC2
SNX3			GNAI1				SHISA2
BROX			PSMC3				DNAJC5
RAB21			BROX				CPVL
EFNB1			IGF1R				RALY
AKR7A2			PITPNB				CAPZA1
GOLGA7			YES1				PCNA
RPLP2			MOV10				YES1
DSTN			RFC2				CD276
IGF1R			AHNAK				HNRNPA1
RPL22			PSMD7				ALDOC
TARS			RP2				EEF1B2
PITPNB			PPP2R1A				PAFAH1B1
ARL3			PARK7				RAB23
GSTM3			PRKACA				MBLAC2
CD151			SNRPD1				ITGA1
PSMA4			RAB4A				HSPH1
PCBP1			YKT6				MOV10
MCM5			EIF3M				TUBB
CYSTM1			ACAT2				CANX
ARPC1A			APRT				FBLN1
CHMP1A			VAMP3				RPL18A
KIAA0319L			NOTCH2				BAG6
NME2			MCAM				VAMP3
CDC42			KRAS				AKAP12
STX7			NRP1				EIF3B
EIF3M			RPL27A				PVR
UBE2K			GOLGA7				TOP2A
TKT			DSTN				VPS25
GLIPR2			UCHL3				RPL23
PFAS			SHISA2				LAMTOR1
AP1G1			ALDOC				HDAC2
EIF3H			GSTP1				VPS26A
TSPAN9			PPA1				RPS5
SNAP29			KIF23				CRYZ
NAMPT			GNB1				LAMA4
CHMP2B			F11R				CD81
TXNDC17			M6PR				SMPDL3B
HEBP1			ARL3				NECTIN2
SCAMP3			ARPC1A				ABCF1
XPO1			SNAP29				PSMB4
CORO1C			NAMPT				SDK2
RSU1			TUBB				EEF1E1
FAM84B			ABCF1
FDPS			PSMD8
ARL1			ECE1
CDK5			DNAJA1
ESD			RPS23
GNAO1			HEBP1
RPS27			PCNA
SH3GL1			EEF1B2
PRPSAP2			H2AFV
PSMB6			RPS26
VPS28			LAMP1
HINT1			SERPINC1
CTNNB1			CD63
LSR			RPL11
UBE2L3			UBE2V1
SNRNP40			AHSA1
PPAT			SLC39A14
COPS8			EFNB1
VPS4B			RPL22
SND1			CYSTM1
UCHL3			NME2
SYNGR1			STX7
SLC6A8			ARL1
AK1			SHMT1
DRG1			CHMP4A
SHMT1			HDAC2
GLRX3			CD81
CHMP4A			EEF1E1
GNAQ			RPS7
HNRNPA2B1			ERLIN2
CDH2			SNRPN
RAB34			PRSS23
ATP6V0D1			RAB5A
NTPCR			SNRPD2
C12orf10			CSRP2
SCAMP1			ITGA4
PIN1			PSMD14
NCS1			ACTR3
VAMP8			RPS17
IDE			PAFAH1B3
DDAH2			KRT17
AKR1A1			STX12
RBP4			CNN3
NUBP2			PCMT1
RAD50			HNRNPH1
INPP5A			ACP2
CLEC3B			SPCS3
			TMX1
DDX1			DDX6
APOE			DAG1
PSMD14			ARPC5L
ALDH9A1			POLR2E
DNAJC7			GSS
CPE			TSN
GGCT			PGRMC1
CDK2			ERP29
HSPA9			RCN1
P4HB			H1FX
RPA1			APMAP
SNX2			HEXB
SLC44A2			SDC2
ACTR3			EIF4E
RPS17			HMGA1
CD55			RPL23A
VAMP7			SRSF9
PAFAH1B3			PURA
EPHA7			HAPLN3
TOM1L1			VWA1
COPS6			LEO1
PYCR3			RPL26L1
GNPDA1			C1QBP
PFKP			OS9
DCXR			COL4A2
RAB39A			PPM1G
RNPEP			DLAT
DIRAS1			ATP5F1
GALM			STOML2
LRRC40			UBE2O
GNB4			UQCRC1
LGALS3			DCN
			RPS24
RPS7			CD109
PRKAR2A			GSPT1
RPS12			OLFML2B
EPHB2			NDUFS3
PCLO
IGF2BP1			PSMC2
CALR			NAPA
SYPL1			COPA
COTL1			MYO1B
PSMD8			GALK1
DCD			RPL30
SEC22B			ADSS
DCTN3			TPM4
ERLIN2			OAT
QARS			CDK11A
TOLLIP			PYGL
WDR77			GSN
UMPS			RAB6A
CDK4			TRIP13
GDI1			VPS26A
BAG2			BPNT1
EIF4H			DRG1
BPNT1			CRYZ
CSNK1A1			CDK5
CMTM6			LTF
MCM6			PSMB6
AASDHPPT			CDC37
			SOD1
CSPG4			RRM2
PLXNA1			S100A9
CPD			ARPC3
LAMA5			DSC1
MYO1C			SLC9A3R2
PTPRF			POLR2G
COPB2			NOP58
TRIP13			ERGIC1
MAP4K4			RPP30
DDB1			MRPL12
SMC4			ATP5L
TLN1			STAU1
GPC4			RPL28
PSMB2			CYC1
SF3B3			HMGB1
GNG12			MRPL48
DNM2
SLC6A15			ETFB
THBS1			BUB3
AARS			PLXNB2
ROCK1			RPS5
PI4KA			SDK2
CNTN1			CD55
SORT1			COL14A1
ZC3HAV1			PURB
HSPA4L			RARS
ATP5B			VARS
YBX1			TXN
VDAC2			PGLS
SHISA2			RPL35A
DNAJC5			2011-09-01
CPVL			FAM84B
RALY			PPAT
CAPZA1			RAB23
PCNA			MBLAC2
YES1			SNRPD3
CD276			RPL18A
HNRNPA1			LAMTOR1
ALDOC			NECTIN2
EEF1B2			UMPS
DDX5			NUDT5
PAFAH1B1			HBB
AFDN			TXNDC17
RAB23			GNAQ
IPO5			PSMB4
MBLAC2			SRSF7
PFDN2			EIF1AX
NSF			ARL8B
XPO7			SNRPA1
CNNM3			HMGCS1
NF2			REEP5
ITGA1			HRAS
HSPH1			ITIH1
MOV10			MRTO4
RCC1			F10
NEDD4L			CDC73
BLMH			POP1
PSMD1			RMDN3
UTRN			CHMP1B
ELOB
MSH2			HNRNPA1
TUBB			MARCKSL1
CANX			RPS10
FBLN1			STX3
RPL18A			PCDH7
BAG6			SHMT2
VAMP3			PGRMC2
AKAP12			C14orf166
EIF3B			PSMC6
PVR			GNAO1
TOP2A			VTA1
VPS25			RPS15A
RPL23			STK26
OCLN			PSMA4
ASNS			TOP2A
PDCD5			SLC38A1
LAMTOR1			TMED9
SLC5A6			CDC42
PRDX5			BAG6
TNPO1			CDK4
HDAC2			PSMB3
VPS26A			STX2
TLDC1			DBN1
LYPLA1			BGN
ARL6			SRPX2
RHOB			LRRC59
COPS4			TGFBR3
BOLA2			STXBP3
RPS5			RRAS
FABP5			SF3B2
USP5			IPO7
CLDN6			ESD
CRYZ			RPL23
GJC1			PEF1
MAPK1			ENPP1
PTPA			NANS
CDKN2A			ABHD14B
HINT3			AHSG
FAM171A2			HNRNPD
COL6A1			RPL21
EIF4A2			GLIPR2
HSPBP1			TSPAN9
SEC11A			UBE2L3
PDZD11			PLP2
CNDP2			RPL31
LAMA4			SF3B6
CD81			UCK2
SMPDL3B			2007-09-01
NECTIN2			BTN2A1
ABCF1			TARDBP
SLC2A14			FARSA
PSMB4			SERPINF1
SLC44A1			EIF3D
SDK2			QDPR
AP2A1			LPL
CARHSP1			SDF4
PCBD1			GGH
INSR			BCAP31
CADM1			GRPEL1
EEF1E1			UQCRFS1P1
PPIH			SPTAN1
SLK			CTR9
FAM234A			RBBP4
ITGA3			HMGA2
ACO1			SRI
PYGB			VPS37B
TSPAN14			PAFAH1B1
CHORDC1			CSNK2B
NEDD8			PYCR3
MACF1			MCTS1
ITCH			RPA2
			NAXE
			DNPH1
			FLG2
			DCTPP1
			IDI1
			ETFA
			FKBP3
			DSG1
			C20orf27
			PODXL2
			MPST

## Sheet: Urine_scUCF
Urine_scUCF					Urine_scUCF_Replicate1		Urine_scUCF_Replicate2		Urine_scUCF_Replicate3
#	Identified Proteins (296)	Accession Number	Alternate ID	Molecular Weight	Exclusive Unique Spectrum Count	Exclusive Unique Peptide Count	Exclusive Unique Spectrum Count	Exclusive Unique Peptide Count	Exclusive Unique Spectrum Count	Exclusive Unique Peptide Count
1	Uromodulin OS=Homo sapiens GN=UMOD PE=1 SV=1	UROM_HUMAN	UMOD	70 kDa	30	16	33	17	33	16
2	Keratin, type II cytoskeletal 1 OS=Homo sapiens GN=KRT1 PE=1 SV=6	K2C1_HUMAN	KRT1	66 kDa	27	22	36	25	33	22
3	Keratin, type I cytoskeletal 10 OS=Homo sapiens GN=KRT10 PE=1 SV=6	K1C10_HUMAN	KRT10	59 kDa	23	17	26	19	23	18
4	Keratin, type II cytoskeletal 2 epidermal OS=Homo sapiens GN=KRT2 PE=1 SV=2	K22E_HUMAN	KRT2	65 kDa	16	16	21	17	24	19
5	Keratin, type I cytoskeletal 9 OS=Homo sapiens GN=KRT9 PE=1 SV=3	K1C9_HUMAN	KRT9	62 kDa	13	11	20	13	22	15
6	Aminopeptidase N OS=Homo sapiens GN=ANPEP PE=1 SV=4	AMPN_HUMAN	ANPEP	110 kDa	27	23	31	25	35	26
7	Programmed cell death 6-interacting protein OS=Homo sapiens GN=PDCD6IP PE=1 SV=1	PDC6I_HUMAN	PDCD6IP	96 kDa	21	18	28	25	31	28
8	Ubiquitin-60S ribosomal protein L40 OS=Homo sapiens GN=UBA52 PE=1 SV=2	RL40_HUMAN	UBA52	15 kDa	4	3	6	5	7	5
9	Dipeptidyl peptidase 4 OS=Homo sapiens GN=DPP4 PE=1 SV=2	DPP4_HUMAN	DPP4	88 kDa	24	19	28	22	26	20
10	Neprilysin OS=Homo sapiens GN=MME PE=1 SV=2	NEP_HUMAN	MME	86 kDa	19	16	24	19	30	20
11	Keratin, type I cytoskeletal 14 OS=Homo sapiens GN=KRT14 PE=1 SV=4	K1C14_HUMAN	KRT14	52 kDa	7	7	10	10	10	10
12	Keratin, type II cytoskeletal 5 OS=Homo sapiens GN=KRT5 PE=1 SV=3	K2C5_HUMAN	KRT5	62 kDa	10	10	14	12	15	14
13	Keratin, type II cytoskeletal 6A OS=Homo sapiens GN=KRT6A PE=1 SV=3	K2C6A_HUMAN	KRT6A	60 kDa	4	4	9	9	8	8
14	Keratin, type I cytoskeletal 16 OS=Homo sapiens GN=KRT16 PE=1 SV=4	K1C16_HUMAN	KRT16	51 kDa	0	0	2	2	3	3
15	Ezrin OS=Homo sapiens GN=EZR PE=1 SV=4	EZRI_HUMAN	EZR	69 kDa	7	6	10	8	12	10
16	Actin, cytoplasmic 2 OS=Homo sapiens GN=ACTG1 PE=1 SV=1	ACTG_HUMAN (+1)	ACTG1	42 kDa	8	8	13	10	12	9
17	Prostatic acid phosphatase OS=Homo sapiens GN=ACPP PE=1 SV=3	PPAP_HUMAN	ACPP	45 kDa	8	7	11	10	10	10
18	Keratin, type I cytoskeletal 17 OS=Homo sapiens GN=KRT17 PE=1 SV=2	K1C17_HUMAN	KRT17	48 kDa	0	0	0	0	2	2
19	Immunoglobulin heavy constant alpha 1 OS=Homo sapiens GN=IGHA1 PE=1 SV=2	IGHA1_HUMAN	IGHA1	38 kDa	4	4	8	6	9	6
20	Moesin OS=Homo sapiens GN=MSN PE=1 SV=3	MOES_HUMAN	MSN	68 kDa	11	10	16	15	16	15
21	Ras-related protein Rab-3D OS=Homo sapiens GN=RAB3D PE=1 SV=1	RAB3D_HUMAN	RAB3D	24 kDa	2	2	0	0	0	0
22	Ras-related protein Rab-3B OS=Homo sapiens GN=RAB3B PE=1 SV=2	RAB3B_HUMAN	RAB3B	25 kDa	7	6	8	6	8	6
23	Radixin OS=Homo sapiens GN=RDX PE=1 SV=1	RADI_HUMAN	RDX	69 kDa	0	0	5	5	3	3
24	Serum albumin OS=Homo sapiens GN=ALB PE=1 SV=2	ALBU_HUMAN	ALB	69 kDa	12	11	13	12	13	12
25	Annexin A11 OS=Homo sapiens GN=ANXA11 PE=1 SV=1	ANX11_HUMAN	ANXA11	54 kDa	10	10	13	13	15	13
26	IST1 homolog OS=Homo sapiens GN=IST1 PE=1 SV=1	IST1_HUMAN	IST1	40 kDa	9	8	10	9	10	9
27	Isocitrate dehydrogenase [NADP] cytoplasmic OS=Homo sapiens GN=IDH1 PE=1 SV=2	IDHC_HUMAN	IDH1	47 kDa	7	7	10	9	12	10
28	Galectin-3-binding protein OS=Homo sapiens GN=LGALS3BP PE=1 SV=1	LG3BP_HUMAN	LGALS3BP	65 kDa	6	5	10	9	10	9
29	Mucin-5B OS=Homo sapiens GN=MUC5B PE=1 SV=3	MUC5B_HUMAN	MUC5B	596 kDa	8	8	13	13	15	15
30	Heat shock cognate 71 kDa protein OS=Homo sapiens GN=HSPA8 PE=1 SV=1	HSP7C_HUMAN	HSPA8	71 kDa	12	12	13	12	16	16
31	Protein-glutamine gamma-glutamyltransferase 4 OS=Homo sapiens GN=TGM4 PE=1 SV=2	TGM4_HUMAN	TGM4	77 kDa	7	7	10	10	9	8
32	CD9 antigen OS=Homo sapiens GN=CD9 PE=1 SV=4	CD9_HUMAN	CD9	25 kDa	3	2	4	3	4	3
33	Keratin, type I cytoskeletal 13 OS=Homo sapiens GN=KRT13 PE=1 SV=4	K1C13_HUMAN	KRT13	50 kDa	2	2	0	0	4	4
34	Elongation factor 1-alpha 1 OS=Homo sapiens GN=EEF1A1 PE=1 SV=1	EF1A1_HUMAN (+1)	EEF1A1	50 kDa	5	5	6	5	7	6
35	Ras-related protein Rab-8B OS=Homo sapiens GN=RAB8B PE=1 SV=2	RAB8B_HUMAN	RAB8B	24 kDa	0	0	3	3	3	3
36	Keratin, type II cytoskeletal 4 OS=Homo sapiens GN=KRT4 PE=1 SV=4	K2C4_HUMAN	KRT4	57 kDa	3	3	2	2	3	3
37	14-3-3 protein zeta/delta OS=Homo sapiens GN=YWHAZ PE=1 SV=1	1433Z_HUMAN	YWHAZ	28 kDa	4	3	6	4	6	4
38	Solute carrier family 12 member 1 OS=Homo sapiens GN=SLC12A1 PE=1 SV=2	S12A1_HUMAN	SLC12A1	121 kDa	8	7	10	9	9	8
39	Annexin A5 OS=Homo sapiens GN=ANXA5 PE=1 SV=2	ANXA5_HUMAN	ANXA5	36 kDa	8	7	9	8	10	9
40	Ras-related protein Rab-27A OS=Homo sapiens GN=RAB27A PE=1 SV=3	RB27A_HUMAN	RAB27A	25 kDa	8	7	8	7	6	6
41	Heat shock protein HSP 90-alpha OS=Homo sapiens GN=HSP90AA1 PE=1 SV=5	HS90A_HUMAN	HSP90AA1	85 kDa	2	2	2	2	2	2
42	Syntenin-1 OS=Homo sapiens GN=SDCBP PE=1 SV=1	SDCB1_HUMAN	SDCBP	32 kDa	4	3	3	2	5	3
43	Heat shock protein HSP 90-beta OS=Homo sapiens GN=HSP90AB1 PE=1 SV=4	HS90B_HUMAN	HSP90AB1	83 kDa	7	7	8	8	8	8
44	Apolipoprotein D OS=Homo sapiens GN=APOD PE=1 SV=1	APOD_HUMAN	APOD	21 kDa	7	6	9	7	9	7
45	Peroxiredoxin-1 OS=Homo sapiens GN=PRDX1 PE=1 SV=1	PRDX1_HUMAN	PRDX1	22 kDa	7	7	8	8	10	9
46	14-3-3 protein epsilon OS=Homo sapiens GN=YWHAE PE=1 SV=1	1433E_HUMAN	YWHAE	29 kDa	10	8	8	7	9	8
47	Annexin A2 OS=Homo sapiens GN=ANXA2 PE=1 SV=2	ANXA2_HUMAN	ANXA2	39 kDa	7	7	10	10	12	12
48	Ras-related protein Rab-27B OS=Homo sapiens GN=RAB27B PE=1 SV=4	RB27B_HUMAN	RAB27B	25 kDa	2	2	2	2	2	2
49	Heat shock 70 kDa protein 1B OS=Homo sapiens GN=HSPA1B PE=1 SV=1	HS71B_HUMAN	HSPA1B	70 kDa	6	6	7	7	9	8
50	Sorbitol dehydrogenase OS=Homo sapiens GN=SORD PE=1 SV=4	DHSO_HUMAN	SORD	38 kDa	6	5	4	4	9	7
51	Guanine nucleotide-binding protein G(s) subunit alpha isoforms XLas OS=Homo sapiens GN=GNAS PE=1 SV=2	GNAS1_HUMAN	GNAS	111 kDa	5	5	8	8	7	7
52	Ras-related protein Rab-10 OS=Homo sapiens GN=RAB10 PE=1 SV=1	RAB10_HUMAN	RAB10	23 kDa	0	0	2	2	2	2
53	Peroxiredoxin-6 OS=Homo sapiens GN=PRDX6 PE=1 SV=3	PRDX6_HUMAN	PRDX6	25 kDa	4	4	7	7	6	6
54	Ras-related protein Rab-13 OS=Homo sapiens GN=RAB13 PE=1 SV=1	RAB13_HUMAN	RAB13	23 kDa	0	0	2	2	2	2
55	Annexin A4 OS=Homo sapiens GN=ANXA4 PE=1 SV=4	ANXA4_HUMAN	ANXA4	36 kDa	7	6	11	10	10	9
56	Lactotransferrin OS=Homo sapiens GN=LTF PE=1 SV=6	TRFL_HUMAN	LTF	78 kDa	8	8	11	11	10	10
57	Epidermal growth factor receptor kinase substrate 8-like protein 2 OS=Homo sapiens GN=EPS8L2 PE=1 SV=2	ES8L2_HUMAN	EPS8L2	81 kDa	4	4	7	7	8	8
58	Protein dopey-2 OS=Homo sapiens GN=DOPEY2 PE=1 SV=5	DOP2_HUMAN	DOPEY2	258 kDa	5	5	13	13	12	12
59	Annexin A3 OS=Homo sapiens GN=ANXA3 PE=1 SV=3	ANXA3_HUMAN	ANXA3	36 kDa	6	6	13	12	9	9
60	Lactoylglutathione lyase OS=Homo sapiens GN=GLO1 PE=1 SV=4	LGUL_HUMAN	GLO1	21 kDa	2	2	4	3	4	3
61	Gamma-glutamyltranspeptidase 1 OS=Homo sapiens GN=GGT1 PE=1 SV=2	GGT1_HUMAN	GGT1	61 kDa	6	6	7	7	8	7
62	Rab GDP dissociation inhibitor beta OS=Homo sapiens GN=GDI2 PE=1 SV=2	GDIB_HUMAN	GDI2	51 kDa	6	6	7	7	7	7
63	Polymeric immunoglobulin receptor OS=Homo sapiens GN=PIGR PE=1 SV=4	PIGR_HUMAN	PIGR	83 kDa	4	4	6	6	7	7
64	Peptidyl-prolyl cis-trans isomerase A OS=Homo sapiens GN=PPIA PE=1 SV=2	PPIA_HUMAN	PPIA	18 kDa	3	3	4	4	5	5
65	Serotransferrin OS=Homo sapiens GN=TF PE=1 SV=3	TRFE_HUMAN	TF	77 kDa	8	7	11	9	10	9
66	CD63 antigen OS=Homo sapiens GN=CD63 PE=1 SV=2	CD63_HUMAN	CD63	26 kDa	4	2	5	2	5	2
67	Peroxiredoxin-2 OS=Homo sapiens GN=PRDX2 PE=1 SV=5	PRDX2_HUMAN	PRDX2	22 kDa	3	3	5	5	5	5
68	14-3-3 protein sigma OS=Homo sapiens GN=SFN PE=1 SV=1	1433S_HUMAN	SFN	28 kDa	2	2	4	4	4	4
69	Immunoglobulin kappa constant OS=Homo sapiens GN=IGKC PE=1 SV=2	IGKC_HUMAN	IGKC	12 kDa	3	2	6	4	6	4
70	Guanine nucleotide-binding protein G(I)/G(S)/G(T) subunit beta-2 OS=Homo sapiens GN=GNB2 PE=1 SV=3	GBB2_HUMAN	GNB2	37 kDa	3	3	4	4	4	4
71	Immunoglobulin heavy constant mu OS=Homo sapiens GN=IGHM PE=1 SV=4	IGHM_HUMAN	IGHM	49 kDa	3	3	7	7	9	8
72	Immunoglobulin J chain OS=Homo sapiens GN=JCHAIN PE=1 SV=4	IGJ_HUMAN	JCHAIN	18 kDa	2	2	2	2	2	2
73	Creatine kinase B-type OS=Homo sapiens GN=CKB PE=1 SV=1	KCRB_HUMAN	CKB	43 kDa	4	4	5	4	5	4
74	14-3-3 protein gamma OS=Homo sapiens GN=YWHAG PE=1 SV=2	1433G_HUMAN	YWHAG	28 kDa	2	2	3	3	3	3
75	14-3-3 protein beta/alpha OS=Homo sapiens GN=YWHAB PE=1 SV=3	1433B_HUMAN	YWHAB	28 kDa	0	0	3	3	3	3
76	Golgi-associated plant pathogenesis-related protein 1 OS=Homo sapiens GN=GLIPR2 PE=1 SV=3	GAPR1_HUMAN	GLIPR2	17 kDa	3	2	4	2	4	2
77	G-protein coupled receptor family C group 5 member C OS=Homo sapiens GN=GPRC5C PE=1 SV=2	GPC5C_HUMAN	GPRC5C	48 kDa	3	3	5	4	5	4
78	Mucin-1 OS=Homo sapiens GN=MUC1 PE=1 SV=3	MUC1_HUMAN	MUC1	122 kDa	4	4	4	4	5	5
79	EH domain-containing protein 4 OS=Homo sapiens GN=EHD4 PE=1 SV=1	EHD4_HUMAN	EHD4	61 kDa	7	7	8	8	9	9
80	Guanine nucleotide-binding protein G(k) subunit alpha OS=Homo sapiens GN=GNAI3 PE=1 SV=3	GNAI3_HUMAN	GNAI3	41 kDa	0	0	3	3	4	3
81	Keratin, type II cytoskeletal 74 OS=Homo sapiens GN=KRT74 PE=1 SV=2	K2C74_HUMAN	KRT74	58 kDa	0	0	0	0	2	2
82	14-3-3 protein theta OS=Homo sapiens GN=YWHAQ PE=1 SV=1	1433T_HUMAN	YWHAQ	28 kDa	0	0	0	0	3	2
83	Alpha-enolase OS=Homo sapiens GN=ENO1 PE=1 SV=2	ENOA_HUMAN	ENO1	47 kDa	4	4	3	3	6	6
84	Immunoglobulin heavy constant gamma 3 OS=Homo sapiens GN=IGHG3 PE=1 SV=2	IGHG3_HUMAN	IGHG3	41 kDa	5	5	6	6	5	5
85	Deleted in malignant brain tumors 1 protein OS=Homo sapiens GN=DMBT1 PE=1 SV=2	DMBT1_HUMAN	DMBT1	261 kDa	2	2	6	5	9	8
86	Annexin A1 OS=Homo sapiens GN=ANXA1 PE=1 SV=2	ANXA1_HUMAN	ANXA1	39 kDa	3	3	6	5	5	4
87	Pyruvate kinase PKM OS=Homo sapiens GN=PKM PE=1 SV=4	KPYM_HUMAN	PKM	58 kDa	2	2	5	5	7	7
88	14-3-3 protein eta OS=Homo sapiens GN=YWHAH PE=1 SV=4	1433F_HUMAN	YWHAH	28 kDa	0	0	2	2	3	3
89	Lysosome-associated membrane glycoprotein 1 OS=Homo sapiens GN=LAMP1 PE=1 SV=3	LAMP1_HUMAN	LAMP1	45 kDa	2	2	4	4	4	4
90	2',3'-cyclic-nucleotide 3'-phosphodiesterase OS=Homo sapiens GN=CNP PE=1 SV=2	CN37_HUMAN	CNP	48 kDa	6	6	9	9	8	8
91	Olfactomedin-4 OS=Homo sapiens GN=OLFM4 PE=1 SV=1	OLFM4_HUMAN	OLFM4	57 kDa	6	5	9	6	8	5
92	Vacuolar protein sorting-associated protein 4B OS=Homo sapiens GN=VPS4B PE=1 SV=2	VPS4B_HUMAN	VPS4B	49 kDa	0	0	2	2	4	4
93	Unconventional myosin-Ic OS=Homo sapiens GN=MYO1C PE=1 SV=4	MYO1C_HUMAN	MYO1C	122 kDa	3	3	7	7	8	8
94	Tumor susceptibility gene 101 protein OS=Homo sapiens GN=TSG101 PE=1 SV=2	TS101_HUMAN	TSG101	44 kDa	8	8	10	10	8	8
95	Erythrocyte band 7 integral membrane protein OS=Homo sapiens GN=STOM PE=1 SV=3	STOM_HUMAN	STOM	32 kDa	5	5	7	6	7	6
96	L-lactate dehydrogenase B chain OS=Homo sapiens GN=LDHB PE=1 SV=2	LDHB_HUMAN	LDHB	37 kDa	6	6	7	7	8	8
97	Protein lifeguard 3 OS=Homo sapiens GN=TMBIM1 PE=1 SV=2	LFG3_HUMAN	TMBIM1	35 kDa	2	2	2	2	2	2
98	Phosphatidylethanolamine-binding protein 1 OS=Homo sapiens GN=PEBP1 PE=1 SV=3	PEBP1_HUMAN	PEBP1	21 kDa	4	4	4	4	4	4
99	BRO1 domain-containing protein BROX OS=Homo sapiens GN=BROX PE=1 SV=1	BROX_HUMAN	BROX	46 kDa	3	3	3	3	3	3
100	Ras-related protein Rab-11B OS=Homo sapiens GN=RAB11B PE=1 SV=4	RB11B_HUMAN	RAB11B	24 kDa	4	4	7	7	6	6
101	Zinc-alpha-2-glycoprotein OS=Homo sapiens GN=AZGP1 PE=1 SV=2	ZA2G_HUMAN	AZGP1	34 kDa	6	6	7	7	8	7
102	Ras-related protein Rab-14 OS=Homo sapiens GN=RAB14 PE=1 SV=4	RAB14_HUMAN	RAB14	24 kDa	2	2	3	3	2	2
103	Prostate-specific antigen OS=Homo sapiens GN=KLK3 PE=1 SV=2	KLK3_HUMAN	KLK3	29 kDa	3	2	5	4	5	3
104	G-protein coupled receptor family C group 5 member B OS=Homo sapiens GN=GPRC5B PE=2 SV=2	GPC5B_HUMAN	GPRC5B	45 kDa	2	2	2	2	2	2
105	Guanine nucleotide-binding protein subunit alpha-13 OS=Homo sapiens GN=GNA13 PE=1 SV=2	GNA13_HUMAN	GNA13	44 kDa	0	0	0	0	2	2
106	Choline transporter-like protein 2 OS=Homo sapiens GN=SLC44A2 PE=1 SV=3	CTL2_HUMAN	SLC44A2	80 kDa	2	2	5	5	4	4
107	Rab GDP dissociation inhibitor alpha OS=Homo sapiens GN=GDI1 PE=1 SV=2	GDIA_HUMAN	GDI1	51 kDa	2	2	2	2	0	0
108	Tyrosine-protein kinase Yes OS=Homo sapiens GN=YES1 PE=1 SV=3	YES_HUMAN	YES1	61 kDa	4	4	5	5	8	8
109	Prominin-1 OS=Homo sapiens GN=PROM1 PE=1 SV=1	PROM1_HUMAN	PROM1	97 kDa	5	5	6	6	7	7
110	Vacuolar protein sorting-associated protein 28 homolog OS=Homo sapiens GN=VPS28 PE=1 SV=1	VPS28_HUMAN	VPS28	25 kDa	2	2	2	2	3	2
111	Metalloreductase STEAP4 OS=Homo sapiens GN=STEAP4 PE=1 SV=1	STEA4_HUMAN	STEAP4	52 kDa	3	3	4	3	5	4
112	ADP-ribosylation factor 3 OS=Homo sapiens GN=ARF3 PE=1 SV=2	ARF3_HUMAN	ARF3	21 kDa	3	3	3	2	4	4
113	Neutrophil defensin 1 OS=Homo sapiens GN=DEFA1 PE=1 SV=1	DEF1_HUMAN	DEFA1	10 kDa	2	2	3	3	3	3
114	Transmembrane protease serine 2 OS=Homo sapiens GN=TMPRSS2 PE=1 SV=3	TMPS2_HUMAN	TMPRSS2	54 kDa	3	2	4	3	4	3
115	Synaptic vesicle membrane protein VAT-1 homolog OS=Homo sapiens GN=VAT1 PE=1 SV=2	VAT1_HUMAN	VAT1	42 kDa	4	4	5	5	5	5
116	Uroplakin-2 OS=Homo sapiens GN=UPK2 PE=1 SV=2	UPK2_HUMAN	UPK2	19 kDa	3	3	3	3	3	3
117	Cytosolic non-specific dipeptidase OS=Homo sapiens GN=CNDP2 PE=1 SV=2	CNDP2_HUMAN	CNDP2	53 kDa	2	2	2	2	3	3
118	Ras-related C3 botulinum toxin substrate 1 OS=Homo sapiens GN=RAC1 PE=1 SV=1	RAC1_HUMAN	RAC1	21 kDa	2	2	5	5	5	5
119	Fatty acid synthase OS=Homo sapiens GN=FASN PE=1 SV=3	FAS_HUMAN	FASN	273 kDa	0	0	8	8	11	11
120	Solute carrier family 2, facilitated glucose transporter member 5 OS=Homo sapiens GN=SLC2A5 PE=1 SV=1	GTR5_HUMAN	SLC2A5	55 kDa	3	3	3	3	3	3
121	Annexin A6 OS=Homo sapiens GN=ANXA6 PE=1 SV=3	ANXA6_HUMAN	ANXA6	76 kDa	2	2	7	7	7	7
122	Aquaporin-2 OS=Homo sapiens GN=AQP2 PE=1 SV=1	AQP2_HUMAN	AQP2	29 kDa	2	2	2	2	2	2
123	L-lactate dehydrogenase A chain OS=Homo sapiens GN=LDHA PE=1 SV=2	LDHA_HUMAN	LDHA	37 kDa	2	2	4	4	4	4
124	Multidrug resistance protein 1 OS=Homo sapiens GN=ABCB1 PE=1 SV=3	MDR1_HUMAN	ABCB1	141 kDa	3	3	6	6	6	6
125	Choline transporter-like protein 4 OS=Homo sapiens GN=SLC44A4 PE=2 SV=2	CTL4_HUMAN	SLC44A4	79 kDa	2	2	2	2	4	3
126	Proto-oncogene tyrosine-protein kinase Src OS=Homo sapiens GN=SRC PE=1 SV=3	SRC_HUMAN	SRC	60 kDa	2	2	3	3	3	3
127	Ras-related protein Rab-5C OS=Homo sapiens GN=RAB5C PE=1 SV=2	RAB5C_HUMAN	RAB5C	23 kDa	2	2	5	5	5	5
128	Brain-specific angiogenesis inhibitor 1-associated protein 2 OS=Homo sapiens GN=BAIAP2 PE=1 SV=1	BAIP2_HUMAN	BAIAP2	61 kDa	2	2	3	3	5	5
129	Chloride intracellular channel protein 1 OS=Homo sapiens GN=CLIC1 PE=1 SV=4	CLIC1_HUMAN	CLIC1	27 kDa	3	3	4	4	3	3
130	Fructose-bisphosphate aldolase A OS=Homo sapiens GN=ALDOA PE=1 SV=2	ALDOA_HUMAN	ALDOA	39 kDa	3	3	5	5	6	5
131	Ras-related protein Rap-1b OS=Homo sapiens GN=RAP1B PE=1 SV=1	RAP1B_HUMAN	RAP1B	21 kDa	2	2	3	3	4	4
132	Arrestin domain-containing protein 1 OS=Homo sapiens GN=ARRDC1 PE=1 SV=1	ARRD1_HUMAN	ARRDC1	46 kDa	2	2	3	3	3	3
133	Epidermal growth factor receptor kinase substrate 8 OS=Homo sapiens GN=EPS8 PE=1 SV=1	EPS8_HUMAN	EPS8	92 kDa	3	3	6	6	7	7
134	EH domain-containing protein 1 OS=Homo sapiens GN=EHD1 PE=1 SV=2	EHD1_HUMAN	EHD1	61 kDa	3	3	5	5	5	5
135	Brain acid soluble protein 1 OS=Homo sapiens GN=BASP1 PE=1 SV=2	BASP1_HUMAN	BASP1	23 kDa	4	4	5	5	5	5
136	Galectin-3 OS=Homo sapiens GN=LGALS3 PE=1 SV=5	LEG3_HUMAN	LGALS3	26 kDa	3	3	4	3	4	4
137	Guanine nucleotide-binding protein subunit alpha-11 OS=Homo sapiens GN=GNA11 PE=1 SV=2	GNA11_HUMAN	GNA11	42 kDa	2	2	2	2	4	4
138	Podocalyxin OS=Homo sapiens GN=PODXL PE=1 SV=2	PODXL_HUMAN	PODXL	59 kDa	2	2	0	0	3	3
139	Tubulin beta-4B chain OS=Homo sapiens GN=TUBB4B PE=1 SV=1	TBB4B_HUMAN	TUBB4B	50 kDa	3	3	5	5	6	6
140	Vacuolar protein sorting-associated protein VTA1 homolog OS=Homo sapiens GN=VTA1 PE=1 SV=1	VTA1_HUMAN	VTA1	34 kDa	2	2	3	3	3	3
141	Alcohol dehydrogenase [NADP(+)] OS=Homo sapiens GN=AKR1A1 PE=1 SV=3	AK1A1_HUMAN	AKR1A1	37 kDa	0	0	5	5	4	4
142	Glutamyl aminopeptidase OS=Homo sapiens GN=ENPEP PE=1 SV=3	AMPE_HUMAN	ENPEP	109 kDa	2	2	4	4	5	5
143	CD177 antigen OS=Homo sapiens GN=CD177 PE=1 SV=2	CD177_HUMAN	CD177	46 kDa	2	2	2	2	2	2
144	Ras-related protein Ral-A OS=Homo sapiens GN=RALA PE=1 SV=1	RALA_HUMAN	RALA	24 kDa	2	2	3	3	0	0
145	Synaptotagmin-like protein 1 OS=Homo sapiens GN=SYTL1 PE=1 SV=1	SYTL1_HUMAN	SYTL1	62 kDa	3	3	3	3	4	4
146	Carboxypeptidase M OS=Homo sapiens GN=CPM PE=1 SV=2	CBPM_HUMAN	CPM	51 kDa	2	2	4	4	4	4
147	Calcium-binding protein 39 OS=Homo sapiens GN=CAB39 PE=1 SV=1	CAB39_HUMAN	CAB39	40 kDa	0	0	0	0	2	2
148	Pro-epidermal growth factor OS=Homo sapiens GN=EGF PE=1 SV=2	EGF_HUMAN	EGF	134 kDa	3	3	3	3	5	5
149	Ras-related protein Rab-7a OS=Homo sapiens GN=RAB7A PE=1 SV=1	RAB7A_HUMAN	RAB7A	23 kDa	0	0	4	4	4	4
150	Immunoglobulin lambda constant 2 OS=Homo sapiens GN=IGLC2 PE=1 SV=1	IGLC2_HUMAN (+1)	IGLC2	11 kDa	0	0	3	3	4	4
151	Zymogen granule protein 16 homolog B OS=Homo sapiens GN=ZG16B PE=1 SV=3	ZG16B_HUMAN	ZG16B	23 kDa	0	0	2	2	3	3
152	Serpin B6 OS=Homo sapiens GN=SERPINB6 PE=1 SV=3	SPB6_HUMAN	SERPINB6	43 kDa	5	5	3	3	5	5
153	Sorcin OS=Homo sapiens GN=SRI PE=1 SV=1	SORCN_HUMAN	SRI	22 kDa	0	0	3	3	3	3
154	Receptor-type tyrosine-protein phosphatase eta OS=Homo sapiens GN=PTPRJ PE=1 SV=3	PTPRJ_HUMAN	PTPRJ	146 kDa	0	0	2	2	4	4
155	D-3-phosphoglycerate dehydrogenase OS=Homo sapiens GN=PHGDH PE=1 SV=4	SERA_HUMAN	PHGDH	57 kDa	0	0	4	4	3	3
156	Guanine nucleotide-binding protein G(q) subunit alpha OS=Homo sapiens GN=GNAQ PE=1 SV=4	GNAQ_HUMAN	GNAQ	42 kDa	0	0	0	0	3	3
157	Protein S100-A8 OS=Homo sapiens GN=S100A8 PE=1 SV=1	S10A8_HUMAN	S100A8	11 kDa	0	0	0	0	2	2
158	Uroplakin-1a OS=Homo sapiens GN=UPK1A PE=2 SV=1	UPK1A_HUMAN	UPK1A	29 kDa	2	2	3	3	3	3
159	Protein Niban OS=Homo sapiens GN=FAM129A PE=1 SV=1	NIBAN_HUMAN	FAM129A	103 kDa	5	5	5	5	5	5
160	Tyrosine-protein kinase FRK OS=Homo sapiens GN=FRK PE=1 SV=1	FRK_HUMAN	FRK	58 kDa	0	0	2	2	3	3
161	Leucine-rich alpha-2-glycoprotein OS=Homo sapiens GN=LRG1 PE=1 SV=2	A2GL_HUMAN	LRG1	38 kDa	0	0	2	2	2	2
162	cAMP-dependent protein kinase type II-alpha regulatory subunit OS=Homo sapiens GN=PRKAR2A PE=1 SV=2	KAP2_HUMAN	PRKAR2A	46 kDa	2	2	3	3	4	4
163	Tubulin alpha-3C/D chain OS=Homo sapiens GN=TUBA3C PE=1 SV=3	TBA3C_HUMAN (+1)	TUBA3C	50 kDa	2	2	2	2	2	2
164	Calpain-7 OS=Homo sapiens GN=CAPN7 PE=1 SV=1	CAN7_HUMAN	CAPN7	93 kDa	3	3	3	3	4	4
165	Glucose-6-phosphate isomerase OS=Homo sapiens GN=GPI PE=1 SV=4	G6PI_HUMAN	GPI	63 kDa	5	4	5	4	4	3
166	Protein S100-A9 OS=Homo sapiens GN=S100A9 PE=1 SV=1	S10A9_HUMAN	S100A9	13 kDa	0	0	0	0	2	2
167	V-type proton ATPase catalytic subunit A OS=Homo sapiens GN=ATP6V1A PE=1 SV=2	VATA_HUMAN	ATP6V1A	68 kDa	3	3	3	3	5	5
168	Lysosome-associated membrane glycoprotein 2 OS=Homo sapiens GN=LAMP2 PE=1 SV=2	LAMP2_HUMAN	LAMP2	45 kDa	0	0	2	2	2	2
169	Glutathione S-transferase A2 OS=Homo sapiens GN=GSTA2 PE=1 SV=4	GSTA2_HUMAN	GSTA2	26 kDa	0	0	3	3	3	3
170	Glyceraldehyde-3-phosphate dehydrogenase OS=Homo sapiens GN=GAPDH PE=1 SV=3	G3P_HUMAN	GAPDH	36 kDa	0	0	0	0	3	3
171	Malate dehydrogenase, cytoplasmic OS=Homo sapiens GN=MDH1 PE=1 SV=4	MDHC_HUMAN	MDH1	36 kDa	0	0	2	2	4	4
172	Leukocyte surface antigen CD47 OS=Homo sapiens GN=CD47 PE=1 SV=1	CD47_HUMAN	CD47	35 kDa	0	0	3	3	2	2
173	Nicastrin OS=Homo sapiens GN=NCSTN PE=1 SV=2	NICA_HUMAN	NCSTN	78 kDa	3	3	3	3	3	3
174	Carbonic anhydrase 2 OS=Homo sapiens GN=CA2 PE=1 SV=2	CAH2_HUMAN	CA2	29 kDa	2	2	2	2	4	4
175	Triosephosphate isomerase OS=Homo sapiens GN=TPI1 PE=1 SV=3	TPIS_HUMAN	TPI1	31 kDa	3	3	5	5	3	3
176	Programmed cell death protein 6 OS=Homo sapiens GN=PDCD6 PE=1 SV=1	PDCD6_HUMAN	PDCD6	22 kDa	2	2	3	2	4	3
177	ADP-ribosylation factor 4 OS=Homo sapiens GN=ARF4 PE=1 SV=3	ARF4_HUMAN	ARF4	21 kDa	2	2	0	0	0	0
178	Charged multivesicular body protein 1b OS=Homo sapiens GN=CHMP1B PE=1 SV=1	CHM1B_HUMAN	CHMP1B	22 kDa	2	2	2	2	2	2
179	Transforming protein RhoA OS=Homo sapiens GN=RHOA PE=1 SV=1	RHOA_HUMAN	RHOA	22 kDa	2	2	0	0	2	2
180	Tetraspanin-8 OS=Homo sapiens GN=TSPAN8 PE=1 SV=1	TSN8_HUMAN	TSPAN8	26 kDa	0	0	2	2	0	0
181	Plastin-2 OS=Homo sapiens GN=LCP1 PE=1 SV=6	PLSL_HUMAN	LCP1	70 kDa	0	0	4	4	8	8
182	Charged multivesicular body protein 4b OS=Homo sapiens GN=CHMP4B PE=1 SV=1	CHM4B_HUMAN	CHMP4B	25 kDa	2	2	2	2	3	3
183	Annexin A7 OS=Homo sapiens GN=ANXA7 PE=1 SV=3	ANXA7_HUMAN	ANXA7	53 kDa	3	3	3	3	5	5
184	Myeloperoxidase OS=Homo sapiens GN=MPO PE=1 SV=1	PERM_HUMAN	MPO	84 kDa	2	2	4	4	4	4
185	Ceruloplasmin OS=Homo sapiens GN=CP PE=1 SV=1	CERU_HUMAN	CP	122 kDa	2	2	2	2	3	3
186	Alpha-1-antichymotrypsin OS=Homo sapiens GN=SERPINA3 PE=1 SV=2	AACT_HUMAN	SERPINA3	48 kDa	2	2	4	4	4	4
187	Alpha-soluble NSF attachment protein OS=Homo sapiens GN=NAPA PE=1 SV=3	SNAA_HUMAN	NAPA	33 kDa	0	0	4	4	4	4
188	Peroxiredoxin-5, mitochondrial OS=Homo sapiens GN=PRDX5 PE=1 SV=4	PRDX5_HUMAN	PRDX5	22 kDa	2	2	2	2	2	2
189	Probable phospholipid-transporting ATPase IIA OS=Homo sapiens GN=ATP9A PE=1 SV=3	ATP9A_HUMAN	ATP9A	119 kDa	0	0	3	3	5	5
190	Copine-3 OS=Homo sapiens GN=CPNE3 PE=1 SV=1	CPNE3_HUMAN	CPNE3	60 kDa	0	0	2	2	3	3
191	Pancreatic alpha-amylase OS=Homo sapiens GN=AMY2A PE=1 SV=2	AMYP_HUMAN	AMY2A	58 kDa	2	2	0	0	0	0
192	4-trimethylaminobutyraldehyde dehydrogenase OS=Homo sapiens GN=ALDH9A1 PE=1 SV=3	AL9A1_HUMAN	ALDH9A1	54 kDa	2	2	2	2	2	2
193	Glutathione reductase, mitochondrial OS=Homo sapiens GN=GSR PE=1 SV=2	GSHR_HUMAN	GSR	56 kDa	0	0	2	2	2	2
194	Cytoplasmic FMR1-interacting protein 1 OS=Homo sapiens GN=CYFIP1 PE=1 SV=1	CYFP1_HUMAN	CYFIP1	145 kDa	2	2	2	2	3	3
195	Sucrase-isomaltase, intestinal OS=Homo sapiens GN=SI PE=1 SV=6	SUIS_HUMAN	SI	209 kDa	2	2	3	3	5	5
196	Acid ceramidase OS=Homo sapiens GN=ASAH1 PE=1 SV=5	ASAH1_HUMAN	ASAH1	45 kDa	2	2	4	4	4	4
197	Angiotensin-converting enzyme OS=Homo sapiens GN=ACE PE=1 SV=1	ACE_HUMAN	ACE	150 kDa	0	0	2	2	3	3
198	Desmoplakin OS=Homo sapiens GN=DSP PE=1 SV=3	DESP_HUMAN	DSP	332 kDa	0	0	5	5	8	8
199	Ubiquitin-like modifier-activating enzyme 1 OS=Homo sapiens GN=UBA1 PE=1 SV=3	UBA1_HUMAN	UBA1	118 kDa	0	0	2	2	5	5
200	Syntaxin-binding protein 2 OS=Homo sapiens GN=STXBP2 PE=1 SV=2	STXB2_HUMAN	STXBP2	66 kDa	0	0	3	3	3	3
201	Cathepsin D OS=Homo sapiens GN=CTSD PE=1 SV=1	CATD_HUMAN	CTSD	45 kDa	2	2	4	4	5	5
202	Carbonyl reductase [NADPH] 1 OS=Homo sapiens GN=CBR1 PE=1 SV=3	CBR1_HUMAN	CBR1	30 kDa	0	0	4	3	3	3
203	Profilin-1 OS=Homo sapiens GN=PFN1 PE=1 SV=2	PROF1_HUMAN	PFN1	15 kDa	0	0	3	3	2	2
204	Dermcidin OS=Homo sapiens GN=DCD PE=1 SV=2	DCD_HUMAN	DCD	11 kDa	2	2	0	0	0	0
205	Phosphoglycerate kinase 1 OS=Homo sapiens GN=PGK1 PE=1 SV=3	PGK1_HUMAN	PGK1	45 kDa	0	0	3	3	3	3
206	Thy-1 membrane glycoprotein OS=Homo sapiens GN=THY1 PE=1 SV=2	THY1_HUMAN	THY1	18 kDa	0	0	2	2	2	2
207	Elongation factor 2 OS=Homo sapiens GN=EEF2 PE=1 SV=4	EF2_HUMAN	EEF2	95 kDa	0	0	2	2	2	2
208	Ras-related protein Rab-2A OS=Homo sapiens GN=RAB2A PE=1 SV=1	RAB2A_HUMAN	RAB2A	24 kDa	0	0	3	3	3	3
209	Vesicular integral-membrane protein VIP36 OS=Homo sapiens GN=LMAN2 PE=1 SV=1	LMAN2_HUMAN	LMAN2	40 kDa	0	0	2	2	2	2
210	Lysosomal alpha-glucosidase OS=Homo sapiens GN=GAA PE=1 SV=4	LYAG_HUMAN	GAA	105 kDa	0	0	2	2	2	2
211	Synaptotagmin-7 OS=Homo sapiens GN=SYT7 PE=1 SV=3	SYT7_HUMAN	SYT7	46 kDa	0	0	3	3	3	3
212	Ras-related protein Rab-18 OS=Homo sapiens GN=RAB18 PE=1 SV=1	RAB18_HUMAN	RAB18	23 kDa	2	2	3	3	3	3
213	Calbindin OS=Homo sapiens GN=CALB1 PE=1 SV=2	CALB1_HUMAN	CALB1	30 kDa	2	2	2	2	3	3
214	Ketimine reductase mu-crystallin OS=Homo sapiens GN=CRYM PE=1 SV=1	CRYM_HUMAN	CRYM	34 kDa	0	0	3	3	3	3
215	Prominin-2 OS=Homo sapiens GN=PROM2 PE=1 SV=1	PROM2_HUMAN	PROM2	92 kDa	0	0	4	4	4	4
216	Tetraspanin-6 OS=Homo sapiens GN=TSPAN6 PE=1 SV=1	TSN6_HUMAN	TSPAN6	28 kDa	0	0	2	2	0	0
217	Brain-specific angiogenesis inhibitor 1-associated protein 2-like protein 1 OS=Homo sapiens GN=BAIAP2L1 PE=1 SV=2	BI2L1_HUMAN	BAIAP2L1	57 kDa	3	3	3	3	2	2
218	Synaptotagmin-1 OS=Homo sapiens GN=SYT1 PE=1 SV=1	SYT1_HUMAN	SYT1	48 kDa	2	2	2	2	2	2
219	Protein DJ-1 OS=Homo sapiens GN=PARK7 PE=1 SV=2	PARK7_HUMAN	PARK7	20 kDa	4	4	5	5	5	4
220	Vacuolar protein sorting-associated protein 37B OS=Homo sapiens GN=VPS37B PE=1 SV=1	VP37B_HUMAN	VPS37B	31 kDa	2	2	2	2	2	2
221	Protein AMBP OS=Homo sapiens GN=AMBP PE=1 SV=1	AMBP_HUMAN	AMBP	39 kDa	0	0	2	2	2	2
222	Myristoylated alanine-rich C-kinase substrate OS=Homo sapiens GN=MARCKS PE=1 SV=4	MARCS_HUMAN	MARCKS	32 kDa	0	0	2	2	2	2
223	Glycerol-3-phosphate dehydrogenase 1-like protein OS=Homo sapiens GN=GPD1L PE=1 SV=1	GPD1L_HUMAN	GPD1L	38 kDa	0	0	0	0	2	2
224	Ras-related protein Rab-25 OS=Homo sapiens GN=RAB25 PE=1 SV=2	RAB25_HUMAN	RAB25	23 kDa	0	0	3	3	3	3
225	CSC1-like protein 1 OS=Homo sapiens GN=TMEM63A PE=1 SV=3	CSCL1_HUMAN	TMEM63A	92 kDa	0	0	2	2	2	2
226	Dipeptidase 1 OS=Homo sapiens GN=DPEP1 PE=1 SV=3	DPEP1_HUMAN	DPEP1	46 kDa	0	0	2	2	2	2
227	Adenosylhomocysteinase OS=Homo sapiens GN=AHCY PE=1 SV=4	SAHH_HUMAN	AHCY	48 kDa	2	2	2	2	2	2
228	Plasma serine protease inhibitor OS=Homo sapiens GN=SERPINA5 PE=1 SV=3	IPSP_HUMAN	SERPINA5	46 kDa	0	0	3	3	3	3
229	Nucleoside diphosphate kinase A OS=Homo sapiens GN=NME1 PE=1 SV=1	NDKA_HUMAN	NME1	17 kDa	0	0	2	2	4	4
230	Rho GDP-dissociation inhibitor 1 OS=Homo sapiens GN=ARHGDIA PE=1 SV=3	GDIR1_HUMAN	ARHGDIA	23 kDa	2	2	2	2	2	2
231	F-actin-capping protein subunit beta OS=Homo sapiens GN=CAPZB PE=1 SV=4	CAPZB_HUMAN	CAPZB	31 kDa	2	2	3	3	3	3
232	Prostaglandin reductase 1 OS=Homo sapiens GN=PTGR1 PE=1 SV=2	PTGR1_HUMAN	PTGR1	36 kDa	0	0	2	2	2	2
233	cAMP-dependent protein kinase catalytic subunit alpha OS=Homo sapiens GN=PRKACA PE=1 SV=2	KAPCA_HUMAN (+1)	PRKACA	41 kDa	3	3	2	2	4	4
234	Hsc70-interacting protein OS=Homo sapiens GN=ST13 PE=1 SV=2	F10A1_HUMAN	ST13	41 kDa	0	0	2	2	2	2
235	Vasorin OS=Homo sapiens GN=VASN PE=1 SV=1	VASN_HUMAN	VASN	72 kDa	0	0	3	3	3	3
236	L-xylulose reductase OS=Homo sapiens GN=DCXR PE=1 SV=2	DCXR_HUMAN	DCXR	26 kDa	0	0	0	0	2	2
237	Na(+)/H(+) exchange regulatory cofactor NHE-RF1 OS=Homo sapiens GN=SLC9A3R1 PE=1 SV=4	NHRF1_HUMAN	SLC9A3R1	39 kDa	2	2	2	2	2	2
238	Glyoxalase domain-containing protein 4 OS=Homo sapiens GN=GLOD4 PE=1 SV=1	GLOD4_HUMAN	GLOD4	35 kDa	0	0	2	2	2	2
239	Angiopoietin-related protein 2 OS=Homo sapiens GN=ANGPTL2 PE=2 SV=1	ANGL2_HUMAN	ANGPTL2	57 kDa	0	0	2	2	0	0
240	Aspartate aminotransferase, cytoplasmic OS=Homo sapiens GN=GOT1 PE=1 SV=3	AATC_HUMAN	GOT1	46 kDa	5	5	4	4	6	6
241	Solute carrier family 12 member 3 OS=Homo sapiens GN=SLC12A3 PE=1 SV=3	S12A3_HUMAN	SLC12A3	113 kDa	0	0	0	0	2	2
242	Ferritin heavy chain OS=Homo sapiens GN=FTH1 PE=1 SV=2	FRIH_HUMAN	FTH1	21 kDa	2	2	0	0	0	0
243	Actin-related protein 2/3 complex subunit 4 OS=Homo sapiens GN=ARPC4 PE=1 SV=3	ARPC4_HUMAN	ARPC4	20 kDa	0	0	0	0	2	2
244	Putative ubiquitin-conjugating enzyme E2 N-like OS=Homo sapiens GN=UBE2NL PE=1 SV=1	UE2NL_HUMAN	UBE2NL	17 kDa	2	2	2	2	2	2
245	Glutathione synthetase OS=Homo sapiens GN=GSS PE=1 SV=1	GSHB_HUMAN	GSS	52 kDa	2	2	4	4	4	4
246	Napsin-A OS=Homo sapiens GN=NAPSA PE=1 SV=1	NAPSA_HUMAN	NAPSA	45 kDa	2	2	0	0	2	2
247	Cytochrome b561 OS=Homo sapiens GN=CYB561 PE=1 SV=2	CY561_HUMAN	CYB561	28 kDa	2	2	2	2	2	2
248	Lysosomal acid phosphatase OS=Homo sapiens GN=ACP2 PE=1 SV=3	PPAL_HUMAN	ACP2	48 kDa	2	2	0	0	2	2
249	Carbonic anhydrase 4 OS=Homo sapiens GN=CA4 PE=1 SV=2	CAH4_HUMAN	CA4	35 kDa	0	0	3	3	3	3
250	CD59 glycoprotein OS=Homo sapiens GN=CD59 PE=1 SV=1	CD59_HUMAN	CD59	14 kDa	0	0	2	2	2	2
251	ADP-ribosylation factor 6 OS=Homo sapiens GN=ARF6 PE=1 SV=2	ARF6_HUMAN	ARF6	20 kDa	0	0	2	2	2	2
252	Junction plakoglobin OS=Homo sapiens GN=JUP PE=1 SV=3	PLAK_HUMAN	JUP	82 kDa	0	0	2	2	2	2
253	Ubiquitin-conjugating enzyme E2 variant 1 OS=Homo sapiens GN=UBE2V1 PE=1 SV=2	UB2V1_HUMAN	UBE2V1	16 kDa	2	2	3	3	3	3
254	Synaptosomal-associated protein 23 OS=Homo sapiens GN=SNAP23 PE=1 SV=1	SNP23_HUMAN	SNAP23	23 kDa	2	2	0	0	0	0
255	Transitional endoplasmic reticulum ATPase OS=Homo sapiens GN=VCP PE=1 SV=4	TERA_HUMAN	VCP	89 kDa	2	2	2	2	2	2
256	Heme-binding protein 1 OS=Homo sapiens GN=HEBP1 PE=1 SV=1	HEBP1_HUMAN	HEBP1	21 kDa	0	0	0	0	3	3
257	Calpain-1 catalytic subunit OS=Homo sapiens GN=CAPN1 PE=1 SV=1	CAN1_HUMAN	CAPN1	82 kDa	0	0	2	2	0	0
258	Selenium-binding protein 1 OS=Homo sapiens GN=SELENBP1 PE=1 SV=2	SBP1_HUMAN	SELENBP1	52 kDa	0	0	0	0	2	2
259	Glutathione S-transferase omega-1 OS=Homo sapiens GN=GSTO1 PE=1 SV=2	GSTO1_HUMAN	GSTO1	28 kDa	2	2	3	3	2	2
260	Cell cycle control protein 50A OS=Homo sapiens GN=TMEM30A PE=1 SV=1	CC50A_HUMAN	TMEM30A	41 kDa	0	0	2	2	0	0
261	Epidermal growth factor receptor kinase substrate 8-like protein 1 OS=Homo sapiens GN=EPS8L1 PE=1 SV=3	ES8L1_HUMAN	EPS8L1	80 kDa	0	0	3	3	3	3
262	Adenine phosphoribosyltransferase OS=Homo sapiens GN=APRT PE=1 SV=2	APT_HUMAN	APRT	20 kDa	2	2	2	2	2	2
263	Acyl-protein thioesterase 1 OS=Homo sapiens GN=LYPLA1 PE=1 SV=1	LYPA1_HUMAN	LYPLA1	25 kDa	0	0	2	2	2	2
264	Inter-alpha-trypsin inhibitor heavy chain H4 OS=Homo sapiens GN=ITIH4 PE=1 SV=4	ITIH4_HUMAN	ITIH4	103 kDa	0	0	0	0	2	2
265	Charged multivesicular body protein 1a OS=Homo sapiens GN=CHMP1A PE=1 SV=1	CHM1A_HUMAN	CHMP1A	22 kDa	0	0	2	2	0	0
266	Syntaxin-3 OS=Homo sapiens GN=STX3 PE=1 SV=3	STX3_HUMAN	STX3	33 kDa	2	2	0	0	0	0
267	Glutaminyl-peptide cyclotransferase OS=Homo sapiens GN=QPCT PE=1 SV=1	QPCT_HUMAN	QPCT	41 kDa	0	0	0	0	2	2
268	Calcyphosin OS=Homo sapiens GN=CAPS PE=1 SV=1	CAYP1_HUMAN	CAPS	21 kDa	0	0	2	2	2	2
269	Protein kinase C and casein kinase substrate in neurons protein 2 OS=Homo sapiens GN=PACSIN2 PE=1 SV=2	PACN2_HUMAN	PACSIN2	56 kDa	0	0	2	2	0	0
270	Programmed cell death protein 10 OS=Homo sapiens GN=PDCD10 PE=1 SV=1	PDC10_HUMAN	PDCD10	25 kDa	2	2	0	0	2	2
271	Cysteine-rich and transmembrane domain-containing protein 1 OS=Homo sapiens GN=CYSTM1 PE=1 SV=1	CYTM1_HUMAN	CYSTM1	11 kDa	2	2	2	2	2	2
272	Cell division control protein 42 homolog OS=Homo sapiens GN=CDC42 PE=1 SV=2	CDC42_HUMAN	CDC42	21 kDa	0	0	0	0	2	2
273	Ubiquitin-conjugating enzyme E2 variant 3 OS=Homo sapiens GN=UEVLD PE=1 SV=2	UEVLD_HUMAN	UEVLD	52 kDa	0	0	2	2	0	0
274	Ras GTPase-activating-like protein IQGAP1 OS=Homo sapiens GN=IQGAP1 PE=1 SV=1	IQGA1_HUMAN	IQGAP1	189 kDa	0	0	2	2	2	2
275	Pterin-4-alpha-carbinolamine dehydratase OS=Homo sapiens GN=PCBD1 PE=1 SV=2	PHS_HUMAN	PCBD1	12 kDa	0	0	2	2	0	0
276	F-actin-capping protein subunit alpha-2 OS=Homo sapiens GN=CAPZA2 PE=1 SV=3	CAZA2_HUMAN	CAPZA2	33 kDa	0	0	0	0	2	2
277	Heme-binding protein 2 OS=Homo sapiens GN=HEBP2 PE=1 SV=1	HEBP2_HUMAN	HEBP2	23 kDa	2	2	2	2	2	2
278	Beta-secretase 2 OS=Homo sapiens GN=BACE2 PE=1 SV=1	BACE2_HUMAN	BACE2	56 kDa	0	0	2	2	0	0
279	Arginase-1 OS=Homo sapiens GN=ARG1 PE=1 SV=2	ARGI1_HUMAN	ARG1	35 kDa	0	0	0	0	2	2
280	MIT domain-containing protein 1 OS=Homo sapiens GN=MITD1 PE=1 SV=1	MITD1_HUMAN	MITD1	29 kDa	0	0	2	2	0	0
281	Myosin light polypeptide 6 OS=Homo sapiens GN=MYL6 PE=1 SV=2	MYL6_HUMAN	MYL6	17 kDa	0	0	2	2	2	2
282	Alpha-1-acid glycoprotein 1 OS=Homo sapiens GN=ORM1 PE=1 SV=1	A1AG1_HUMAN	ORM1	24 kDa	2	2	2	2	0	0
283	Actin-related protein 2 OS=Homo sapiens GN=ACTR2 PE=1 SV=1	ARP2_HUMAN	ACTR2	45 kDa	0	0	0	0	2	2
284	Gamma-glutamylcyclotransferase OS=Homo sapiens GN=GGCT PE=1 SV=1	GGCT_HUMAN	GGCT	21 kDa	0	0	2	2	2	2
285	Peflin OS=Homo sapiens GN=PEF1 PE=1 SV=1	PEF1_HUMAN	PEF1	30 kDa	0	0	2	2	0	0
286	Charged multivesicular body protein 6 OS=Homo sapiens GN=CHMP6 PE=1 SV=3	CHMP6_HUMAN	CHMP6	23 kDa	0	0	2	2	0	0
287	STE20-like serine/threonine-protein kinase OS=Homo sapiens GN=SLK PE=1 SV=1	SLK_HUMAN	SLK	143 kDa	0	0	0	0	2	2
288	Charged multivesicular body protein 4a OS=Homo sapiens GN=CHMP4A PE=1 SV=3	CHM4A_HUMAN	CHMP4A	25 kDa	0	0	2	2	2	2
289	Low-density lipoprotein receptor-related protein 2 OS=Homo sapiens GN=LRP2 PE=1 SV=3	LRP2_HUMAN	LRP2	522 kDa	0	0	2	2	0	0
290	Protein ABHD14B OS=Homo sapiens GN=ABHD14B PE=1 SV=1	ABHEB_HUMAN	ABHD14B	22 kDa	0	0	0	0	2	2
291	LanC-like protein 1 OS=Homo sapiens GN=LANCL1 PE=1 SV=1	LANC1_HUMAN	LANCL1	45 kDa	0	0	2	2	0	0
292	Puromycin-sensitive aminopeptidase OS=Homo sapiens GN=NPEPPS PE=1 SV=2	PSA_HUMAN	NPEPPS	103 kDa	0	0	3	3	0	0
293	Protein tweety homolog 3 OS=Homo sapiens GN=TTYH3 PE=1 SV=3	TTYH3_HUMAN	TTYH3	58 kDa	0	0	0	0	2	2
294	Fructose-1,6-bisphosphatase 1 OS=Homo sapiens GN=FBP1 PE=1 SV=5	F16P1_HUMAN	FBP1	37 kDa	2	2	0	0	0	0
295	Bone marrow stromal antigen 2 OS=Homo sapiens GN=BST2 PE=1 SV=1	BST2_HUMAN	BST2	20 kDa	0	0	0	0	2	2
296	Quinone oxidoreductase OS=Homo sapiens GN=CRYZ PE=1 SV=1	QOR_HUMAN	CRYZ	35 kDa	0	0	0	0	2	2
END OF FILE

## Sheet: Urine_Chitosan
Urine_Chitosan					Urine_Chitosan_Replicate1		Urine_Chitosan_Replicate2		Urine_Chitosan_Replicate3
#	Identified Proteins (436)	Accession Number	Alternate ID	Molecular Weight	Exclusive Unique Spectrum Count	Exclusive Unique Peptide Count	Exclusive Unique Spectrum Count	Exclusive Unique Peptide Count	Exclusive Unique Spectrum Count	Exclusive Unique Peptide Count
1	Uromodulin OS=Homo sapiens GN=UMOD PE=1 SV=1	UROM_HUMAN	UMOD	70 kDa	42	22	38	23	41	21
2	Aminopeptidase N OS=Homo sapiens GN=ANPEP PE=1 SV=4	AMPN_HUMAN	ANPEP	110 kDa	66	46	65	45	64	43
3	Galectin-3-binding protein OS=Homo sapiens GN=LGALS3BP PE=1 SV=1	LG3BP_HUMAN	LGALS3BP	65 kDa	28	23	29	22	26	20
4	Ubiquitin-60S ribosomal protein L40 OS=Homo sapiens GN=UBA52 PE=1 SV=2	RL40_HUMAN	UBA52	15 kDa	15	11	14	10	14	10
5	Serum albumin OS=Homo sapiens GN=ALB PE=1 SV=2	ALBU_HUMAN	ALB	69 kDa	31	26	32	25	31	25
6	Low-density lipoprotein receptor-related protein 2 OS=Homo sapiens GN=LRP2 PE=1 SV=3	LRP2_HUMAN	LRP2	522 kDa	43	38	43	37	36	32
7	Neprilysin OS=Homo sapiens GN=MME PE=1 SV=2	NEP_HUMAN	MME	86 kDa	36	28	33	26	32	25
8	Dipeptidyl peptidase 4 OS=Homo sapiens GN=DPP4 PE=1 SV=2	DPP4_HUMAN	DPP4	88 kDa	38	31	29	23	28	26
9	Keratin, type II cytoskeletal 1 OS=Homo sapiens GN=KRT1 PE=1 SV=6	K2C1_HUMAN	KRT1	66 kDa	29	23	27	23	25	21
10	Programmed cell death 6-interacting protein OS=Homo sapiens GN=PDCD6IP PE=1 SV=1	PDC6I_HUMAN	PDCD6IP	96 kDa	35	30	39	33	38	31
11	Keratin, type I cytoskeletal 10 OS=Homo sapiens GN=KRT10 PE=1 SV=6	K1C10_HUMAN	KRT10	59 kDa	21	17	23	17	21	17
12	Lactotransferrin OS=Homo sapiens GN=LTF PE=1 SV=6	TRFL_HUMAN	LTF	78 kDa	33	27	37	29	37	28
13	Serotransferrin OS=Homo sapiens GN=TF PE=1 SV=3	TRFE_HUMAN	TF	77 kDa	30	23	38	29	37	27
14	Pro-epidermal growth factor OS=Homo sapiens GN=EGF PE=1 SV=2	EGF_HUMAN	EGF	134 kDa	21	21	22	22	22	21
15	Apolipoprotein D OS=Homo sapiens GN=APOD PE=1 SV=1	APOD_HUMAN	APOD	21 kDa	12	9	14	9	14	9
16	Prostatic acid phosphatase OS=Homo sapiens GN=ACPP PE=1 SV=3	PPAP_HUMAN	ACPP	45 kDa	16	13	16	13	17	13
17	Protein AMBP OS=Homo sapiens GN=AMBP PE=1 SV=1	AMBP_HUMAN	AMBP	39 kDa	12	8	12	9	14	10
18	Actin, cytoplasmic 1 OS=Homo sapiens GN=ACTB PE=1 SV=1	ACTB_HUMAN (+1)	ACTB	42 kDa	19	17	20	18	23	16
19	Immunoglobulin heavy constant gamma 2 OS=Homo sapiens GN=IGHG2 PE=1 SV=2	IGHG2_HUMAN	IGHG2	36 kDa	9	8	9	8	10	9
20	Keratin, type II cytoskeletal 2 epidermal OS=Homo sapiens GN=KRT2 PE=1 SV=2	K22E_HUMAN	KRT2	65 kDa	12	11	13	11	13	11
21	Keratin, type I cytoskeletal 9 OS=Homo sapiens GN=KRT9 PE=1 SV=3	K1C9_HUMAN	KRT9	62 kDa	14	11	14	12	12	10
22	Immunoglobulin heavy constant gamma 3 OS=Homo sapiens GN=IGHG3 PE=1 SV=2	IGHG3_HUMAN	IGHG3	41 kDa	2	2	2	2	2	2
23	IST1 homolog OS=Homo sapiens GN=IST1 PE=1 SV=1	IST1_HUMAN	IST1	40 kDa	10	8	9	7	11	9
24	Ceruloplasmin OS=Homo sapiens GN=CP PE=1 SV=1	CERU_HUMAN	CP	122 kDa	18	14	17	14	20	15
25	Immunoglobulin gamma-1 heavy chain OS=Homo sapiens PE=1 SV=1	IGG1_HUMAN (+1)		49 kDa	0	0	0	0	2	2
26	Prostate-specific antigen OS=Homo sapiens GN=KLK3 PE=1 SV=2	KLK3_HUMAN	KLK3	29 kDa	8	6	9	7	9	6
27	Lysosomal alpha-glucosidase OS=Homo sapiens GN=GAA PE=1 SV=4	LYAG_HUMAN	GAA	105 kDa	12	10	15	13	15	13
28	Vasorin OS=Homo sapiens GN=VASN PE=1 SV=1	VASN_HUMAN	VASN	72 kDa	12	8	12	8	12	8
29	Plasma serine protease inhibitor OS=Homo sapiens GN=SERPINA5 PE=1 SV=3	IPSP_HUMAN	SERPINA5	46 kDa	11	9	13	11	14	12
30	Immunoglobulin heavy constant alpha 1 OS=Homo sapiens GN=IGHA1 PE=1 SV=2	IGHA1_HUMAN	IGHA1	38 kDa	10	8	9	8	11	9
31	Ezrin OS=Homo sapiens GN=EZR PE=1 SV=4	EZRI_HUMAN	EZR	69 kDa	15	14	18	17	16	15
32	Leucine-rich alpha-2-glycoprotein OS=Homo sapiens GN=LRG1 PE=1 SV=2	A2GL_HUMAN	LRG1	38 kDa	7	7	7	7	7	7
33	Keratin, type I cytoskeletal 14 OS=Homo sapiens GN=KRT14 PE=1 SV=4	K1C14_HUMAN	KRT14	52 kDa	7	7	10	10	7	7
34	Angiotensin-converting enzyme OS=Homo sapiens GN=ACE PE=1 SV=1	ACE_HUMAN	ACE	150 kDa	8	8	9	9	10	10
35	Clusterin OS=Homo sapiens GN=CLU PE=1 SV=1	CLUS_HUMAN	CLU	52 kDa	13	10	12	10	11	9
36	CD9 antigen OS=Homo sapiens GN=CD9 PE=1 SV=4	CD9_HUMAN	CD9	25 kDa	8	6	8	6	8	6
37	Keratin, type I cytoskeletal 16 OS=Homo sapiens GN=KRT16 PE=1 SV=4	K1C16_HUMAN	KRT16	51 kDa	2	2	4	4	3	3
38	Heat shock cognate 71 kDa protein OS=Homo sapiens GN=HSPA8 PE=1 SV=1	HSP7C_HUMAN	HSPA8	71 kDa	14	14	16	16	18	17
39	Pancreatic alpha-amylase OS=Homo sapiens GN=AMY2A PE=1 SV=2	AMYP_HUMAN	AMY2A	58 kDa	12	11	13	12	14	13
40	Isocitrate dehydrogenase [NADP] cytoplasmic OS=Homo sapiens GN=IDH1 PE=1 SV=2	IDHC_HUMAN	IDH1	47 kDa	12	11	12	11	11	10
41	Gamma-glutamyltranspeptidase 1 OS=Homo sapiens GN=GGT1 PE=1 SV=2	GGT1_HUMAN	GGT1	61 kDa	9	9	10	10	10	10
42	Plasma protease C1 inhibitor OS=Homo sapiens GN=SERPING1 PE=1 SV=2	IC1_HUMAN	SERPING1	55 kDa	7	7	8	8	9	8
43	Protein-glutamine gamma-glutamyltransferase 4 OS=Homo sapiens GN=TGM4 PE=1 SV=2	TGM4_HUMAN	TGM4	77 kDa	7	6	8	7	8	7
44	Basement membrane-specific heparan sulfate proteoglycan core protein OS=Homo sapiens GN=HSPG2 PE=1 SV=4	PGBM_HUMAN	HSPG2	469 kDa	7	7	7	7	8	8
45	G-protein coupled receptor family C group 5 member C OS=Homo sapiens GN=GPRC5C PE=1 SV=2	GPC5C_HUMAN	GPRC5C	48 kDa	8	7	8	6	7	5
46	Alpha-1-antitrypsin OS=Homo sapiens GN=SERPINA1 PE=1 SV=3	A1AT_HUMAN	SERPINA1	47 kDa	7	7	6	6	7	7
47	Heat shock 70 kDa protein 1B OS=Homo sapiens GN=HSPA1B PE=1 SV=1	HS71B_HUMAN	HSPA1B	70 kDa	10	9	9	9	10	9
48	Annexin A11 OS=Homo sapiens GN=ANXA11 PE=1 SV=1	ANX11_HUMAN	ANXA11	54 kDa	11	10	12	11	13	11
49	Sorbitol dehydrogenase OS=Homo sapiens GN=SORD PE=1 SV=4	DHSO_HUMAN	SORD	38 kDa	7	6	11	10	8	7
50	Glutamyl aminopeptidase OS=Homo sapiens GN=ENPEP PE=1 SV=3	AMPE_HUMAN	ENPEP	109 kDa	11	11	14	14	12	12
51	Syndecan-4 OS=Homo sapiens GN=SDC4 PE=1 SV=2	SDC4_HUMAN	SDC4	22 kDa	6	6	9	8	10	8
52	Keratin, type II cytoskeletal 5 OS=Homo sapiens GN=KRT5 PE=1 SV=3	K2C5_HUMAN	KRT5	62 kDa	10	10	13	13	14	14
53	Ras-related protein Rab-3B OS=Homo sapiens GN=RAB3B PE=1 SV=2	RAB3B_HUMAN	RAB3B	25 kDa	6	5	5	5	6	5
54	Carboxypeptidase E OS=Homo sapiens GN=CPE PE=1 SV=1	CBPE_HUMAN	CPE	53 kDa	7	7	7	7	6	6
55	Heat shock protein HSP 90-alpha OS=Homo sapiens GN=HSP90AA1 PE=1 SV=5	HS90A_HUMAN	HSP90AA1	85 kDa	2	2	2	2	4	4
56	14-3-3 protein sigma OS=Homo sapiens GN=SFN PE=1 SV=1	1433S_HUMAN	SFN	28 kDa	5	5	7	7	8	8
57	Transmembrane protease serine 2 OS=Homo sapiens GN=TMPRSS2 PE=1 SV=3	TMPS2_HUMAN	TMPRSS2	54 kDa	5	4	7	6	5	4
58	Keratin, type II cytoskeletal 6C OS=Homo sapiens GN=KRT6C PE=1 SV=3	K2C6C_HUMAN	KRT6C	60 kDa	6	6	10	9	8	8
59	Syntenin-1 OS=Homo sapiens GN=SDCBP PE=1 SV=1	SDCB1_HUMAN	SDCBP	32 kDa	10	7	9	6	9	6
60	Moesin OS=Homo sapiens GN=MSN PE=1 SV=3	MOES_HUMAN	MSN	68 kDa	5	5	5	5	4	4
61	Cubilin OS=Homo sapiens GN=CUBN PE=1 SV=5	CUBN_HUMAN	CUBN	399 kDa	11	11	16	14	14	14
62	CD63 antigen OS=Homo sapiens GN=CD63 PE=1 SV=2	CD63_HUMAN	CD63	26 kDa	6	3	6	3	5	2
63	Mucin-1 OS=Homo sapiens GN=MUC1 PE=1 SV=3	MUC1_HUMAN	MUC1	122 kDa	3	3	6	5	4	4
64	Tumor susceptibility gene 101 protein OS=Homo sapiens GN=TSG101 PE=1 SV=2	TS101_HUMAN	TSG101	44 kDa	11	8	9	7	10	8
65	14-3-3 protein gamma OS=Homo sapiens GN=YWHAG PE=1 SV=2	1433G_HUMAN	YWHAG	28 kDa	4	4	4	4	4	4
66	Rab GDP dissociation inhibitor beta OS=Homo sapiens GN=GDI2 PE=1 SV=2	GDIB_HUMAN	GDI2	51 kDa	11	10	11	10	12	11
67	L-lactate dehydrogenase B chain OS=Homo sapiens GN=LDHB PE=1 SV=2	LDHB_HUMAN	LDHB	37 kDa	9	9	10	10	8	8
68	Ras-related protein Rab-27B OS=Homo sapiens GN=RAB27B PE=1 SV=4	RB27B_HUMAN	RAB27B	25 kDa	3	3	4	4	3	3
69	BRO1 domain-containing protein BROX OS=Homo sapiens GN=BROX PE=1 SV=1	BROX_HUMAN	BROX	46 kDa	5	5	6	5	8	7
70	Vitamin K-dependent protein Z OS=Homo sapiens GN=PROZ PE=1 SV=2	PROZ_HUMAN	PROZ	45 kDa	5	5	6	6	7	6
71	Hemopexin OS=Homo sapiens GN=HPX PE=1 SV=2	HEMO_HUMAN	HPX	52 kDa	7	6	9	8	9	8
72	Triosephosphate isomerase OS=Homo sapiens GN=TPI1 PE=1 SV=3	TPIS_HUMAN	TPI1	31 kDa	6	5	6	5	5	4
73	Annexin A1 OS=Homo sapiens GN=ANXA1 PE=1 SV=2	ANXA1_HUMAN	ANXA1	39 kDa	8	8	7	7	7	7
74	Arrestin domain-containing protein 1 OS=Homo sapiens GN=ARRDC1 PE=1 SV=1	ARRD1_HUMAN	ARRDC1	46 kDa	5	4	4	4	4	4
75	Alpha-N-acetylglucosaminidase OS=Homo sapiens GN=NAGLU PE=1 SV=2	ANAG_HUMAN	NAGLU	82 kDa	5	5	10	10	8	8
76	Elongation factor 1-alpha 1 OS=Homo sapiens GN=EEF1A1 PE=1 SV=1	EF1A1_HUMAN (+1)	EEF1A1	50 kDa	3	3	6	5	5	4
77	Protein dopey-2 OS=Homo sapiens GN=DOPEY2 PE=1 SV=5	DOP2_HUMAN	DOPEY2	258 kDa	11	11	15	15	11	11
78	14-3-3 protein beta/alpha OS=Homo sapiens GN=YWHAB PE=1 SV=3	1433B_HUMAN	YWHAB	28 kDa	2	2	0	0	0	0
79	Probable serine carboxypeptidase CPVL OS=Homo sapiens GN=CPVL PE=1 SV=2	CPVL_HUMAN	CPVL	54 kDa	5	5	5	5	4	4
80	Cathepsin D OS=Homo sapiens GN=CTSD PE=1 SV=1	CATD_HUMAN	CTSD	45 kDa	8	8	9	9	6	6
81	Phosphatidylethanolamine-binding protein 1 OS=Homo sapiens GN=PEBP1 PE=1 SV=3	PEBP1_HUMAN	PEBP1	21 kDa	3	3	3	3	3	3
82	Heat shock protein HSP 90-beta OS=Homo sapiens GN=HSP90AB1 PE=1 SV=4	HS90B_HUMAN	HSP90AB1	83 kDa	5	5	7	7	7	7
83	Glyceraldehyde-3-phosphate dehydrogenase OS=Homo sapiens GN=GAPDH PE=1 SV=3	G3P_HUMAN	GAPDH	36 kDa	5	3	5	3	7	5
84	Extracellular superoxide dismutase [Cu-Zn] OS=Homo sapiens GN=SOD3 PE=1 SV=2	SODE_HUMAN	SOD3	26 kDa	4	3	6	4	5	4
85	Myeloperoxidase OS=Homo sapiens GN=MPO PE=1 SV=1	PERM_HUMAN	MPO	84 kDa	9	9	12	12	12	12
86	Annexin A4 OS=Homo sapiens GN=ANXA4 PE=1 SV=4	ANXA4_HUMAN	ANXA4	36 kDa	10	9	11	10	10	8
87	Choline transporter-like protein 4 OS=Homo sapiens GN=SLC44A4 PE=2 SV=2	CTL4_HUMAN	SLC44A4	79 kDa	10	9	10	9	11	10
88	14-3-3 protein zeta/delta OS=Homo sapiens GN=YWHAZ PE=1 SV=1	1433Z_HUMAN	YWHAZ	28 kDa	6	4	8	6	8	6
89	Vesicular integral-membrane protein VIP36 OS=Homo sapiens GN=LMAN2 PE=1 SV=1	LMAN2_HUMAN	LMAN2	40 kDa	5	5	5	5	5	5
90	Matrix remodeling-associated protein 8 OS=Homo sapiens GN=MXRA8 PE=1 SV=1	MXRA8_HUMAN	MXRA8	49 kDa	7	7	8	8	6	6
91	Annexin A5 OS=Homo sapiens GN=ANXA5 PE=1 SV=2	ANXA5_HUMAN	ANXA5	36 kDa	9	8	10	9	10	9
92	Ras-related protein Rab-10 OS=Homo sapiens GN=RAB10 PE=1 SV=1	RAB10_HUMAN	RAB10	23 kDa	2	2	2	2	3	3
93	Olfactomedin-4 OS=Homo sapiens GN=OLFM4 PE=1 SV=1	OLFM4_HUMAN	OLFM4	57 kDa	9	7	9	8	9	7
94	Dipeptidase 1 OS=Homo sapiens GN=DPEP1 PE=1 SV=3	DPEP1_HUMAN	DPEP1	46 kDa	5	5	5	5	5	5
95	G-protein coupled receptor family C group 5 member B OS=Homo sapiens GN=GPRC5B PE=2 SV=2	GPC5B_HUMAN	GPRC5B	45 kDa	4	3	4	4	4	4
96	Vacuolar protein sorting-associated protein 4A OS=Homo sapiens GN=VPS4A PE=1 SV=1	VPS4A_HUMAN	VPS4A	49 kDa	3	3	4	4	4	4
97	Ras-related protein Rab-27A OS=Homo sapiens GN=RAB27A PE=1 SV=3	RB27A_HUMAN	RAB27A	25 kDa	6	6	8	8	6	6
98	Phosphoglycerate kinase 1 OS=Homo sapiens GN=PGK1 PE=1 SV=3	PGK1_HUMAN	PGK1	45 kDa	5	4	6	5	7	6
99	Xaa-Pro aminopeptidase 2 OS=Homo sapiens GN=XPNPEP2 PE=1 SV=3	XPP2_HUMAN	XPNPEP2	76 kDa	4	4	4	4	5	4
100	Protein lifeguard 3 OS=Homo sapiens GN=TMBIM1 PE=1 SV=2	LFG3_HUMAN	TMBIM1	35 kDa	4	3	4	3	4	3
101	Guanine nucleotide-binding protein G(s) subunit alpha isoforms XLas OS=Homo sapiens GN=GNAS PE=1 SV=2	GNAS1_HUMAN (+1)	GNAS	111 kDa	4	4	7	7	7	7
102	Pyruvate kinase PKM OS=Homo sapiens GN=PKM PE=1 SV=4	KPYM_HUMAN	PKM	58 kDa	8	8	8	8	9	9
103	Kininogen-1 OS=Homo sapiens GN=KNG1 PE=1 SV=2	KNG1_HUMAN	KNG1	72 kDa	9	8	9	8	9	8
104	Lysosome-associated membrane glycoprotein 1 OS=Homo sapiens GN=LAMP1 PE=1 SV=3	LAMP1_HUMAN	LAMP1	45 kDa	5	4	4	4	5	4
105	Vacuolar protein sorting-associated protein 4B OS=Homo sapiens GN=VPS4B PE=1 SV=2	VPS4B_HUMAN	VPS4B	49 kDa	0	0	0	0	2	2
106	Peroxiredoxin-1 OS=Homo sapiens GN=PRDX1 PE=1 SV=1	PRDX1_HUMAN	PRDX1	22 kDa	8	7	8	7	9	8
107	Ras-related protein Rab-13 OS=Homo sapiens GN=RAB13 PE=1 SV=1	RAB13_HUMAN	RAB13	23 kDa	3	3	3	3	3	3
108	Cytosolic non-specific dipeptidase OS=Homo sapiens GN=CNDP2 PE=1 SV=2	CNDP2_HUMAN	CNDP2	53 kDa	6	6	7	7	6	6
109	14-3-3 protein epsilon OS=Homo sapiens GN=YWHAE PE=1 SV=1	1433E_HUMAN	YWHAE	29 kDa	7	6	10	9	8	7
110	Golgi-associated plant pathogenesis-related protein 1 OS=Homo sapiens GN=GLIPR2 PE=1 SV=3	GAPR1_HUMAN	GLIPR2	17 kDa	3	2	3	2	3	2
111	L-lactate dehydrogenase A chain OS=Homo sapiens GN=LDHA PE=1 SV=2	LDHA_HUMAN	LDHA	37 kDa	4	4	5	5	4	4
112	Tyrosine-protein kinase Yes OS=Homo sapiens GN=YES1 PE=1 SV=3	YES_HUMAN	YES1	61 kDa	6	6	6	6	7	7
113	Angiopoietin-related protein 2 OS=Homo sapiens GN=ANGPTL2 PE=2 SV=1	ANGL2_HUMAN	ANGPTL2	57 kDa	8	8	10	9	9	9
114	Guanine nucleotide-binding protein G(k) subunit alpha OS=Homo sapiens GN=GNAI3 PE=1 SV=3	GNAI3_HUMAN	GNAI3	41 kDa	0	0	2	2	0	0
115	Ras-related protein Rab-1B OS=Homo sapiens GN=RAB1B PE=1 SV=1	RAB1B_HUMAN	RAB1B	22 kDa	2	2	3	3	2	2
116	Charged multivesicular body protein 2a OS=Homo sapiens GN=CHMP2A PE=1 SV=1	CHM2A_HUMAN	CHMP2A	25 kDa	3	3	2	2	2	2
117	Complement C3 OS=Homo sapiens GN=C3 PE=1 SV=2	CO3_HUMAN	C3	187 kDa	6	6	6	6	8	8
118	Annexin A2 OS=Homo sapiens GN=ANXA2 PE=1 SV=2	ANXA2_HUMAN	ANXA2	39 kDa	6	6	6	6	6	6
119	Tetraspanin-8 OS=Homo sapiens GN=TSPAN8 PE=1 SV=1	TSN8_HUMAN	TSPAN8	26 kDa	0	0	0	0	2	2
120	Thyroxine-binding globulin OS=Homo sapiens GN=SERPINA7 PE=1 SV=2	THBG_HUMAN	SERPINA7	46 kDa	6	6	7	7	7	7
121	Ras-related protein Rab-35 OS=Homo sapiens GN=RAB35 PE=1 SV=1	RAB35_HUMAN	RAB35	23 kDa	2	2	0	0	2	2
122	Acid ceramidase OS=Homo sapiens GN=ASAH1 PE=1 SV=5	ASAH1_HUMAN	ASAH1	45 kDa	8	8	8	8	9	9
123	Lactoylglutathione lyase OS=Homo sapiens GN=GLO1 PE=1 SV=4	LGUL_HUMAN	GLO1	21 kDa	5	4	5	4	5	4
124	Sulfhydryl oxidase 1 OS=Homo sapiens GN=QSOX1 PE=1 SV=3	QSOX1_HUMAN	QSOX1	83 kDa	4	4	5	5	5	5
125	Pepsin A-3 OS=Homo sapiens GN=PGA3 PE=1 SV=1	PEPA3_HUMAN	PGA3	42 kDa	2	2	2	2	2	2
126	Glutaminyl-peptide cyclotransferase OS=Homo sapiens GN=QPCT PE=1 SV=1	QPCT_HUMAN	QPCT	41 kDa	5	4	7	6	6	5
127	Charged multivesicular body protein 1b OS=Homo sapiens GN=CHMP1B PE=1 SV=1	CHM1B_HUMAN	CHMP1B	22 kDa	7	5	8	6	8	6
128	Fatty acid synthase OS=Homo sapiens GN=FASN PE=1 SV=3	FAS_HUMAN	FASN	273 kDa	5	5	9	9	11	11
129	Beta-galactosidase OS=Homo sapiens GN=GLB1 PE=1 SV=2	BGAL_HUMAN	GLB1	76 kDa	5	5	7	6	7	6
130	Neuroserpin OS=Homo sapiens GN=SERPINI1 PE=1 SV=1	NEUS_HUMAN	SERPINI1	46 kDa	8	5	10	7	9	6
131	Peroxiredoxin-2 OS=Homo sapiens GN=PRDX2 PE=1 SV=5	PRDX2_HUMAN	PRDX2	22 kDa	5	5	5	5	8	7
132	Ras-related protein Rab-14 OS=Homo sapiens GN=RAB14 PE=1 SV=4	RAB14_HUMAN	RAB14	24 kDa	3	3	3	3	3	3
133	Solute carrier family 2, facilitated glucose transporter member 5 OS=Homo sapiens GN=SLC2A5 PE=1 SV=1	GTR5_HUMAN	SLC2A5	55 kDa	6	6	4	4	4	4
134	Fructose-bisphosphate aldolase A OS=Homo sapiens GN=ALDOA PE=1 SV=2	ALDOA_HUMAN	ALDOA	39 kDa	6	6	7	7	8	8
135	Peptidyl-prolyl cis-trans isomerase A OS=Homo sapiens GN=PPIA PE=1 SV=2	PPIA_HUMAN	PPIA	18 kDa	2	2	4	4	2	2
136	Prominin-1 OS=Homo sapiens GN=PROM1 PE=1 SV=1	PROM1_HUMAN	PROM1	97 kDa	7	7	9	9	10	10
137	Vacuolar protein sorting-associated protein 28 homolog OS=Homo sapiens GN=VPS28 PE=1 SV=1	VPS28_HUMAN	VPS28	25 kDa	3	2	3	2	3	2
138	Tubulin beta-4B chain OS=Homo sapiens GN=TUBB4B PE=1 SV=1	TBB4B_HUMAN	TUBB4B	50 kDa	7	6	7	7	9	7
139	Unconventional myosin-Ic OS=Homo sapiens GN=MYO1C PE=1 SV=4	MYO1C_HUMAN	MYO1C	122 kDa	5	5	8	8	6	6
140	Complement C4-B OS=Homo sapiens GN=C4B PE=1 SV=2	CO4B_HUMAN	C4B	193 kDa	7	7	9	9	7	7
141	CD177 antigen OS=Homo sapiens GN=CD177 PE=1 SV=2	CD177_HUMAN	CD177	46 kDa	3	3	3	3	3	3
142	Alpha-1-antichymotrypsin OS=Homo sapiens GN=SERPINA3 PE=1 SV=2	AACT_HUMAN	SERPINA3	48 kDa	5	5	5	5	6	5
143	Carboxypeptidase Q OS=Homo sapiens GN=CPQ PE=1 SV=1	CBPQ_HUMAN	CPQ	52 kDa	3	3	3	3	3	3
144	Podocalyxin OS=Homo sapiens GN=PODXL PE=1 SV=2	PODXL_HUMAN	PODXL	59 kDa	4	4	3	3	3	3
145	Synaptic vesicle membrane protein VAT-1 homolog OS=Homo sapiens GN=VAT1 PE=1 SV=2	VAT1_HUMAN	VAT1	42 kDa	5	5	6	5	5	5
146	cAMP-dependent protein kinase type II-alpha regulatory subunit OS=Homo sapiens GN=PRKAR2A PE=1 SV=2	KAP2_HUMAN	PRKAR2A	46 kDa	5	5	4	4	4	4
147	Glutathione S-transferase A2 OS=Homo sapiens GN=GSTA2 PE=1 SV=4	GSTA2_HUMAN	GSTA2	26 kDa	5	4	6	5	5	5
148	Metalloreductase STEAP4 OS=Homo sapiens GN=STEAP4 PE=1 SV=1	STEA4_HUMAN	STEAP4	52 kDa	3	3	4	3	4	3
149	Mannan-binding lectin serine protease 2 OS=Homo sapiens GN=MASP2 PE=1 SV=4	MASP2_HUMAN	MASP2	76 kDa	3	3	4	4	4	4
150	Ras-related protein Rab-6A OS=Homo sapiens GN=RAB6A PE=1 SV=3	RAB6A_HUMAN	RAB6A	24 kDa	0	0	2	2	2	2
151	Apolipoprotein A-I OS=Homo sapiens GN=APOA1 PE=1 SV=1	APOA1_HUMAN	APOA1	31 kDa	8	8	7	7	7	7
152	Peroxiredoxin-6 OS=Homo sapiens GN=PRDX6 PE=1 SV=3	PRDX6_HUMAN	PRDX6	25 kDa	6	6	7	7	5	5
153	Lysozyme C OS=Homo sapiens GN=LYZ PE=1 SV=1	LYSC_HUMAN	LYZ	17 kDa	3	3	4	3	4	3
154	Vacuolar protein sorting-associated protein VTA1 homolog OS=Homo sapiens GN=VTA1 PE=1 SV=1	VTA1_HUMAN	VTA1	34 kDa	3	3	3	3	3	3
155	Alpha-enolase OS=Homo sapiens GN=ENO1 PE=1 SV=2	ENOA_HUMAN	ENO1	47 kDa	5	5	5	5	5	5
156	Alpha-1B-glycoprotein OS=Homo sapiens GN=A1BG PE=1 SV=4	A1BG_HUMAN	A1BG	54 kDa	5	5	5	5	6	6
157	2',3'-cyclic-nucleotide 3'-phosphodiesterase OS=Homo sapiens GN=CNP PE=1 SV=2	CN37_HUMAN	CNP	48 kDa	8	8	14	14	8	8
158	Keratin, type II cytoskeletal 4 OS=Homo sapiens GN=KRT4 PE=1 SV=4	K2C4_HUMAN	KRT4	57 kDa	0	0	2	2	0	0
159	Solute carrier family 12 member 1 OS=Homo sapiens GN=SLC12A1 PE=1 SV=2	S12A1_HUMAN	SLC12A1	121 kDa	8	8	8	8	6	6
160	Ras-related protein Ral-B OS=Homo sapiens GN=RALB PE=1 SV=1	RALB_HUMAN	RALB	23 kDa	5	3	6	4	6	4
161	Prothrombin OS=Homo sapiens GN=F2 PE=1 SV=2	THRB_HUMAN	F2	70 kDa	4	4	2	2	3	3
162	Osteopontin OS=Homo sapiens GN=SPP1 PE=1 SV=1	OSTP_HUMAN	SPP1	35 kDa	5	4	5	4	5	4
163	Corticosteroid-binding globulin OS=Homo sapiens GN=SERPINA6 PE=1 SV=1	CBG_HUMAN	SERPINA6	45 kDa	3	3	3	3	3	3
164	Lysosomal acid phosphatase OS=Homo sapiens GN=ACP2 PE=1 SV=3	PPAL_HUMAN	ACP2	48 kDa	5	5	6	6	6	5
165	Erythrocyte band 7 integral membrane protein OS=Homo sapiens GN=STOM PE=1 SV=3	STOM_HUMAN	STOM	32 kDa	5	5	6	5	5	5
166	Phosphatidylcholine-sterol acyltransferase OS=Homo sapiens GN=LCAT PE=1 SV=1	LCAT_HUMAN	LCAT	50 kDa	5	5	5	5	5	5
167	Annexin A6 OS=Homo sapiens GN=ANXA6 PE=1 SV=3	ANXA6_HUMAN	ANXA6	76 kDa	4	4	5	5	5	5
168	Ras-related protein Rab-43 OS=Homo sapiens GN=RAB43 PE=1 SV=1	RAB43_HUMAN	RAB43	23 kDa	2	2	0	0	2	2
169	Inter-alpha-trypsin inhibitor heavy chain H4 OS=Homo sapiens GN=ITIH4 PE=1 SV=4	ITIH4_HUMAN	ITIH4	103 kDa	2	2	4	4	4	4
170	Carbonyl reductase [NADPH] 1 OS=Homo sapiens GN=CBR1 PE=1 SV=3	CBR1_HUMAN	CBR1	30 kDa	5	4	5	4	5	4
171	Gelsolin OS=Homo sapiens GN=GSN PE=1 SV=1	GELS_HUMAN	GSN	86 kDa	4	4	5	5	6	6
172	Choline transporter-like protein 2 OS=Homo sapiens GN=SLC44A2 PE=1 SV=3	CTL2_HUMAN	SLC44A2	80 kDa	4	4	5	5	6	5
173	Tripeptidyl-peptidase 1 OS=Homo sapiens GN=TPP1 PE=1 SV=2	TPP1_HUMAN	TPP1	61 kDa	5	3	5	3	5	3
174	Endothelial protein C receptor OS=Homo sapiens GN=PROCR PE=1 SV=1	EPCR_HUMAN	PROCR	27 kDa	2	2	0	0	0	0
175	Immunoglobulin lambda constant 2 OS=Homo sapiens GN=IGLC2 PE=1 SV=1	IGLC2_HUMAN (+1)	IGLC2	11 kDa	3	3	3	3	3	3
176	Collagen alpha-1(XV) chain OS=Homo sapiens GN=COL15A1 PE=1 SV=2	COFA1_HUMAN	COL15A1	142 kDa	2	2	2	2	2	2
177	Annexin A7 OS=Homo sapiens GN=ANXA7 PE=1 SV=3	ANXA7_HUMAN	ANXA7	53 kDa	4	4	7	7	6	6
178	Bone marrow proteoglycan OS=Homo sapiens GN=PRG2 PE=1 SV=2	PRG2_HUMAN	PRG2	25 kDa	2	2	3	3	2	2
179	IgGFc-binding protein OS=Homo sapiens GN=FCGBP PE=1 SV=3	FCGBP_HUMAN	FCGBP	572 kDa	6	6	8	8	7	7
180	Carboxypeptidase M OS=Homo sapiens GN=CPM PE=1 SV=2	CBPM_HUMAN	CPM	51 kDa	2	2	4	4	3	3
181	Alcohol dehydrogenase [NADP(+)] OS=Homo sapiens GN=AKR1A1 PE=1 SV=3	AK1A1_HUMAN	AKR1A1	37 kDa	5	5	7	7	7	7
182	Glypican-3 OS=Homo sapiens GN=GPC3 PE=1 SV=1	GPC3_HUMAN	GPC3	66 kDa	4	3	4	3	4	3
183	Apolipoprotein E OS=Homo sapiens GN=APOE PE=1 SV=1	APOE_HUMAN	APOE	36 kDa	3	3	3	3	4	4
184	Annexin A3 OS=Homo sapiens GN=ANXA3 PE=1 SV=3	ANXA3_HUMAN	ANXA3	36 kDa	7	7	8	8	8	8
185	Brain acid soluble protein 1 OS=Homo sapiens GN=BASP1 PE=1 SV=2	BASP1_HUMAN	BASP1	23 kDa	5	4	5	5	7	5
186	D-3-phosphoglycerate dehydrogenase OS=Homo sapiens GN=PHGDH PE=1 SV=4	SERA_HUMAN	PHGDH	57 kDa	4	4	8	8	7	7
187	Immunoglobulin superfamily containing leucine-rich repeat protein OS=Homo sapiens GN=ISLR PE=2 SV=1	ISLR_HUMAN	ISLR	46 kDa	3	3	3	3	3	3
188	Zinc-alpha-2-glycoprotein OS=Homo sapiens GN=AZGP1 PE=1 SV=2	ZA2G_HUMAN	AZGP1	34 kDa	5	5	5	4	4	4
189	Creatine kinase B-type OS=Homo sapiens GN=CKB PE=1 SV=1	KCRB_HUMAN	CKB	43 kDa	3	3	3	3	4	3
190	Ras-related protein Rab-5C OS=Homo sapiens GN=RAB5C PE=1 SV=2	RAB5C_HUMAN	RAB5C	23 kDa	5	5	7	6	6	6
191	Phosphoacetylglucosamine mutase OS=Homo sapiens GN=PGM3 PE=1 SV=1	AGM1_HUMAN	PGM3	60 kDa	2	2	2	2	4	4
192	Transforming protein RhoA OS=Homo sapiens GN=RHOA PE=1 SV=1	RHOA_HUMAN	RHOA	22 kDa	2	2	2	2	2	2
193	Ras-related C3 botulinum toxin substrate 1 OS=Homo sapiens GN=RAC1 PE=1 SV=1	RAC1_HUMAN	RAC1	21 kDa	4	4	5	5	5	5
194	Serpin B6 OS=Homo sapiens GN=SERPINB6 PE=1 SV=3	SPB6_HUMAN	SERPINB6	43 kDa	5	5	6	6	7	7
195	Galectin-3 OS=Homo sapiens GN=LGALS3 PE=1 SV=5	LEG3_HUMAN	LGALS3	26 kDa	4	4	3	3	4	4
196	Ras-related protein Rab-11A OS=Homo sapiens GN=RAB11A PE=1 SV=3	RB11A_HUMAN (+1)	RAB11A	24 kDa	8	7	8	7	7	7
197	Synaptotagmin-like protein 1 OS=Homo sapiens GN=SYTL1 PE=1 SV=1	SYTL1_HUMAN	SYTL1	62 kDa	4	4	5	5	5	5
198	Dipeptidyl peptidase 2 OS=Homo sapiens GN=DPP7 PE=1 SV=3	DPP2_HUMAN	DPP7	54 kDa	3	3	3	3	3	3
199	CD44 antigen OS=Homo sapiens GN=CD44 PE=1 SV=3	CD44_HUMAN	CD44	82 kDa	4	4	3	3	4	4
200	Apolipoprotein B-100 OS=Homo sapiens GN=APOB PE=1 SV=2	APOB_HUMAN	APOB	516 kDa	8	8	7	7	9	9
201	Amiloride-sensitive amine oxidase [copper-containing] OS=Homo sapiens GN=AOC1 PE=1 SV=4	AOC1_HUMAN	AOC1	85 kDa	3	3	3	3	3	3
202	Zymogen granule protein 16 homolog B OS=Homo sapiens GN=ZG16B PE=1 SV=3	ZG16B_HUMAN	ZG16B	23 kDa	3	3	3	3	3	3
203	Glutamate carboxypeptidase 2 OS=Homo sapiens GN=FOLH1 PE=1 SV=1	FOLH1_HUMAN	FOLH1	84 kDa	6	6	6	6	5	5
204	Immunoglobulin kappa light chain OS=Homo sapiens PE=1 SV=1	IGK_HUMAN		23 kDa	4	3	4	3	4	3
205	Mucosal addressin cell adhesion molecule 1 OS=Homo sapiens GN=MADCAM1 PE=1 SV=2	MADCA_HUMAN	MADCAM1	40 kDa	4	3	4	3	4	3
206	Betaine--homocysteine S-methyltransferase 1 OS=Homo sapiens GN=BHMT PE=1 SV=2	BHMT1_HUMAN	BHMT	45 kDa	2	2	3	3	2	2
207	Mannosyl-oligosaccharide 1,2-alpha-mannosidase IA OS=Homo sapiens GN=MAN1A1 PE=1 SV=3	MA1A1_HUMAN	MAN1A1	73 kDa	3	3	3	3	4	3
208	V-type proton ATPase catalytic subunit A OS=Homo sapiens GN=ATP6V1A PE=1 SV=2	VATA_HUMAN	ATP6V1A	68 kDa	3	3	4	3	3	3
209	Glucose-6-phosphate isomerase OS=Homo sapiens GN=GPI PE=1 SV=4	G6PI_HUMAN	GPI	63 kDa	5	5	6	5	5	4
210	Charged multivesicular body protein 2b OS=Homo sapiens GN=CHMP2B PE=1 SV=1	CHM2B_HUMAN	CHMP2B	24 kDa	3	3	5	4	5	4
211	Heat shock protein beta-1 OS=Homo sapiens GN=HSPB1 PE=1 SV=2	HSPB1_HUMAN	HSPB1	23 kDa	5	5	4	4	4	4
212	Haptoglobin OS=Homo sapiens GN=HP PE=1 SV=1	HPT_HUMAN	HP	45 kDa	2	2	2	2	2	2
213	Collagen alpha-1(VI) chain OS=Homo sapiens GN=COL6A1 PE=1 SV=3	CO6A1_HUMAN	COL6A1	109 kDa	3	3	2	2	3	3
214	Arylsulfatase A OS=Homo sapiens GN=ARSA PE=1 SV=3	ARSA_HUMAN	ARSA	54 kDa	2	2	3	3	3	3
215	Anthrax toxin receptor 1 OS=Homo sapiens GN=ANTXR1 PE=1 SV=2	ANTR1_HUMAN	ANTXR1	63 kDa	3	3	3	3	3	3
216	Peroxiredoxin-4 OS=Homo sapiens GN=PRDX4 PE=1 SV=1	PRDX4_HUMAN	PRDX4	31 kDa	2	2	2	2	2	2
217	Aquaporin-2 OS=Homo sapiens GN=AQP2 PE=1 SV=1	AQP2_HUMAN	AQP2	29 kDa	4	4	3	3	4	4
218	Elongation factor 2 OS=Homo sapiens GN=EEF2 PE=1 SV=4	EF2_HUMAN	EEF2	95 kDa	3	3	5	5	6	6
219	Glutathione reductase, mitochondrial OS=Homo sapiens GN=GSR PE=1 SV=2	GSHR_HUMAN	GSR	56 kDa	4	4	4	4	3	3
220	Calpain-7 OS=Homo sapiens GN=CAPN7 PE=1 SV=1	CAN7_HUMAN	CAPN7	93 kDa	3	3	3	3	3	3
221	Alpha-2-macroglobulin OS=Homo sapiens GN=A2M PE=1 SV=3	A2MG_HUMAN	A2M	163 kDa	3	3	4	4	6	6
222	Vitronectin OS=Homo sapiens GN=VTN PE=1 SV=1	VTNC_HUMAN	VTN	54 kDa	2	2	4	4	4	4
223	Napsin-A OS=Homo sapiens GN=NAPSA PE=1 SV=1	NAPSA_HUMAN	NAPSA	45 kDa	3	3	3	3	3	3
224	Lysosomal Pro-X carboxypeptidase OS=Homo sapiens GN=PRCP PE=1 SV=1	PCP_HUMAN	PRCP	56 kDa	2	2	0	0	0	0
225	Angiotensinogen OS=Homo sapiens GN=AGT PE=1 SV=1	ANGT_HUMAN	AGT	53 kDa	4	3	5	4	4	3
226	Tubulin alpha-3C/D chain OS=Homo sapiens GN=TUBA3C PE=1 SV=3	TBA3C_HUMAN (+1)	TUBA3C	50 kDa	2	2	2	2	2	2
227	Solute carrier family 15 member 2 OS=Homo sapiens GN=SLC15A2 PE=2 SV=2	S15A2_HUMAN	SLC15A2	82 kDa	0	0	0	0	2	2
228	Protein tweety homolog 3 OS=Homo sapiens GN=TTYH3 PE=1 SV=3	TTYH3_HUMAN	TTYH3	58 kDa	2	2	2	2	2	2
229	Reticulon-4 receptor-like 2 OS=Homo sapiens GN=RTN4RL2 PE=1 SV=1	R4RL2_HUMAN	RTN4RL2	46 kDa	3	3	3	3	3	3
230	Cytochrome b561 OS=Homo sapiens GN=CYB561 PE=1 SV=2	CY561_HUMAN	CYB561	28 kDa	2	2	2	2	3	3
231	Low affinity immunoglobulin epsilon Fc receptor OS=Homo sapiens GN=FCER2 PE=1 SV=1	FCER2_HUMAN	FCER2	36 kDa	2	2	0	0	2	2
232	Multidrug resistance protein 1 OS=Homo sapiens GN=ABCB1 PE=1 SV=3	MDR1_HUMAN	ABCB1	141 kDa	6	6	8	8	8	8
233	Ras-related protein Rap-1b OS=Homo sapiens GN=RAP1B PE=1 SV=1	RAP1B_HUMAN	RAP1B	21 kDa	4	4	4	4	5	5
234	Guanine nucleotide-binding protein subunit alpha-11 OS=Homo sapiens GN=GNA11 PE=1 SV=2	GNA11_HUMAN	GNA11	42 kDa	2	2	2	2	2	2
235	Nicastrin OS=Homo sapiens GN=NCSTN PE=1 SV=2	NICA_HUMAN	NCSTN	78 kDa	3	3	3	3	3	3
236	Syntaxin-binding protein 2 OS=Homo sapiens GN=STXBP2 PE=1 SV=2	STXB2_HUMAN	STXBP2	66 kDa	4	4	6	6	6	6
237	Polymeric immunoglobulin receptor OS=Homo sapiens GN=PIGR PE=1 SV=4	PIGR_HUMAN	PIGR	83 kDa	5	5	5	5	5	5
238	Gamma-glutamyl hydrolase OS=Homo sapiens GN=GGH PE=1 SV=2	GGH_HUMAN	GGH	36 kDa	2	2	3	3	4	3
239	Brain-specific angiogenesis inhibitor 1-associated protein 2 OS=Homo sapiens GN=BAIAP2 PE=1 SV=1	BAIP2_HUMAN	BAIAP2	61 kDa	3	3	3	3	0	0
240	Chloride intracellular channel protein 1 OS=Homo sapiens GN=CLIC1 PE=1 SV=4	CLIC1_HUMAN	CLIC1	27 kDa	2	2	2	2	2	2
241	EH domain-containing protein 4 OS=Homo sapiens GN=EHD4 PE=1 SV=1	EHD4_HUMAN	EHD4	61 kDa	5	5	5	5	6	6
242	Monocyte differentiation antigen CD14 OS=Homo sapiens GN=CD14 PE=1 SV=2	CD14_HUMAN	CD14	40 kDa	5	4	5	4	5	4
243	Ketimine reductase mu-crystallin OS=Homo sapiens GN=CRYM PE=1 SV=1	CRYM_HUMAN	CRYM	34 kDa	5	5	4	4	4	4
244	Charged multivesicular body protein 4b OS=Homo sapiens GN=CHMP4B PE=1 SV=1	CHM4B_HUMAN	CHMP4B	25 kDa	3	3	5	5	5	5
245	Adenosylhomocysteinase OS=Homo sapiens GN=AHCY PE=1 SV=4	SAHH_HUMAN	AHCY	48 kDa	6	6	6	6	6	6
246	Carboxypeptidase N subunit 2 OS=Homo sapiens GN=CPN2 PE=1 SV=3	CPN2_HUMAN	CPN2	61 kDa	2	2	3	3	2	2
247	Leukocyte surface antigen CD47 OS=Homo sapiens GN=CD47 PE=1 SV=1	CD47_HUMAN	CD47	35 kDa	2	2	3	3	2	2
248	Vacuolar protein sorting-associated protein 37C OS=Homo sapiens GN=VPS37C PE=1 SV=2	VP37C_HUMAN	VPS37C	39 kDa	2	2	4	3	3	3
249	Ceroid-lipofuscinosis neuronal protein 5 OS=Homo sapiens GN=CLN5 PE=1 SV=2	CLN5_HUMAN	CLN5	41 kDa	2	2	2	2	2	2
250	Proteasome subunit alpha type-1 OS=Homo sapiens GN=PSMA1 PE=1 SV=1	PSA1_HUMAN	PSMA1	30 kDa	3	3	5	5	3	3
251	Serum amyloid P-component OS=Homo sapiens GN=APCS PE=1 SV=2	SAMP_HUMAN	APCS	25 kDa	4	4	5	5	5	5
252	Probable phospholipid-transporting ATPase IIA OS=Homo sapiens GN=ATP9A PE=1 SV=3	ATP9A_HUMAN	ATP9A	119 kDa	2	2	5	5	5	5
253	Calpain-5 OS=Homo sapiens GN=CAPN5 PE=1 SV=2	CAN5_HUMAN	CAPN5	73 kDa	0	0	2	2	2	2
254	Ras-related protein Rab-5B OS=Homo sapiens GN=RAB5B PE=1 SV=1	RAB5B_HUMAN	RAB5B	24 kDa	0	0	0	0	2	2
255	Cathepsin Z OS=Homo sapiens GN=CTSZ PE=1 SV=1	CATZ_HUMAN	CTSZ	34 kDa	0	0	2	2	3	3
256	Ras-related protein Rab-7a OS=Homo sapiens GN=RAB7A PE=1 SV=1	RAB7A_HUMAN	RAB7A	23 kDa	3	3	4	4	4	4
257	Glutathione S-transferase Mu 3 OS=Homo sapiens GN=GSTM3 PE=1 SV=3	GSTM3_HUMAN	GSTM3	27 kDa	2	2	2	2	2	2
258	Transmembrane channel-like protein 5 OS=Homo sapiens GN=TMC5 PE=2 SV=3	TMC5_HUMAN	TMC5	115 kDa	4	4	6	5	6	5
259	Tyrosine-protein kinase Lyn OS=Homo sapiens GN=LYN PE=1 SV=3	LYN_HUMAN	LYN	59 kDa	0	0	2	2	0	0
260	Sucrase-isomaltase, intestinal OS=Homo sapiens GN=SI PE=1 SV=6	SUIS_HUMAN	SI	209 kDa	5	5	2	2	4	4
261	Tissue alpha-L-fucosidase OS=Homo sapiens GN=FUCA1 PE=1 SV=4	FUCO_HUMAN	FUCA1	54 kDa	0	0	2	2	2	2
262	Ras-related protein Rab-25 OS=Homo sapiens GN=RAB25 PE=1 SV=2	RAB25_HUMAN	RAB25	23 kDa	3	3	3	3	3	3
263	Tyrosine-protein kinase FRK OS=Homo sapiens GN=FRK PE=1 SV=1	FRK_HUMAN	FRK	58 kDa	2	2	0	0	2	2
264	Sorcin OS=Homo sapiens GN=SRI PE=1 SV=1	SORCN_HUMAN	SRI	22 kDa	4	4	4	4	4	4
265	Nidogen-1 OS=Homo sapiens GN=NID1 PE=1 SV=3	NID1_HUMAN	NID1	136 kDa	2	2	3	3	2	2
266	Vacuolar protein sorting-associated protein 37B OS=Homo sapiens GN=VPS37B PE=1 SV=1	VP37B_HUMAN	VPS37B	31 kDa	2	2	3	3	3	3
267	Protein crumbs homolog 3 OS=Homo sapiens GN=CRB3 PE=1 SV=3	CRUM3_HUMAN	CRB3	13 kDa	2	2	3	3	2	2
268	Na(+)/H(+) exchange regulatory cofactor NHE-RF1 OS=Homo sapiens GN=SLC9A3R1 PE=1 SV=4	NHRF1_HUMAN	SLC9A3R1	39 kDa	3	3	4	4	4	4
269	Prostaglandin reductase 1 OS=Homo sapiens GN=PTGR1 PE=1 SV=2	PTGR1_HUMAN	PTGR1	36 kDa	4	4	5	4	4	4
270	L-xylulose reductase OS=Homo sapiens GN=DCXR PE=1 SV=2	DCXR_HUMAN	DCXR	26 kDa	2	2	2	2	2	2
271	Immunoglobulin heavy constant mu OS=Homo sapiens GN=IGHM PE=1 SV=4	IGHM_HUMAN	IGHM	49 kDa	3	3	4	4	4	3
272	Proteasome subunit alpha type-3 OS=Homo sapiens GN=PSMA3 PE=1 SV=2	PSA3_HUMAN	PSMA3	28 kDa	4	4	4	4	4	4
273	Azurocidin OS=Homo sapiens GN=AZU1 PE=1 SV=3	CAP7_HUMAN	AZU1	27 kDa	2	2	2	2	0	0
274	Afamin OS=Homo sapiens GN=AFM PE=1 SV=1	AFAM_HUMAN	AFM	69 kDa	2	2	3	3	0	0
275	Carbonic anhydrase 2 OS=Homo sapiens GN=CA2 PE=1 SV=2	CAH2_HUMAN	CA2	29 kDa	3	3	4	4	4	4
276	Carbonic anhydrase 1 OS=Homo sapiens GN=CA1 PE=1 SV=2	CAH1_HUMAN	CA1	29 kDa	3	3	2	2	3	3
277	Alpha-2-HS-glycoprotein OS=Homo sapiens GN=AHSG PE=1 SV=1	FETUA_HUMAN	AHSG	39 kDa	2	2	2	2	2	2
278	Lysosome-associated membrane glycoprotein 2 OS=Homo sapiens GN=LAMP2 PE=1 SV=2	LAMP2_HUMAN	LAMP2	45 kDa	2	2	2	2	2	2
279	ATP-citrate synthase OS=Homo sapiens GN=ACLY PE=1 SV=3	ACLY_HUMAN	ACLY	121 kDa	0	0	3	3	2	2
280	Charged multivesicular body protein 1a OS=Homo sapiens GN=CHMP1A PE=1 SV=1	CHM1A_HUMAN	CHMP1A	22 kDa	2	2	2	2	2	2
281	Programmed cell death protein 6 OS=Homo sapiens GN=PDCD6 PE=1 SV=1	PDCD6_HUMAN	PDCD6	22 kDa	5	3	5	4	4	3
282	Beta-hexosaminidase subunit alpha OS=Homo sapiens GN=HEXA PE=1 SV=2	HEXA_HUMAN	HEXA	61 kDa	3	3	2	2	3	3
283	Myoferlin OS=Homo sapiens GN=MYOF PE=1 SV=1	MYOF_HUMAN	MYOF	235 kDa	0	0	4	4	4	4
284	Fibronectin OS=Homo sapiens GN=FN1 PE=1 SV=4	FINC_HUMAN	FN1	263 kDa	2	2	2	2	2	2
285	Cholesteryl ester transfer protein OS=Homo sapiens GN=CETP PE=1 SV=2	CETP_HUMAN	CETP	55 kDa	2	2	3	3	2	2
286	F-actin-capping protein subunit alpha-2 OS=Homo sapiens GN=CAPZA2 PE=1 SV=3	CAZA2_HUMAN	CAPZA2	33 kDa	2	2	2	2	2	2
287	Lipocalin-1 OS=Homo sapiens GN=LCN1 PE=1 SV=1	LCN1_HUMAN	LCN1	19 kDa	2	2	0	0	0	0
288	Maltase-glucoamylase, intestinal OS=Homo sapiens GN=MGAM PE=1 SV=5	MGA_HUMAN	MGAM	210 kDa	2	2	2	2	2	2
289	Cell cycle control protein 50A OS=Homo sapiens GN=TMEM30A PE=1 SV=1	CC50A_HUMAN	TMEM30A	41 kDa	2	2	3	3	3	3
290	Brain-specific angiogenesis inhibitor 1-associated protein 2-like protein 1 OS=Homo sapiens GN=BAIAP2L1 PE=1 SV=2	BI2L1_HUMAN	BAIAP2L1	57 kDa	0	0	0	0	2	2
291	Serine incorporator 5 OS=Homo sapiens GN=SERINC5 PE=2 SV=1	SERC5_HUMAN	SERINC5	47 kDa	2	2	3	3	0	0
292	Tetraspanin-6 OS=Homo sapiens GN=TSPAN6 PE=1 SV=1	TSN6_HUMAN	TSPAN6	28 kDa	2	2	3	2	0	0
293	Aminoacylase-1 OS=Homo sapiens GN=ACY1 PE=1 SV=1	ACY1_HUMAN	ACY1	46 kDa	2	2	2	2	3	3
294	6-phosphogluconolactonase OS=Homo sapiens GN=PGLS PE=1 SV=2	6PGL_HUMAN	PGLS	28 kDa	3	3	3	3	3	3
295	Ras-related protein Rab-2A OS=Homo sapiens GN=RAB2A PE=1 SV=1	RAB2A_HUMAN	RAB2A	24 kDa	5	3	6	4	4	2
296	Guanine nucleotide-binding protein G(q) subunit alpha OS=Homo sapiens GN=GNAQ PE=1 SV=4	GNAQ_HUMAN	GNAQ	42 kDa	0	0	2	2	2	2
297	Prominin-2 OS=Homo sapiens GN=PROM2 PE=1 SV=1	PROM2_HUMAN	PROM2	92 kDa	4	4	4	4	3	3
298	Plasminogen OS=Homo sapiens GN=PLG PE=1 SV=2	PLMN_HUMAN	PLG	91 kDa	0	0	2	2	0	0
299	Biotinidase OS=Homo sapiens GN=BTD PE=1 SV=2	BTD_HUMAN	BTD	61 kDa	2	2	3	3	2	2
300	Aspartate aminotransferase, cytoplasmic OS=Homo sapiens GN=GOT1 PE=1 SV=3	AATC_HUMAN	GOT1	46 kDa	4	4	3	3	2	2
301	F-actin-capping protein subunit beta OS=Homo sapiens GN=CAPZB PE=1 SV=4	CAPZB_HUMAN	CAPZB	31 kDa	2	2	2	2	2	2
302	Solute carrier family 22 member 8 OS=Homo sapiens GN=SLC22A8 PE=1 SV=1	S22A8_HUMAN	SLC22A8	60 kDa	2	2	3	3	5	5
303	EH domain-containing protein 1 OS=Homo sapiens GN=EHD1 PE=1 SV=2	EHD1_HUMAN	EHD1	61 kDa	4	4	6	6	3	3
304	Cytoplasmic FMR1-interacting protein 1 OS=Homo sapiens GN=CYFIP1 PE=1 SV=1	CYFP1_HUMAN	CYFIP1	145 kDa	0	0	2	2	2	2
305	Leukocyte-associated immunoglobulin-like receptor 1 OS=Homo sapiens GN=LAIR1 PE=1 SV=1	LAIR1_HUMAN	LAIR1	31 kDa	3	3	2	2	3	3
306	Proteasome subunit alpha type-7 OS=Homo sapiens GN=PSMA7 PE=1 SV=1	PSA7_HUMAN	PSMA7	28 kDa	3	3	4	4	4	4
307	Sialate O-acetylesterase OS=Homo sapiens GN=SIAE PE=1 SV=1	SIAE_HUMAN	SIAE	58 kDa	0	0	2	2	2	2
308	Alpha-aminoadipic semialdehyde dehydrogenase OS=Homo sapiens GN=ALDH7A1 PE=1 SV=5	AL7A1_HUMAN	ALDH7A1	58 kDa	0	0	2	2	0	0
309	Adhesion G-protein coupled receptor G2 OS=Homo sapiens GN=ADGRG2 PE=1 SV=2	AGRG2_HUMAN	ADGRG2	112 kDa	2	2	2	2	2	2
310	Ras-related protein R-Ras2 OS=Homo sapiens GN=RRAS2 PE=1 SV=1	RRAS2_HUMAN	RRAS2	23 kDa	2	2	2	2	2	2
311	Cytochrome b reductase 1 OS=Homo sapiens GN=CYBRD1 PE=1 SV=1	CYBR1_HUMAN	CYBRD1	32 kDa	0	0	2	2	2	2
312	Thrombospondin-1 OS=Homo sapiens GN=THBS1 PE=1 SV=2	TSP1_HUMAN	THBS1	129 kDa	2	2	2	2	2	2
313	Phospholipid phosphatase 1 OS=Homo sapiens GN=PLPP1 PE=1 SV=1	PLPP1_HUMAN	PLPP1	32 kDa	2	2	2	2	2	2
314	Sortilin-related receptor OS=Homo sapiens GN=SORL1 PE=1 SV=2	SORL_HUMAN	SORL1	248 kDa	2	2	2	2	2	2
315	Protein Niban OS=Homo sapiens GN=FAM129A PE=1 SV=1	NIBAN_HUMAN	FAM129A	103 kDa	0	0	4	4	3	3
316	N(G),N(G)-dimethylarginine dimethylaminohydrolase 1 OS=Homo sapiens GN=DDAH1 PE=1 SV=3	DDAH1_HUMAN	DDAH1	31 kDa	3	3	4	3	2	2
317	V-type proton ATPase subunit B, brain isoform OS=Homo sapiens GN=ATP6V1B2 PE=1 SV=3	VATB2_HUMAN	ATP6V1B2	57 kDa	3	3	2	2	3	3
318	Proteasome subunit beta type-5 OS=Homo sapiens GN=PSMB5 PE=1 SV=3	PSB5_HUMAN	PSMB5	28 kDa	4	4	6	6	5	5
319	Transitional endoplasmic reticulum ATPase OS=Homo sapiens GN=VCP PE=1 SV=4	TERA_HUMAN	VCP	89 kDa	0	0	0	0	3	3
320	Protein FAM168A OS=Homo sapiens GN=FAM168A PE=1 SV=2	F168A_HUMAN	FAM168A	26 kDa	2	2	0	0	0	0
321	Alpha-soluble NSF attachment protein OS=Homo sapiens GN=NAPA PE=1 SV=3	SNAA_HUMAN	NAPA	33 kDa	2	2	2	2	2	2
322	START domain-containing protein 10 OS=Homo sapiens GN=STARD10 PE=1 SV=2	STA10_HUMAN	STARD10	33 kDa	0	0	3	3	3	3
323	Lysosomal thioesterase PPT2 OS=Homo sapiens GN=PPT2 PE=1 SV=4	PPT2_HUMAN	PPT2	34 kDa	2	2	2	2	2	2
324	Solute carrier family 12 member 3 OS=Homo sapiens GN=SLC12A3 PE=1 SV=3	S12A3_HUMAN	SLC12A3	113 kDa	0	0	0	0	2	2
325	Fructose-bisphosphate aldolase B OS=Homo sapiens GN=ALDOB PE=1 SV=2	ALDOB_HUMAN	ALDOB	39 kDa	0	0	2	2	2	2
326	Laminin subunit alpha-5 OS=Homo sapiens GN=LAMA5 PE=1 SV=8	LAMA5_HUMAN	LAMA5	400 kDa	2	2	4	4	3	3
327	4-trimethylaminobutyraldehyde dehydrogenase OS=Homo sapiens GN=ALDH9A1 PE=1 SV=3	AL9A1_HUMAN	ALDH9A1	54 kDa	2	2	3	3	4	4
328	Transmembrane channel-like protein 4 OS=Homo sapiens GN=TMC4 PE=2 SV=3	TMC4_HUMAN	TMC4	79 kDa	2	2	4	4	3	3
329	Proteasome subunit beta type-4 OS=Homo sapiens GN=PSMB4 PE=1 SV=4	PSB4_HUMAN	PSMB4	29 kDa	2	2	3	3	4	4
330	Agrin OS=Homo sapiens GN=AGRN PE=1 SV=5	AGRIN_HUMAN	AGRN	217 kDa	3	3	4	4	4	4
331	Proteasome subunit beta type-6 OS=Homo sapiens GN=PSMB6 PE=1 SV=4	PSB6_HUMAN	PSMB6	25 kDa	3	3	3	3	3	3
332	Sodium/potassium-transporting ATPase subunit alpha-1 OS=Homo sapiens GN=ATP1A1 PE=1 SV=1	AT1A1_HUMAN	ATP1A1	113 kDa	2	2	4	4	4	4
333	Kallistatin OS=Homo sapiens GN=SERPINA4 PE=1 SV=3	KAIN_HUMAN	SERPINA4	49 kDa	0	0	2	2	2	2
334	Phospholipase D3 OS=Homo sapiens GN=PLD3 PE=1 SV=1	PLD3_HUMAN	PLD3	55 kDa	2	2	2	2	2	2
335	Chondroitin sulfate proteoglycan 4 OS=Homo sapiens GN=CSPG4 PE=1 SV=2	CSPG4_HUMAN	CSPG4	251 kDa	2	2	2	2	2	2
336	Apolipoprotein A-IV OS=Homo sapiens GN=APOA4 PE=1 SV=3	APOA4_HUMAN	APOA4	45 kDa	0	0	0	0	2	2
337	Programmed cell death protein 10 OS=Homo sapiens GN=PDCD10 PE=1 SV=1	PDC10_HUMAN	PDCD10	25 kDa	3	3	2	2	2	2
338	Phosphoglycerate mutase 1 OS=Homo sapiens GN=PGAM1 PE=1 SV=2	PGAM1_HUMAN	PGAM1	29 kDa	4	4	2	2	3	3
339	Protein NDRG1 OS=Homo sapiens GN=NDRG1 PE=1 SV=1	NDRG1_HUMAN	NDRG1	43 kDa	0	0	2	2	2	2
340	Protein DJ-1 OS=Homo sapiens GN=PARK7 PE=1 SV=2	PARK7_HUMAN	PARK7	20 kDa	2	2	2	2	2	2
341	Transthyretin OS=Homo sapiens GN=TTR PE=1 SV=1	TTHY_HUMAN	TTR	16 kDa	2	2	0	0	2	2
342	Glypican-1 OS=Homo sapiens GN=GPC1 PE=1 SV=2	GPC1_HUMAN	GPC1	62 kDa	0	0	2	2	4	4
343	Selenium-binding protein 1 OS=Homo sapiens GN=SELENBP1 PE=1 SV=2	SBP1_HUMAN	SELENBP1	52 kDa	3	3	3	3	3	3
344	Spermine synthase OS=Homo sapiens GN=SMS PE=1 SV=2	SPSY_HUMAN	SMS	41 kDa	2	2	2	2	2	2
345	Immunoglobulin kappa variable 2-28 OS=Homo sapiens GN=IGKV2-28 PE=3 SV=1	KV228_HUMAN (+1)	IGKV2-28	13 kDa	0	0	2	2	2	2
346	UDP-glucose 6-dehydrogenase OS=Homo sapiens GN=UGDH PE=1 SV=1	UGDH_HUMAN	UGDH	55 kDa	3	3	2	2	3	3
347	Endosialin OS=Homo sapiens GN=CD248 PE=1 SV=1	CD248_HUMAN	CD248	81 kDa	0	0	3	3	2	2
348	Voltage-dependent calcium channel subunit alpha-2/delta-1 OS=Homo sapiens GN=CACNA2D1 PE=1 SV=3	CA2D1_HUMAN	CACNA2D1	125 kDa	0	0	2	2	0	0
349	Glutathione synthetase OS=Homo sapiens GN=GSS PE=1 SV=1	GSHB_HUMAN	GSS	52 kDa	0	0	2	2	2	2
350	Glutathione S-transferase omega-1 OS=Homo sapiens GN=GSTO1 PE=1 SV=2	GSTO1_HUMAN	GSTO1	28 kDa	2	2	2	2	3	3
351	UTP--glucose-1-phosphate uridylyltransferase OS=Homo sapiens GN=UGP2 PE=1 SV=5	UGPA_HUMAN	UGP2	57 kDa	2	2	0	0	0	0
352	Uroplakin-1a OS=Homo sapiens GN=UPK1A PE=2 SV=1	UPK1A_HUMAN	UPK1A	29 kDa	2	2	2	2	2	2
353	Retinoid-inducible serine carboxypeptidase OS=Homo sapiens GN=SCPEP1 PE=1 SV=1	RISC_HUMAN	SCPEP1	51 kDa	2	2	0	0	0	0
354	cAMP-dependent protein kinase catalytic subunit beta OS=Homo sapiens GN=PRKACB PE=1 SV=2	KAPCB_HUMAN	PRKACB	41 kDa	3	3	2	2	0	0
355	N(G),N(G)-dimethylarginine dimethylaminohydrolase 2 OS=Homo sapiens GN=DDAH2 PE=1 SV=1	DDAH2_HUMAN	DDAH2	30 kDa	2	2	2	2	2	2
356	Cytoplasmic dynein 1 heavy chain 1 OS=Homo sapiens GN=DYNC1H1 PE=1 SV=5	DYHC1_HUMAN	DYNC1H1	532 kDa	0	0	0	0	2	2
357	Protein ABHD14B OS=Homo sapiens GN=ABHD14B PE=1 SV=1	ABHEB_HUMAN	ABHD14B	22 kDa	3	3	3	3	3	3
358	Proteasome subunit alpha type-6 OS=Homo sapiens GN=PSMA6 PE=1 SV=1	PSA6_HUMAN	PSMA6	27 kDa	3	3	3	3	3	3
359	Heme-binding protein 1 OS=Homo sapiens GN=HEBP1 PE=1 SV=1	HEBP1_HUMAN	HEBP1	21 kDa	0	0	2	2	2	2
360	Proteasome subunit alpha type-5 OS=Homo sapiens GN=PSMA5 PE=1 SV=3	PSA5_HUMAN	PSMA5	26 kDa	3	3	3	3	3	3
361	Rho GDP-dissociation inhibitor 1 OS=Homo sapiens GN=ARHGDIA PE=1 SV=3	GDIR1_HUMAN	ARHGDIA	23 kDa	2	2	3	3	4	3
362	Phospholipid-transporting ATPase IA OS=Homo sapiens GN=ATP8A1 PE=1 SV=1	AT8A1_HUMAN	ATP8A1	131 kDa	2	2	3	3	3	3
363	GTPase KRas OS=Homo sapiens GN=KRAS PE=1 SV=1	RASK_HUMAN (+1)	KRAS	22 kDa	0	0	2	2	0	0
364	Ras-related protein Rab-18 OS=Homo sapiens GN=RAB18 PE=1 SV=1	RAB18_HUMAN	RAB18	23 kDa	3	3	3	3	3	3
365	Glutathione peroxidase 3 OS=Homo sapiens GN=GPX3 PE=1 SV=2	GPX3_HUMAN	GPX3	26 kDa	0	0	2	2	0	0
366	Receptor-type tyrosine-protein phosphatase eta OS=Homo sapiens GN=PTPRJ PE=1 SV=3	PTPRJ_HUMAN	PTPRJ	146 kDa	0	0	3	3	0	0
367	Dihydropteridine reductase OS=Homo sapiens GN=QDPR PE=1 SV=2	DHPR_HUMAN	QDPR	26 kDa	2	2	2	2	2	2
368	Complement factor I OS=Homo sapiens GN=CFI PE=1 SV=2	CFAI_HUMAN	CFI	66 kDa	0	0	2	2	2	2
369	Lumican OS=Homo sapiens GN=LUM PE=1 SV=2	LUM_HUMAN	LUM	38 kDa	2	2	2	2	0	0
370	Protein disulfide-isomerase A4 OS=Homo sapiens GN=PDIA4 PE=1 SV=2	PDIA4_HUMAN	PDIA4	73 kDa	0	0	4	4	0	0
371	Unconventional myosin-Id OS=Homo sapiens GN=MYO1D PE=1 SV=2	MYO1D_HUMAN	MYO1D	116 kDa	0	0	2	2	3	3
372	Glycerol-3-phosphate dehydrogenase 1-like protein OS=Homo sapiens GN=GPD1L PE=1 SV=1	GPD1L_HUMAN	GPD1L	38 kDa	2	2	3	3	3	3
373	Adenine phosphoribosyltransferase OS=Homo sapiens GN=APRT PE=1 SV=2	APT_HUMAN	APRT	20 kDa	2	2	2	2	0	0
374	Bile salt-activated lipase OS=Homo sapiens GN=CEL PE=1 SV=3	CEL_HUMAN	CEL	79 kDa	0	0	0	0	2	2
375	Syntaxin-3 OS=Homo sapiens GN=STX3 PE=1 SV=3	STX3_HUMAN	STX3	33 kDa	0	0	2	2	0	0
376	BPI fold-containing family B member 1 OS=Homo sapiens GN=BPIFB1 PE=1 SV=1	BPIB1_HUMAN	BPIFB1	52 kDa	3	3	4	4	3	3
377	Peptidase inhibitor 15 OS=Homo sapiens GN=PI15 PE=1 SV=1	PI15_HUMAN	PI15	29 kDa	2	2	2	2	2	2
378	Na(+)/H(+) exchange regulatory cofactor NHE-RF2 OS=Homo sapiens GN=SLC9A3R2 PE=1 SV=2	NHRF2_HUMAN	SLC9A3R2	37 kDa	2	2	2	2	0	0
379	Carcinoembryonic antigen-related cell adhesion molecule 1 OS=Homo sapiens GN=CEACAM1 PE=1 SV=2	CEAM1_HUMAN	CEACAM1	58 kDa	0	0	2	2	2	2
380	Fibrinogen beta chain OS=Homo sapiens GN=FGB PE=1 SV=2	FIBB_HUMAN	FGB	56 kDa	0	0	2	2	2	2
381	Acyl-protein thioesterase 1 OS=Homo sapiens GN=LYPLA1 PE=1 SV=1	LYPA1_HUMAN	LYPLA1	25 kDa	2	2	2	2	2	2
382	MIT domain-containing protein 1 OS=Homo sapiens GN=MITD1 PE=1 SV=1	MITD1_HUMAN	MITD1	29 kDa	0	0	2	2	2	2
383	Alcohol dehydrogenase class-3 OS=Homo sapiens GN=ADH5 PE=1 SV=4	ADHX_HUMAN	ADH5	40 kDa	2	2	0	0	0	0
384	Metalloreductase STEAP2 OS=Homo sapiens GN=STEAP2 PE=1 SV=3	STEA2_HUMAN	STEAP2	56 kDa	2	2	0	0	3	3
385	Growth arrest-specific protein 6 OS=Homo sapiens GN=GAS6 PE=1 SV=2	GAS6_HUMAN	GAS6	80 kDa	0	0	2	2	0	0
386	Transaldolase OS=Homo sapiens GN=TALDO1 PE=1 SV=2	TALDO_HUMAN	TALDO1	38 kDa	2	2	2	2	0	0
387	Kinesin-like protein KIF12 OS=Homo sapiens GN=KIF12 PE=1 SV=3	KIF12_HUMAN	KIF12	71 kDa	2	2	0	0	0	0
388	Serine/threonine-protein phosphatase 2A 65 kDa regulatory subunit A alpha isoform OS=Homo sapiens GN=PPP2R1A PE=1 SV=4	2AAA_HUMAN	PPP2R1A	65 kDa	2	2	2	2	2	2
389	Histidine-rich glycoprotein OS=Homo sapiens GN=HRG PE=1 SV=1	HRG_HUMAN	HRG	60 kDa	0	0	2	2	2	2
390	Aflatoxin B1 aldehyde reductase member 2 OS=Homo sapiens GN=AKR7A2 PE=1 SV=3	ARK72_HUMAN	AKR7A2	40 kDa	0	0	2	2	2	2
391	Vacuolar protein-sorting-associated protein 36 OS=Homo sapiens GN=VPS36 PE=1 SV=1	VPS36_HUMAN	VPS36	44 kDa	0	0	3	3	2	2
392	Cell division control protein 42 homolog OS=Homo sapiens GN=CDC42 PE=1 SV=2	CDC42_HUMAN	CDC42	21 kDa	0	0	2	2	0	0
393	Charged multivesicular body protein 4c OS=Homo sapiens GN=CHMP4C PE=1 SV=1	CHM4C_HUMAN	CHMP4C	26 kDa	2	2	2	2	2	2
394	Adhesion G-protein coupled receptor F1 OS=Homo sapiens GN=ADGRF1 PE=1 SV=2	AGRF1_HUMAN	ADGRF1	101 kDa	2	2	0	0	0	0
395	Glyoxalase domain-containing protein 4 OS=Homo sapiens GN=GLOD4 PE=1 SV=1	GLOD4_HUMAN	GLOD4	35 kDa	0	0	0	0	2	2
396	Platelet glycoprotein Ib alpha chain OS=Homo sapiens GN=GP1BA PE=1 SV=2	GP1BA_HUMAN	GP1BA	72 kDa	0	0	0	0	2	2
397	Flotillin-2 OS=Homo sapiens GN=FLOT2 PE=1 SV=2	FLOT2_HUMAN	FLOT2	47 kDa	0	0	3	3	2	2
398	Ras-related protein Rab-21 OS=Homo sapiens GN=RAB21 PE=1 SV=3	RAB21_HUMAN	RAB21	24 kDa	0	0	2	2	0	0
399	Leucine-rich repeat-containing protein 57 OS=Homo sapiens GN=LRRC57 PE=1 SV=1	LRC57_HUMAN	LRRC57	27 kDa	2	2	0	0	0	0
400	Vitamin K-dependent protein S OS=Homo sapiens GN=PROS1 PE=1 SV=1	PROS_HUMAN	PROS1	75 kDa	3	3	0	0	0	0
401	Transmembrane 7 superfamily member 3 OS=Homo sapiens GN=TM7SF3 PE=2 SV=1	TM7S3_HUMAN	TM7SF3	64 kDa	0	0	2	2	2	2
402	Heme-binding protein 2 OS=Homo sapiens GN=HEBP2 PE=1 SV=1	HEBP2_HUMAN	HEBP2	23 kDa	2	2	0	0	3	3
403	V-type proton ATPase subunit d 1 OS=Homo sapiens GN=ATP6V0D1 PE=1 SV=1	VA0D1_HUMAN	ATP6V0D1	40 kDa	0	0	3	3	0	0
404	UMP-CMP kinase OS=Homo sapiens GN=CMPK1 PE=1 SV=3	KCY_HUMAN	CMPK1	22 kDa	2	2	2	2	2	2
405	ADP-ribosyl cyclase/cyclic ADP-ribose hydrolase 1 OS=Homo sapiens GN=CD38 PE=1 SV=2	CD38_HUMAN	CD38	34 kDa	0	0	0	0	2	2
406	Secretory carrier-associated membrane protein 2 OS=Homo sapiens GN=SCAMP2 PE=1 SV=2	SCAM2_HUMAN	SCAMP2	37 kDa	0	0	2	2	2	2
407	Lysophosphatidic acid receptor 3 OS=Homo sapiens GN=LPAR3 PE=2 SV=1	LPAR3_HUMAN	LPAR3	40 kDa	0	0	2	2	0	0
408	Pappalysin-2 OS=Homo sapiens GN=PAPPA2 PE=1 SV=4	PAPP2_HUMAN	PAPPA2	199 kDa	0	0	0	0	2	2
409	T-complex protein 1 subunit theta OS=Homo sapiens GN=CCT8 PE=1 SV=4	TCPQ_HUMAN	CCT8	60 kDa	0	0	0	0	2	2
410	SEC14-like protein 2 OS=Homo sapiens GN=SEC14L2 PE=1 SV=1	S14L2_HUMAN	SEC14L2	46 kDa	0	0	0	0	2	2
411	Fructose-1,6-bisphosphatase isozyme 2 OS=Homo sapiens GN=FBP2 PE=1 SV=2	F16P2_HUMAN	FBP2	37 kDa	0	0	0	0	2	2
412	Proteasome subunit beta type-1 OS=Homo sapiens GN=PSMB1 PE=1 SV=2	PSB1_HUMAN	PSMB1	26 kDa	2	2	2	2	2	2
413	Cysteine-rich and transmembrane domain-containing protein 1 OS=Homo sapiens GN=CYSTM1 PE=1 SV=1	CYTM1_HUMAN	CYSTM1	11 kDa	2	2	2	2	2	2
414	Calbindin OS=Homo sapiens GN=CALB1 PE=1 SV=2	CALB1_HUMAN	CALB1	30 kDa	0	0	2	2	0	0
415	Retinol-binding protein 4 OS=Homo sapiens GN=RBP4 PE=1 SV=3	RET4_HUMAN	RBP4	23 kDa	2	2	0	0	2	2
416	Flotillin-1 OS=Homo sapiens GN=FLOT1 PE=1 SV=3	FLOT1_HUMAN	FLOT1	47 kDa	2	2	2	2	0	0
417	Isoamyl acetate-hydrolyzing esterase 1 homolog OS=Homo sapiens GN=IAH1 PE=1 SV=1	IAH1_HUMAN	IAH1	28 kDa	0	0	2	2	0	0
418	Epidermal growth factor receptor kinase substrate 8-like protein 2 OS=Homo sapiens GN=EPS8L2 PE=1 SV=2	ES8L2_HUMAN	EPS8L2	81 kDa	0	0	2	2	2	2
419	Puromycin-sensitive aminopeptidase OS=Homo sapiens GN=NPEPPS PE=1 SV=2	PSA_HUMAN	NPEPPS	103 kDa	0	0	0	0	2	2
420	Histone H4 OS=Homo sapiens GN=HIST1H4A PE=1 SV=2	H4_HUMAN	HIST1H4A	11 kDa	0	0	0	0	2	2
421	Neutral and basic amino acid transport protein rBAT OS=Homo sapiens GN=SLC3A1 PE=1 SV=2	SLC31_HUMAN	SLC3A1	79 kDa	0	0	2	2	0	0
422	Synaptosomal-associated protein 23 OS=Homo sapiens GN=SNAP23 PE=1 SV=1	SNP23_HUMAN	SNAP23	23 kDa	0	0	2	2	0	0
423	Anoctamin-7 OS=Homo sapiens GN=ANO7 PE=1 SV=2	ANO7_HUMAN	ANO7	106 kDa	0	0	2	2	0	0
424	Ubiquitin carboxyl-terminal hydrolase isozyme L3 OS=Homo sapiens GN=UCHL3 PE=1 SV=1	UCHL3_HUMAN	UCHL3	26 kDa	0	0	2	2	2	2
425	Arylsulfatase F OS=Homo sapiens GN=ARSF PE=1 SV=4	ARSF_HUMAN	ARSF	66 kDa	0	0	3	3	0	0
426	LanC-like protein 1 OS=Homo sapiens GN=LANCL1 PE=1 SV=1	LANC1_HUMAN	LANCL1	45 kDa	2	2	0	0	0	0
427	Dermatopontin OS=Homo sapiens GN=DPT PE=1 SV=2	DERM_HUMAN	DPT	24 kDa	2	2	0	0	0	0
428	Proteasome subunit alpha type-2 OS=Homo sapiens GN=PSMA2 PE=1 SV=2	PSA2_HUMAN	PSMA2	26 kDa	0	0	2	2	0	0
429	Mannose-1-phosphate guanyltransferase alpha OS=Homo sapiens GN=GMPPA PE=1 SV=1	GMPPA_HUMAN	GMPPA	46 kDa	0	0	2	2	0	0
430	Tandem C2 domains nuclear protein OS=Homo sapiens GN=TC2N PE=1 SV=2	TAC2N_HUMAN	TC2N	55 kDa	0	0	0	0	2	2
431	Butyrophilin-like protein 3 OS=Homo sapiens GN=BTNL3 PE=2 SV=2	BTNL3_HUMAN	BTNL3	52 kDa	0	0	2	2	0	0
432	WW domain-binding protein 2 OS=Homo sapiens GN=WBP2 PE=1 SV=1	WBP2_HUMAN	WBP2	28 kDa	0	0	2	2	0	0
433	Proteasome subunit beta type-2 OS=Homo sapiens GN=PSMB2 PE=1 SV=1	PSB2_HUMAN	PSMB2	23 kDa	0	0	2	2	0	0
434	Phosphopantothenate--cysteine ligase OS=Homo sapiens GN=PPCS PE=1 SV=2	PPCS_HUMAN	PPCS	34 kDa	0	0	2	2	0	0
435	Multidrug and toxin extrusion protein 1 OS=Homo sapiens GN=SLC47A1 PE=1 SV=1	S47A1_HUMAN	SLC47A1	62 kDa	0	0	2	2	0	0
436	GDP-L-fucose synthase OS=Homo sapiens GN=TSTA3 PE=1 SV=1	FCL_HUMAN	TSTA3	36 kDa	0	0	2	2	0	0
END OF FILE

## Sheet: Urine_Full lists
Urine_scUCF			Urine_Chitosan
							Common_[Urine_scUCF] and [Urine_Chitosan]:
ANPEP			ANPEP				ANPEP
KRT1			LRP2				KRT1
DPP4			DPP4				DPP4
PDCD6IP			PDCD6IP				PDCD6IP
KRT10			MME				KRT10
MME			LTF				MME
KRT2			ALB				KRT2
UMOD			LGALS3BP				UMOD
HSPA8			KRT1				HSPA8
KRT9			TF				KRT9
EZR			UMOD				EZR
ALB			EGF				ALB
ANXA11			KRT10				ANXA11
MUC5B			ACTB				LTF
LTF			CP				KRT5
KRT5			EZR				TSG101
ACTG1			HSPA8				IST1
TSG101			ACPP				YWHAE
IST1			DOPEY2				ANXA2
YWHAE			UBA52				ACPP
ANXA2			KRT9				TGM4
ACPP			KRT2				IDH1
TGM4			AMY2B				TF
IDH1			IDH1				SLC12A1
TF			CUBN				PRDX1
SLC12A1			ENPEP				ANXA5
PRDX1			KRT6C				EHD4
ANXA5			GAA				HSP90AA1
EHD4			CLU				RAB27A
HSP90AA1			ANXA11				ANXA3
RAB27A			GDI2				ANXA4
KRT6A			APOD				CNP
ANXA3			SERPINA5				HSPA1B
ANXA4			GGT1				GDI2
CNP			HSPA1B				APOD
HSPA1B			LDHB				GGT1
GDI2			SLC44A4				AZGP1
APOD			ANXA4				DOPEY2
GGT1			MPO				MSN
AZGP1			AMBP				LGALS3BP
DOPEY2			IGHG2				KRT16
MSN			IST1				PROM1
LGALS3BP			VASN				LDHB
KRT16			IGHA1				STOM
PROM1			ACE				OLFM4
LDHB			ANXA1				EEF1A1
STOM			CTSD				RAB3B
OLFM4			TSG101				FAM129A
EEF1A1			ANXA5				SORD
RAB3B			PKM				GOT1
FAM129A			ASAH1				SERPINB6
SORD			KNG1				EPS8L2
GOT1			ANGPTL2				ANXA6
SERPINB6			SLC12A1				GNAS
EPS8L2			APOA1				PRDX6
ANXA6			CNP				PIGR
GNAS			APOB				IGHA1
PRDX6			LRG1				EHD1
RAB11B			HSPG2				LDHA
PIGR			GPRC5C				VAT1
IGHA1			SERPING1				BASP1
EHD1			SERPINA1				SLC44A2
LDHA			SDCBP				PARK7
VAT1			CPE				MUC1
BASP1			OLFM4				EGF
SLC44A2			MXRA8				YWHAZ
PARK7			PRDX1				PEBP1
MUC1			PROM1				CKB
EGF			C4B				GPI
YWHAZ			ANXA3				ENO1
PEBP1			RAB11A				ATP6V1A
CKB			KLK3				IGHM
GPI			CD9				MYO1C
ENO1			TGM4				ABCB1
ATP6V1A			SORD				UBA52
IGHM			SDC4				ALDOA
MYO1C			HPX				PRDX2
ABCB1			YWHAE				ENPEP
EPS8			YES1				ANXA1
UBA52			ANXA2				TPI1
ALDOA			RAB27A				YES1
PRDX2			C3				PPIA
ENPEP			CNDP2				GPRC5C
ANXA1			SLC2A5				KRT14
TPI1			ALDOA				CAPN7
YES1			SERPINA7				CLIC1
PPIA			FCGBP				ANXA7
GNB2			KRT16				LGALS3
GPRC5C			TUBB4B				STEAP4
RAB10			PRDX6				SYTL1
KRT14			ABCB1				BROX
CAPN7			FOLH1				SLC2A5
CLIC1			AHCY				NCSTN
ANXA7			RAB3B				PRKACB
LGALS3			BROX				SDCBP
ARF3			NAGLU				VCP
STEAP4			CPVL				PKM
SYTL1			PROZ				RAB5C
BROX			LMAN2				CTSD
UPK2			TPI1				ASAH1
SLC2A5			HSP90AB1				PRKAR2A
NCSTN			DPEP1				MPO
BAIAP2L1			SFN				SFN
KRT4			KRT5				LAMP1
PRKACB			ENO1				PHGDH
SDCBP			CHMP1B				CPM
VCP			FASN				SERPINA3
DMBT1			SERPINA3				GSS
PKM			PRKAR2A				KLK3
RAB5C			A1BG				BAIAP2
CTSD			MYO1C				SI
ASAH1			GLB1				RAP1B
PRKAR2A			SERPINI1				CD9
MPO			VAT1				GLO1
SFN			STOM				HSP90AB1
LAMP1			AZGP1				ARRDC1
PHGDH			ACP2				TMPRSS2
CPM			LCAT				CAPZB
SERPINA3			AKR1A1				VTA1
GSS			PRDX2				ARHGDIA
KLK3			MSN				YWHAG
BAIAP2			RAB5C				UPK1A
SI			SERPINB6				RAB18
RAP1B			EEF2				CRYM
TUBB			HSPB1				RAB14
CD9			GPI				GSTO1
RAC2			EHD4				GNA11
DEFA1			CRYM				CA2
GLO1			PIGR				PDCD6
HSP90AB1			STXBP2				SLC44A4
ARRDC1			SI				CNDP2
TMPRSS2			MUC1				CHMP4B
CAPZB			TMPRSS2				CP
VTA1			ARRDC1				DPEP1
ARHGDIA			LAMP1				GPRC5B
SRC			GNAS				CD63
YWHAG			XPNPEP2				GLIPR2
UPK1A			PGK1				RAB27B
RAB18			LDHA				IGHG3
CRYM			YWHAZ				SLC9A3R1
RAB14			QSOX1				TMBIM1
GSTO1			PODXL				VPS28
GNA11			QPCT				AQP2
CA2			GLO1				CD177
PDCD6			F2				GSR
SLC44A4			SLC44A2				VPS37B
CNDP2			GSTA2				APRT
CHMP4B			GSN				TSPAN6
CP			SPP1				CHMP1B
CALB1			ANXA6				AHCY
SYT1			ANXA7				CYSTM1
DPEP1			RAC1				ALDH9A1
JCHAIN			CD44				GAA
GPRC5B			CBR1				CYB561
CD63			AQP2				RAB13
GLIPR2			A2M				NAPSA
TUBA1B			SYTL1				HEBP2
RAB27B			LGALS3				RALB
IGHG3			PHGDH				PODXL
SLC9A3R1			BASP1				RHOA
TMBIM1			YWHAG				PDCD10
PRDX5			GSR				DCXR
VPS28			TMC5				ACP2
SNAP23			RAP1B				FASN
AQP2			CD14				AKR1A1
CD177			SRI				RAB7A
GSR			PTGR1				PROM2
VPS37B			APCS				NAPA
CYFIP2			IGHM				PGK1
APRT			PROM2				ATP9A
TSPAN6			PSMA3				VASN
CHMP1B			GOT1				CBR1
UBE2N			PSMB5				GSTA2
UBE2V2			EHD1				RAB2A
AHCY			PGAM1				SERPINA5
CYSTM1			EEF1A1				STXBP2
ALDH9A1			CD63				SRI
GAA			PEBP1				RAB25
CYB561			GAPDH				CD47
RAB13			SOD3				GPD1L
NAPSA			RAB27B				UBA1
HEBP2			VPS4A				VPS4B
ARF4			GPRC5B				FRK
GDI1			TMBIM1				SLC12A3
ORM1			CHMP2A				RAC1
RALB			STEAP4				LAMP2
KRT13			CD177				LRG1
PODXL			VTA1				LMAN2
RHOA			CPQ				AMBP
STX3			MASP2				TUBB4B
PDCD10			MADCAM1				ZG16B
DCXR			SERPINA6				ACE
ACP2			RALB				HEBP1
FASN			APOE				IGLC2
DSP			HP				EEF2
AKR1A1			LYZ				PTGR1
RDX			VTN				LYPLA1
RAB7A			GPC3				ANGPTL2
PROM2			IGLC2				XPNPEP2
NAPA			AOC1
LCP1			DPP7
PGK1			ATP6V1A
ATP9A			COL6A1
VASN			MAN1A1
YWHAB			NAPSA
CBR1			CKB
CA4			RAB1B
GSTA2			ISLR
SYT7			TPP1
RAB2A			NCSTN
SERPINA5			ANTXR1
GNAI2			RTN4RL2
PFN1			CHMP2B
CPNE3			ZG16B
STXBP2			CHMP4B
SRI			AGT
RAB25			KRT14
EPS8L1			BAIAP2
CD47			ARSA
GPD1L			CAPN7
UBA1			PSMA1
VPS4B			RAB7A
PTPRJ			RAB14
NME1			HEXA
MDH1			CA2
FRK			PDCD6
SLC12A3			RAB2A
MYL6			SLC9A3R1
CD59			CA1
RAC1			PSMA7
LAMP2			LAIR1
LRG1			BTD
ARF6			DDAH1
TMEM63A			PGLS
MARCKS			AGRN
LMAN2			RAB25
THY1			PSMB6
AMBP			ATP6V1B2
GLOD4			UGDH
TUBB4B			PDCD10
CAPS			PSMA5
GGCT			ABHD14B
ZG16B			PSMA6
YWHAH			RAB18
ACE			RAB13
KRT17			SELENBP1
HEBP1			BPIFB1
IGLC2			IGHG3
ACTN4			GLIPR2
IQGAP1			PGA3
CAB39			HSP90AA1
EEF2			VPS28
GNAI3			PPIA
RAB8B			PRG2
MUC4			CPM
ST13			RHOA
PTGR1			PGM3
KRT6B			ITIH4
LYPLA1			COL15A1
ANGPTL2			GGH
JUP			BHMT
XPNPEP2			TUBA3C
CHMP4A			GNA11
			TTYH3
			CPN2
			FN1
			CYB561
			ATP9A
			CD47
			VPS37B
			NID1
			CLIC1
			LAMP2
			VPS37C
			CLN5
			CRB3
			CETP
			GSTM3
			SLC22A8
			CAPZA2
			PLG
			CSPG4
			DCXR
			AHSG
			ACY1
			ACLY
			MGAM
			CHMP1A
			CAPZB
			PLPP1
			TMEM30A
			TMC4
			NAPA
			SORL1
			RRAS2
			ATP1A1
			ADGRG2
			PSMB4
			THBS1
			SERPINA4
			LAMA5
			PPT2
			PLD3
			PPP2R1A
			GSTO1
			ATP8A1
			PARK7
			FRK
			LYPLA1
			ALDH9A1
			UPK1A
			GPD1L
			SMS
			QDPR
			ARHGDIA
			CEACAM1
			PI15
			DDAH2
			GAS6
			PSMB1
			CHMP4C
			PRDX4
			CMPK1
			CYSTM1
			PRKACB
			AFM
			AZU1
			TSPAN6
			SERINC5
			LUM
			TALDO1
			UBA1
			APRT
			SLC9A3R2
			LRRC57
			FLOT1
			MYOF
			FAM129A
			CAPN5
			CD248
			CYFIP1
			STARD10
			GPC1
			VPS36
			FLOT2
			CTSZ
			FUCA1
			GSS
			RAB6A
			CYBRD1
			SIAE
			VCP
			SLC12A3
			IGKV2-28
			NDRG1
			HEBP1
			SCAMP2
			TM7SF3
			HRG
			MITD1
			FGB
			ALDOB
			MYO1D
			CFI
			AKR7A2
			EPS8L2
			NPEPPS
			UCHL3
			GNAQ
			STEAP2
			VPS4B
			FCER2
			TTR
			RAB35
			APOA4
			ADGRF1
			RBP4
			RAB43
			HEBP2

## Sheet: Saliva_scUCF
Saliva_scUCF					Saliva_scUCF_Replicate1		Saliva_scUCF_Replicate2		Saliva_scUCF_Replicate3
#	Identified Proteins (586)	Accession Number	Alternate ID	Molecular Weight	Exclusive Unique Spectrum Count	Exclusive Unique Peptide Count	Exclusive Unique Spectrum Count	Exclusive Unique Peptide Count	Exclusive Unique Spectrum Count	Exclusive Unique Peptide Count
1	Mucin-5B OS=Homo sapiens GN=MUC5B PE=1 SV=3	MUC5B_HUMAN	MUC5B	596 kDa	120	68	121	68	123	70
2	Immunoglobulin heavy constant alpha 1 OS=Homo sapiens GN=IGHA1 PE=1 SV=2	IGHA1_HUMAN	IGHA1	38 kDa	28	13	34	19	32	17
3	Deleted in malignant brain tumors 1 protein OS=Homo sapiens GN=DMBT1 PE=1 SV=2	DMBT1_HUMAN	DMBT1	261 kDa	42	23	45	23	43	22
4	Immunoglobulin kappa constant OS=Homo sapiens GN=IGKC PE=1 SV=2	IGKC_HUMAN	IGKC	12 kDa	4	2	5	2	5	2
5	Polymeric immunoglobulin receptor OS=Homo sapiens GN=PIGR PE=1 SV=4	PIGR_HUMAN	PIGR	83 kDa	54	34	57	33	56	34
6	Immunoglobulin alpha-2 heavy chain OS=Homo sapiens PE=1 SV=1	IGA2_HUMAN		49 kDa	19	11	18	11	17	9
7	Myosin-9 OS=Homo sapiens GN=MYH9 PE=1 SV=4	MYH9_HUMAN	MYH9	227 kDa	115	87	136	95	129	89
8	Immunoglobulin heavy constant mu OS=Homo sapiens GN=IGHM PE=1 SV=4	IGHM_HUMAN	IGHM	49 kDa	40	20	39	21	41	21
9	Immunoglobulin kappa light chain OS=Homo sapiens PE=1 SV=1	IGK_HUMAN		23 kDa	22	10	26	11	23	10
10	Dipeptidyl peptidase 4 OS=Homo sapiens GN=DPP4 PE=1 SV=2	DPP4_HUMAN	DPP4	88 kDa	42	28	47	28	46	28
11	Keratin, type II cytoskeletal 1 OS=Homo sapiens GN=KRT1 PE=1 SV=6	K2C1_HUMAN	KRT1	66 kDa	48	35	59	39	53	36
12	Actin, cytoplasmic 2 OS=Homo sapiens GN=ACTG1 PE=1 SV=1	ACTG_HUMAN	ACTG1	42 kDa	25	14	31	16	30	17
13	Immunoglobulin lambda constant 2 OS=Homo sapiens GN=IGLC2 PE=1 SV=1	IGLC2_HUMAN	IGLC2	11 kDa	5	4	6	4	6	4
14	Immunoglobulin lambda-1 light chain OS=Homo sapiens PE=1 SV=1	IGL1_HUMAN		23 kDa	12	8	13	9	11	7
15	Alpha-amylase 1 OS=Homo sapiens GN=AMY1A PE=1 SV=2	AMY1_HUMAN	AMY1A	58 kDa	38	22	39	23	38	21
16	Keratin, type I cytoskeletal 10 OS=Homo sapiens GN=KRT10 PE=1 SV=6	K1C10_HUMAN	KRT10	59 kDa	34	24	37	26	39	26
17	BPI fold-containing family B member 1 OS=Homo sapiens GN=BPIFB1 PE=1 SV=1	BPIB1_HUMAN	BPIFB1	52 kDa	28	18	31	18	33	18
18	Prominin-1 OS=Homo sapiens GN=PROM1 PE=1 SV=1	PROM1_HUMAN	PROM1	97 kDa	39	25	45	28	37	24
19	IgGFc-binding protein OS=Homo sapiens GN=FCGBP PE=1 SV=3	FCGBP_HUMAN	FCGBP	572 kDa	44	36	54	44	49	38
20	Immunoglobulin gamma-1 heavy chain OS=Homo sapiens PE=1 SV=1	IGG1_HUMAN		49 kDa	18	12	20	14	20	13
21	Programmed cell death 6-interacting protein OS=Homo sapiens GN=PDCD6IP PE=1 SV=1	PDC6I_HUMAN	PDCD6IP	96 kDa	44	35	55	44	52	40
22	Mucin-7 OS=Homo sapiens GN=MUC7 PE=1 SV=2	MUC7_HUMAN	MUC7	39 kDa	6	3	7	3	6	3
23	Zymogen granule protein 16 homolog B OS=Homo sapiens GN=ZG16B PE=1 SV=3	ZG16B_HUMAN	ZG16B	23 kDa	13	7	13	7	12	7
24	Protein S100-A8 OS=Homo sapiens GN=S100A8 PE=1 SV=1	S10A8_HUMAN	S100A8	11 kDa	13	8	12	8	15	9
25	Galectin-3-binding protein OS=Homo sapiens GN=LGALS3BP PE=1 SV=1	LG3BP_HUMAN	LGALS3BP	65 kDa	20	14	22	16	23	16
26	BPI fold-containing family A member 2 OS=Homo sapiens GN=BPIFA2 PE=1 SV=2	BPIA2_HUMAN	BPIFA2	27 kDa	16	10	15	10	15	10
27	Serum albumin OS=Homo sapiens GN=ALB PE=1 SV=2	ALBU_HUMAN	ALB	69 kDa	36	27	39	28	38	27
28	Ubiquitin-60S ribosomal protein L40 OS=Homo sapiens GN=UBA52 PE=1 SV=2	RL40_HUMAN	UBA52	15 kDa	8	5	8	5	7	5
29	Fibrinogen beta chain OS=Homo sapiens GN=FGB PE=1 SV=2	FIBB_HUMAN	FGB	56 kDa	30	19	35	21	34	19
30	Annexin A1 OS=Homo sapiens GN=ANXA1 PE=1 SV=2	ANXA1_HUMAN	ANXA1	39 kDa	24	17	28	18	28	19
31	Ezrin OS=Homo sapiens GN=EZR PE=1 SV=4	EZRI_HUMAN	EZR	69 kDa	20	16	27	21	30	24
32	Protein-glutamine gamma-glutamyltransferase E OS=Homo sapiens GN=TGM3 PE=1 SV=4	TGM3_HUMAN	TGM3	77 kDa	23	18	28	23	26	21
33	Fibrinogen gamma chain OS=Homo sapiens GN=FGG PE=1 SV=3	FIBG_HUMAN	FGG	52 kDa	20	13	27	16	24	15
34	Keratin, type II cytoskeletal 2 epidermal OS=Homo sapiens GN=KRT2 PE=1 SV=2	K22E_HUMAN	KRT2	65 kDa	20	17	24	20	27	21
35	Integrin alpha-M OS=Homo sapiens GN=ITGAM PE=1 SV=2	ITAM_HUMAN	ITGAM	127 kDa	37	27	40	28	36	26
36	Carbonic anhydrase 6 OS=Homo sapiens GN=CA6 PE=1 SV=3	CAH6_HUMAN	CA6	35 kDa	15	9	16	9	17	9
37	Keratin, type I cytoskeletal 9 OS=Homo sapiens GN=KRT9 PE=1 SV=3	K1C9_HUMAN	KRT9	62 kDa	20	15	27	20	26	19
38	Lactotransferrin OS=Homo sapiens GN=LTF PE=1 SV=6	TRFL_HUMAN	LTF	78 kDa	35	27	37	29	38	29
39	Immunoglobulin heavy constant gamma 3 OS=Homo sapiens GN=IGHG3 PE=1 SV=2	IGHG3_HUMAN	IGHG3	41 kDa	6	5	7	5	6	4
40	Prolactin-inducible protein OS=Homo sapiens GN=PIP PE=1 SV=1	PIP_HUMAN	PIP	17 kDa	13	9	12	9	12	9
41	Immunoglobulin heavy constant gamma 2 OS=Homo sapiens GN=IGHG2 PE=1 SV=2	IGHG2_HUMAN	IGHG2	36 kDa	3	2	5	3	6	3
42	Immunoglobulin J chain OS=Homo sapiens GN=JCHAIN PE=1 SV=4	IGJ_HUMAN	JCHAIN	18 kDa	11	7	12	7	12	7
43	Moesin OS=Homo sapiens GN=MSN PE=1 SV=3	MOES_HUMAN	MSN	68 kDa	12	10	15	13	16	13
44	Fibrinogen alpha chain OS=Homo sapiens GN=FGA PE=1 SV=2	FIBA_HUMAN	FGA	95 kDa	20	12	23	13	21	12
45	Protein S100-A9 OS=Homo sapiens GN=S100A9 PE=1 SV=1	S10A9_HUMAN	S100A9	13 kDa	11	6	12	7	14	8
46	Alpha-2-macroglobulin OS=Homo sapiens GN=A2M PE=1 SV=3	A2MG_HUMAN	A2M	163 kDa	28	26	40	33	40	32
47	Cystatin-S OS=Homo sapiens GN=CST4 PE=1 SV=3	CYTS_HUMAN	CST4	16 kDa	3	2	3	2	3	2
48	Annexin A3 OS=Homo sapiens GN=ANXA3 PE=1 SV=3	ANXA3_HUMAN	ANXA3	36 kDa	22	16	26	18	25	18
49	Complement C3 OS=Homo sapiens GN=C3 PE=1 SV=2	CO3_HUMAN	C3	187 kDa	24	23	33	30	34	32
50	Cystatin-SN OS=Homo sapiens GN=CST1 PE=1 SV=3	CYTN_HUMAN	CST1	16 kDa	13	8	15	9	13	8
51	Pyruvate kinase PKM OS=Homo sapiens GN=PKM PE=1 SV=4	KPYM_HUMAN	PKM	58 kDa	18	15	20	16	23	19
52	Apolipoprotein B-100 OS=Homo sapiens GN=APOB PE=1 SV=2	APOB_HUMAN	APOB	516 kDa	35	35	49	43	48	43
53	Alpha-actinin-4 OS=Homo sapiens GN=ACTN4 PE=1 SV=2	ACTN4_HUMAN	ACTN4	105 kDa	21	20	28	25	22	19
54	Plastin-2 OS=Homo sapiens GN=LCP1 PE=1 SV=6	PLSL_HUMAN	LCP1	70 kDa	20	17	25	21	26	20
55	14-3-3 protein zeta/delta OS=Homo sapiens GN=YWHAZ PE=1 SV=1	1433Z_HUMAN	YWHAZ	28 kDa	11	7	12	9	12	9
56	Lactoperoxidase OS=Homo sapiens GN=LPO PE=1 SV=2	PERL_HUMAN	LPO	80 kDa	26	17	30	19	24	17
57	Keratin, type II cytoskeletal 6A OS=Homo sapiens GN=KRT6A PE=1 SV=3	K2C6A_HUMAN	KRT6A	60 kDa	13	12	16	15	16	15
58	Monocyte differentiation antigen CD14 OS=Homo sapiens GN=CD14 PE=1 SV=2	CD14_HUMAN	CD14	40 kDa	14	9	17	11	15	9
59	Keratin, type I cytoskeletal 14 OS=Homo sapiens GN=KRT14 PE=1 SV=4	K1C14_HUMAN	KRT14	52 kDa	4	4	4	4	4	4
60	Immunoglobulin heavy constant gamma 4 OS=Homo sapiens GN=IGHG4 PE=1 SV=1	IGHG4_HUMAN	IGHG4	36 kDa	5	4	4	4	4	3
61	Radixin OS=Homo sapiens GN=RDX PE=1 SV=1	RADI_HUMAN	RDX	69 kDa	3	3	4	3	5	5
62	Keratin, type II cytoskeletal 5 OS=Homo sapiens GN=KRT5 PE=1 SV=3	K2C5_HUMAN	KRT5	62 kDa	6	6	10	10	10	10
63	Alpha-actinin-1 OS=Homo sapiens GN=ACTN1 PE=1 SV=2	ACTN1_HUMAN	ACTN1	103 kDa	7	7	8	8	12	11
64	Annexin A6 OS=Homo sapiens GN=ANXA6 PE=1 SV=3	ANXA6_HUMAN	ANXA6	76 kDa	24	21	36	27	33	25
65	Leukocyte elastase inhibitor OS=Homo sapiens GN=SERPINB1 PE=1 SV=1	ILEU_HUMAN	SERPINB1	43 kDa	18	13	24	16	23	16
66	Myeloperoxidase OS=Homo sapiens GN=MPO PE=1 SV=1	PERM_HUMAN	MPO	84 kDa	20	16	24	19	23	19
67	Integrin beta-2 OS=Homo sapiens GN=ITGB2 PE=1 SV=2	ITB2_HUMAN	ITGB2	85 kDa	15	12	20	16	20	15
68	Aminopeptidase N OS=Homo sapiens GN=ANPEP PE=1 SV=4	AMPN_HUMAN	ANPEP	110 kDa	20	20	27	22	29	25
69	Proline-rich protein 27 OS=Homo sapiens GN=PRR27 PE=2 SV=1	PRR27_HUMAN	PRR27	23 kDa	4	3	4	3	4	3
70	Thrombospondin-1 OS=Homo sapiens GN=THBS1 PE=1 SV=2	TSP1_HUMAN	THBS1	129 kDa	16	15	21	16	19	18
71	Keratin, type I cytoskeletal 16 OS=Homo sapiens GN=KRT16 PE=1 SV=4	K1C16_HUMAN	KRT16	51 kDa	11	11	14	13	12	12
72	BPI fold-containing family B member 2 OS=Homo sapiens GN=BPIFB2 PE=1 SV=2	BPIB2_HUMAN	BPIFB2	49 kDa	10	8	10	9	11	9
73	Immunoglobulin heavy variable 3-7 OS=Homo sapiens GN=IGHV3-7 PE=1 SV=2	HV307_HUMAN	IGHV3-7	13 kDa	4	2	4	2	3	2
74	Guanine nucleotide-binding protein G(s) subunit alpha isoforms XLas OS=Homo sapiens GN=GNAS PE=1 SV=2	GNAS1_HUMAN	GNAS	111 kDa	12	10	12	9	15	12
75	G-protein coupled receptor family C group 5 member B OS=Homo sapiens GN=GPRC5B PE=2 SV=2	GPC5B_HUMAN	GPRC5B	45 kDa	7	3	7	3	8	3
76	Keratin, type I cytoskeletal 17 OS=Homo sapiens GN=KRT17 PE=1 SV=2	K1C17_HUMAN	KRT17	48 kDa	3	3	3	3	2	2
77	Coronin-1A OS=Homo sapiens GN=CORO1A PE=1 SV=4	COR1A_HUMAN	CORO1A	51 kDa	10	9	12	11	10	9
78	Gelsolin OS=Homo sapiens GN=GSN PE=1 SV=1	GELS_HUMAN	GSN	86 kDa	13	11	14	11	16	13
79	Aquaporin-5 OS=Homo sapiens GN=AQP5 PE=1 SV=1	AQP5_HUMAN	AQP5	28 kDa	6	4	6	4	6	4
80	Guanine nucleotide-binding protein G(i) subunit alpha-2 OS=Homo sapiens GN=GNAI2 PE=1 SV=3	GNAI2_HUMAN	GNAI2	40 kDa	16	12	19	13	19	13
81	Cystatin-SA OS=Homo sapiens GN=CST2 PE=1 SV=1	CYTT_HUMAN	CST2	16 kDa	5	3	4	3	5	3
82	Heat shock cognate 71 kDa protein OS=Homo sapiens GN=HSPA8 PE=1 SV=1	HSP7C_HUMAN	HSPA8	71 kDa	13	13	18	16	16	13
83	Ras GTPase-activating-like protein IQGAP1 OS=Homo sapiens GN=IQGAP1 PE=1 SV=1	IQGA1_HUMAN	IQGAP1	189 kDa	16	15	22	21	22	20
84	Immunoglobulin heavy variable 3-74 OS=Homo sapiens GN=IGHV3-74 PE=3 SV=1	HV374_HUMAN	IGHV3-74	13 kDa	3	2	4	2	4	2
85	Cystatin-B OS=Homo sapiens GN=CSTB PE=1 SV=2	CYTB_HUMAN	CSTB	11 kDa	6	4	6	4	7	4
86	Immunoglobulin heavy variable 6-1 OS=Homo sapiens GN=IGHV6-1 PE=3 SV=1	HV601_HUMAN	IGHV6-1	13 kDa	0	0	2	2	2	2
87	Clusterin OS=Homo sapiens GN=CLU PE=1 SV=1	CLUS_HUMAN	CLU	52 kDa	16	12	16	12	20	14
88	Serpin B5 OS=Homo sapiens GN=SERPINB5 PE=1 SV=2	SPB5_HUMAN	SERPINB5	42 kDa	7	7	9	9	10	10
89	Elongation factor 1-alpha 1 OS=Homo sapiens GN=EEF1A1 PE=1 SV=1	EF1A1_HUMAN (+1)	EEF1A1	50 kDa	8	7	9	8	9	8
90	Ras-related C3 botulinum toxin substrate 2 OS=Homo sapiens GN=RAC2 PE=1 SV=1	RAC2_HUMAN	RAC2	21 kDa	10	7	11	8	11	8
91	Neutral alpha-glucosidase AB OS=Homo sapiens GN=GANAB PE=1 SV=3	GANAB_HUMAN	GANAB	107 kDa	16	16	20	18	20	18
92	14-3-3 protein beta/alpha OS=Homo sapiens GN=YWHAB PE=1 SV=3	1433B_HUMAN	YWHAB	28 kDa	4	4	5	5	5	4
93	Annexin A2 OS=Homo sapiens GN=ANXA2 PE=1 SV=2	ANXA2_HUMAN	ANXA2	39 kDa	18	17	22	18	23	18
94	Erythrocyte band 7 integral membrane protein OS=Homo sapiens GN=STOM PE=1 SV=3	STOM_HUMAN	STOM	32 kDa	13	11	16	10	16	10
95	Haptoglobin OS=Homo sapiens GN=HP PE=1 SV=1	HPT_HUMAN	HP	45 kDa	13	12	20	16	17	14
96	Heat shock 70 kDa protein 1B OS=Homo sapiens GN=HSPA1B PE=1 SV=1	HS71B_HUMAN	HSPA1B	70 kDa	9	8	12	10	14	11
97	Peroxiredoxin-1 OS=Homo sapiens GN=PRDX1 PE=1 SV=1	PRDX1_HUMAN	PRDX1	22 kDa	7	7	9	8	10	9
98	Peroxiredoxin-4 OS=Homo sapiens GN=PRDX4 PE=1 SV=1	PRDX4_HUMAN	PRDX4	31 kDa	9	6	9	6	9	6
99	14-3-3 protein sigma OS=Homo sapiens GN=SFN PE=1 SV=1	1433S_HUMAN	SFN	28 kDa	3	3	6	5	5	5
100	Fructose-bisphosphate aldolase A OS=Homo sapiens GN=ALDOA PE=1 SV=2	ALDOA_HUMAN	ALDOA	39 kDa	12	10	13	10	12	10
101	Receptor-type tyrosine-protein phosphatase C OS=Homo sapiens GN=PTPRC PE=1 SV=2	PTPRC_HUMAN	PTPRC	147 kDa	12	11	18	15	17	16
102	Syntenin-1 OS=Homo sapiens GN=SDCBP PE=1 SV=1	SDCB1_HUMAN	SDCBP	32 kDa	7	5	7	4	8	5
103	Olfactomedin-4 OS=Homo sapiens GN=OLFM4 PE=1 SV=1	OLFM4_HUMAN	OLFM4	57 kDa	9	7	12	8	12	9
104	Complement C4-A OS=Homo sapiens GN=C4A PE=1 SV=2	CO4A_HUMAN	C4A	193 kDa	17	17	22	22	22	21
105	Guanine nucleotide-binding protein G(k) subunit alpha OS=Homo sapiens GN=GNAI3 PE=1 SV=3	GNAI3_HUMAN	GNAI3	41 kDa	4	4	3	3	5	4
106	CD9 antigen OS=Homo sapiens GN=CD9 PE=1 SV=4	CD9_HUMAN	CD9	25 kDa	5	3	5	4	4	3
107	Guanine nucleotide-binding protein G(I)/G(S)/G(T) subunit beta-1 OS=Homo sapiens GN=GNB1 PE=1 SV=3	GBB1_HUMAN	GNB1	37 kDa	6	4	6	4	7	5
108	14-3-3 protein epsilon OS=Homo sapiens GN=YWHAE PE=1 SV=1	1433E_HUMAN	YWHAE	29 kDa	11	9	10	9	12	10
109	Immunoglobulin heavy variable 4-34 OS=Homo sapiens GN=IGHV4-34 PE=1 SV=2	HV434_HUMAN	IGHV4-34	14 kDa	4	2	4	3	5	3
110	6-phosphogluconate dehydrogenase, decarboxylating OS=Homo sapiens GN=PGD PE=1 SV=3	6PGD_HUMAN	PGD	53 kDa	11	10	13	12	10	9
111	Clathrin heavy chain 1 OS=Homo sapiens GN=CLTC PE=1 SV=5	CLH1_HUMAN	CLTC	192 kDa	8	8	17	17	17	17
112	Cathepsin G OS=Homo sapiens GN=CTSG PE=1 SV=2	CATG_HUMAN	CTSG	29 kDa	10	7	11	7	10	7
113	Lysozyme C OS=Homo sapiens GN=LYZ PE=1 SV=1	LYSC_HUMAN	LYZ	17 kDa	6	4	4	3	4	3
114	Rab GDP dissociation inhibitor beta OS=Homo sapiens GN=GDI2 PE=1 SV=2	GDIB_HUMAN	GDI2	51 kDa	13	12	19	15	16	13
115	Glyceraldehyde-3-phosphate dehydrogenase OS=Homo sapiens GN=GAPDH PE=1 SV=3	G3P_HUMAN	GAPDH	36 kDa	7	5	12	9	15	10
116	14-3-3 protein eta OS=Homo sapiens GN=YWHAH PE=1 SV=4	1433F_HUMAN	YWHAH	28 kDa	3	3	2	2	4	4
117	G-protein coupled receptor family C group 5 member C OS=Homo sapiens GN=GPRC5C PE=1 SV=2	GPC5C_HUMAN	GPRC5C	48 kDa	6	5	9	6	7	6
118	Immunoglobulin heavy variable 3-15 OS=Homo sapiens GN=IGHV3-15 PE=3 SV=1	HV315_HUMAN	IGHV3-15	13 kDa	2	2	4	3	4	3
119	Annexin A5 OS=Homo sapiens GN=ANXA5 PE=1 SV=2	ANXA5_HUMAN	ANXA5	36 kDa	16	12	14	10	13	11
120	Chloride intracellular channel protein 1 OS=Homo sapiens GN=CLIC1 PE=1 SV=4	CLIC1_HUMAN	CLIC1	27 kDa	7	6	7	6	9	8
121	Filamin-A OS=Homo sapiens GN=FLNA PE=1 SV=4	FLNA_HUMAN	FLNA	281 kDa	13	13	21	21	19	19
122	Glucose-6-phosphate 1-dehydrogenase OS=Homo sapiens GN=G6PD PE=1 SV=4	G6PD_HUMAN	G6PD	59 kDa	8	7	12	11	11	10
123	Hemoglobin subunit beta OS=Homo sapiens GN=HBB PE=1 SV=2	HBB_HUMAN	HBB	16 kDa	12	7	13	8	12	7
124	Ras-related C3 botulinum toxin substrate 1 OS=Homo sapiens GN=RAC1 PE=1 SV=1	RAC1_HUMAN	RAC1	21 kDa	3	3	6	4	7	4
125	Apolipoprotein A-I OS=Homo sapiens GN=APOA1 PE=1 SV=1	APOA1_HUMAN	APOA1	31 kDa	14	12	21	17	22	16
126	14-3-3 protein gamma OS=Homo sapiens GN=YWHAG PE=1 SV=2	1433G_HUMAN	YWHAG	28 kDa	3	3	3	3	3	3
127	14-3-3 protein theta OS=Homo sapiens GN=YWHAQ PE=1 SV=1	1433T_HUMAN	YWHAQ	28 kDa	2	2	3	3	3	3
128	Heat shock protein HSP 90-alpha OS=Homo sapiens GN=HSP90AA1 PE=1 SV=5	HS90A_HUMAN	HSP90AA1	85 kDa	7	7	9	9	9	9
129	Phospholipid transfer protein OS=Homo sapiens GN=PLTP PE=1 SV=1	PLTP_HUMAN	PLTP	55 kDa	7	6	12	9	10	8
130	Cystatin-D OS=Homo sapiens GN=CST5 PE=1 SV=1	CYTD_HUMAN	CST5	16 kDa	4	2	4	2	4	2
131	Desmoglein-1 OS=Homo sapiens GN=DSG1 PE=1 SV=2	DSG1_HUMAN	DSG1	114 kDa	8	6	10	8	11	8
132	Myosin light polypeptide 6 OS=Homo sapiens GN=MYL6 PE=1 SV=2	MYL6_HUMAN	MYL6	17 kDa	9	8	9	7	9	7
133	Mucin-1 OS=Homo sapiens GN=MUC1 PE=1 SV=3	MUC1_HUMAN	MUC1	122 kDa	6	5	8	6	9	6
134	Immunoglobulin kappa variable 3-20 OS=Homo sapiens GN=IGKV3-20 PE=1 SV=2	KV320_HUMAN	IGKV3-20	13 kDa	4	3	4	3	4	3
135	Maltase-glucoamylase, intestinal OS=Homo sapiens GN=MGAM PE=1 SV=5	MGA_HUMAN	MGAM	210 kDa	12	11	16	15	14	13
136	Annexin A11 OS=Homo sapiens GN=ANXA11 PE=1 SV=1	ANX11_HUMAN	ANXA11	54 kDa	11	10	12	11	15	13
137	Alpha-2-macroglobulin-like protein 1 OS=Homo sapiens GN=A2ML1 PE=1 SV=3	A2ML1_HUMAN	A2ML1	161 kDa	12	12	17	15	12	11
138	CD59 glycoprotein OS=Homo sapiens GN=CD59 PE=1 SV=1	CD59_HUMAN	CD59	14 kDa	9	5	10	6	10	6
139	Peroxiredoxin-2 OS=Homo sapiens GN=PRDX2 PE=1 SV=5	PRDX2_HUMAN	PRDX2	22 kDa	7	6	8	7	7	6
140	Neutrophil elastase OS=Homo sapiens GN=ELANE PE=1 SV=1	ELNE_HUMAN	ELANE	29 kDa	3	3	3	3	3	3
141	Procollagen-lysine,2-oxoglutarate 5-dioxygenase 1 OS=Homo sapiens GN=PLOD1 PE=1 SV=2	PLOD1_HUMAN	PLOD1	84 kDa	10	10	12	12	12	11
142	Calcium-binding protein 39 OS=Homo sapiens GN=CAB39 PE=1 SV=1	CAB39_HUMAN	CAB39	40 kDa	8	7	7	7	8	8
143	Rho GDP-dissociation inhibitor 2 OS=Homo sapiens GN=ARHGDIB PE=1 SV=3	GDIR2_HUMAN	ARHGDIB	23 kDa	5	5	4	4	3	3
144	Tubulin alpha-1B chain OS=Homo sapiens GN=TUBA1B PE=1 SV=1	TBA1B_HUMAN	TUBA1B	50 kDa	9	8	11	9	11	9
145	Plastin-3 OS=Homo sapiens GN=PLS3 PE=1 SV=4	PLST_HUMAN	PLS3	71 kDa	0	0	3	3	0	0
146	Serpin B3 OS=Homo sapiens GN=SERPINB3 PE=1 SV=2	SPB3_HUMAN	SERPINB3	45 kDa	4	4	7	7	8	8
147	L-lactate dehydrogenase A chain OS=Homo sapiens GN=LDHA PE=1 SV=2	LDHA_HUMAN	LDHA	37 kDa	7	7	9	9	8	8
148	Galectin-3 OS=Homo sapiens GN=LGALS3 PE=1 SV=5	LEG3_HUMAN	LGALS3	26 kDa	7	5	8	5	7	5
149	Sulfhydryl oxidase 1 OS=Homo sapiens GN=QSOX1 PE=1 SV=3	QSOX1_HUMAN	QSOX1	83 kDa	10	10	13	12	13	12
150	Heat shock protein HSP 90-beta OS=Homo sapiens GN=HSP90AB1 PE=1 SV=4	HS90B_HUMAN	HSP90AB1	83 kDa	2	2	3	3	3	3
151	Immunoglobulin heavy variable 3-72 OS=Homo sapiens GN=IGHV3-72 PE=3 SV=1	HV372_HUMAN	IGHV3-72	13 kDa	3	2	3	3	4	3
152	Immunoglobulin heavy variable 3-49 OS=Homo sapiens GN=IGHV3-49 PE=1 SV=1	HV349_HUMAN	IGHV3-49	13 kDa	4	4	4	4	5	4
153	Glutathione S-transferase P OS=Homo sapiens GN=GSTP1 PE=1 SV=2	GSTP1_HUMAN	GSTP1	23 kDa	9	6	13	6	12	6
154	Protein LEG1 homolog OS=Homo sapiens GN=LEG1 PE=1 SV=2	LEG1H_HUMAN	LEG1	38 kDa	9	6	9	7	10	7
155	Bactericidal permeability-increasing protein OS=Homo sapiens GN=BPI PE=1 SV=4	BPI_HUMAN	BPI	54 kDa	10	9	11	8	13	9
156	Tyrosine-protein kinase Lyn OS=Homo sapiens GN=LYN PE=1 SV=3	LYN_HUMAN	LYN	59 kDa	6	6	7	7	7	6
157	Alpha-enolase OS=Homo sapiens GN=ENO1 PE=1 SV=2	ENOA_HUMAN	ENO1	47 kDa	4	4	7	5	10	8
158	Hemoglobin subunit alpha OS=Homo sapiens GN=HBA1 PE=1 SV=2	HBA_HUMAN	HBA1	15 kDa	5	3	7	4	8	5
159	Syntaxin-binding protein 2 OS=Homo sapiens GN=STXBP2 PE=1 SV=2	STXB2_HUMAN	STXBP2	66 kDa	5	4	13	11	10	9
160	Small proline-rich protein 3 OS=Homo sapiens GN=SPRR3 PE=1 SV=2	SPRR3_HUMAN	SPRR3	18 kDa	2	2	5	5	4	4
161	Desmoglein-3 OS=Homo sapiens GN=DSG3 PE=1 SV=2	DSG3_HUMAN	DSG3	108 kDa	5	5	10	9	9	7
162	Unconventional myosin-Ic OS=Homo sapiens GN=MYO1C PE=1 SV=4	MYO1C_HUMAN	MYO1C	122 kDa	7	7	12	12	13	13
163	Phosphoglycerate mutase 1 OS=Homo sapiens GN=PGAM1 PE=1 SV=2	PGAM1_HUMAN	PGAM1	29 kDa	8	7	7	5	9	7
164	Grancalcin OS=Homo sapiens GN=GCA PE=1 SV=2	GRAN_HUMAN	GCA	24 kDa	5	4	7	5	6	5
165	Neutrophil defensin 3 OS=Homo sapiens GN=DEFA3 PE=1 SV=1	DEF3_HUMAN	DEFA3	10 kDa	6	4	5	4	5	4
166	Lipocalin-1 OS=Homo sapiens GN=LCN1 PE=1 SV=1	LCN1_HUMAN	LCN1	19 kDa	4	3	4	3	4	3
167	Annexin A4 OS=Homo sapiens GN=ANXA4 PE=1 SV=4	ANXA4_HUMAN	ANXA4	36 kDa	8	8	7	7	12	11
168	Guanine nucleotide-binding protein subunit alpha-13 OS=Homo sapiens GN=GNA13 PE=1 SV=2	GNA13_HUMAN	GNA13	44 kDa	0	0	3	3	3	3
169	Ras-related protein Rab-10 OS=Homo sapiens GN=RAB10 PE=1 SV=1	RAB10_HUMAN	RAB10	23 kDa	5	5	6	5	4	4
170	Na(+)/H(+) exchange regulatory cofactor NHE-RF1 OS=Homo sapiens GN=SLC9A3R1 PE=1 SV=4	NHRF1_HUMAN	SLC9A3R1	39 kDa	5	5	6	6	8	8
171	Myosin regulatory light chain 12A OS=Homo sapiens GN=MYL12A PE=1 SV=2	ML12A_HUMAN (+1)	MYL12A	20 kDa	5	4	6	4	7	6
172	Peptidyl-prolyl cis-trans isomerase A OS=Homo sapiens GN=PPIA PE=1 SV=2	PPIA_HUMAN	PPIA	18 kDa	9	7	8	7	8	7
173	DnaJ homolog subfamily C member 3 OS=Homo sapiens GN=DNAJC3 PE=1 SV=1	DNJC3_HUMAN	DNAJC3	58 kDa	5	5	9	7	9	8
174	Profilin-1 OS=Homo sapiens GN=PFN1 PE=1 SV=2	PROF1_HUMAN	PFN1	15 kDa	10	7	10	6	11	7
175	Immunoglobulin kappa variable 4-1 OS=Homo sapiens GN=IGKV4-1 PE=1 SV=1	KV401_HUMAN	IGKV4-1	13 kDa	4	3	4	3	4	3
176	Tyrosine-protein kinase HCK OS=Homo sapiens GN=HCK PE=1 SV=5	HCK_HUMAN	HCK	60 kDa	0	0	2	2	2	2
177	Adhesion G-protein coupled receptor G2 OS=Homo sapiens GN=ADGRG2 PE=1 SV=2	AGRG2_HUMAN	ADGRG2	112 kDa	9	7	12	7	9	7
178	Ras-related protein Rab-8A OS=Homo sapiens GN=RAB8A PE=1 SV=1	RAB8A_HUMAN	RAB8A	24 kDa	3	3	4	4	4	4
179	Ectonucleotide pyrophosphatase/phosphodiesterase family member 3 OS=Homo sapiens GN=ENPP3 PE=1 SV=2	ENPP3_HUMAN	ENPP3	100 kDa	10	8	13	9	9	8
180	Prominin-2 OS=Homo sapiens GN=PROM2 PE=1 SV=1	PROM2_HUMAN	PROM2	92 kDa	11	11	13	13	13	13
181	Tubulin alpha-4A chain OS=Homo sapiens GN=TUBA4A PE=1 SV=1	TBA4A_HUMAN	TUBA4A	50 kDa	2	2	2	2	2	2
182	EH domain-containing protein 1 OS=Homo sapiens GN=EHD1 PE=1 SV=2	EHD1_HUMAN	EHD1	61 kDa	11	11	13	13	13	13
183	Intelectin-1 OS=Homo sapiens GN=ITLN1 PE=1 SV=1	ITLN1_HUMAN	ITLN1	35 kDa	10	9	12	10	13	10
184	Adenylyl cyclase-associated protein 1 OS=Homo sapiens GN=CAP1 PE=1 SV=5	CAP1_HUMAN	CAP1	52 kDa	6	5	10	10	10	8
185	Immunoglobulin kappa variable 3-15 OS=Homo sapiens GN=IGKV3-15 PE=1 SV=2	KV315_HUMAN	IGKV3-15	12 kDa	2	2	2	2	3	2
186	Ras-related protein Rab-8B OS=Homo sapiens GN=RAB8B PE=1 SV=2	RAB8B_HUMAN	RAB8B	24 kDa	0	0	2	2	2	2
187	Tubulin beta chain OS=Homo sapiens GN=TUBB PE=1 SV=2	TBB5_HUMAN	TUBB	50 kDa	7	7	10	10	11	9
188	Tyrosine-protein phosphatase non-receptor type substrate 1 OS=Homo sapiens GN=SIRPA PE=1 SV=2	SHPS1_HUMAN	SIRPA	55 kDa	0	0	3	3	4	4
189	Carcinoembryonic antigen-related cell adhesion molecule 1 OS=Homo sapiens GN=CEACAM1 PE=1 SV=2	CEAM1_HUMAN	CEACAM1	58 kDa	5	3	5	3	5	3
190	Transitional endoplasmic reticulum ATPase OS=Homo sapiens GN=VCP PE=1 SV=4	TERA_HUMAN	VCP	89 kDa	5	5	8	7	8	7
191	Receptor-type tyrosine-protein phosphatase eta OS=Homo sapiens GN=PTPRJ PE=1 SV=3	PTPRJ_HUMAN	PTPRJ	146 kDa	7	7	11	11	10	10
192	Myeloblastin OS=Homo sapiens GN=PRTN3 PE=1 SV=3	PRTN3_HUMAN	PRTN3	28 kDa	5	4	5	4	5	4
193	Phosphoglycerate kinase 1 OS=Homo sapiens GN=PGK1 PE=1 SV=3	PGK1_HUMAN	PGK1	45 kDa	5	5	6	5	7	7
194	Glucose-6-phosphate exchanger SLC37A2 OS=Homo sapiens GN=SLC37A2 PE=2 SV=2	G6PT3_HUMAN	SLC37A2	54 kDa	2	2	2	2	2	2
195	Peroxiredoxin-6 OS=Homo sapiens GN=PRDX6 PE=1 SV=3	PRDX6_HUMAN	PRDX6	25 kDa	6	5	6	6	8	8
196	Neutral amino acid transporter B(0) OS=Homo sapiens GN=SLC1A5 PE=1 SV=2	AAAT_HUMAN	SLC1A5	57 kDa	5	5	7	6	7	7
197	Cytochrome b-245 heavy chain OS=Homo sapiens GN=CYBB PE=1 SV=2	CY24B_HUMAN	CYBB	65 kDa	3	3	6	5	5	4
198	Actin-related protein 2 OS=Homo sapiens GN=ACTR2 PE=1 SV=1	ARP2_HUMAN	ACTR2	45 kDa	6	5	6	5	6	5
199	Ras-related protein Rab-1B OS=Homo sapiens GN=RAB1B PE=1 SV=1	RAB1B_HUMAN	RAB1B	22 kDa	2	2	3	3	3	3
200	Leukosialin OS=Homo sapiens GN=SPN PE=1 SV=1	LEUK_HUMAN	SPN	40 kDa	2	2	2	2	2	2
201	Protein disulfide-isomerase OS=Homo sapiens GN=P4HB PE=1 SV=3	PDIA1_HUMAN	P4HB	57 kDa	6	6	7	7	7	7
202	Intercellular adhesion molecule 3 OS=Homo sapiens GN=ICAM3 PE=1 SV=2	ICAM3_HUMAN	ICAM3	60 kDa	5	5	6	5	5	5
203	Anoctamin-1 OS=Homo sapiens GN=ANO1 PE=1 SV=1	ANO1_HUMAN	ANO1	114 kDa	3	3	7	7	5	5
204	Cytochrome b-245 light chain OS=Homo sapiens GN=CYBA PE=1 SV=3	CY24A_HUMAN	CYBA	21 kDa	2	2	2	2	2	2
205	Ras-related protein Rap-1b OS=Homo sapiens GN=RAP1B PE=1 SV=1	RAP1B_HUMAN	RAP1B	21 kDa	8	6	7	5	7	5
206	Fermitin family homolog 3 OS=Homo sapiens GN=FERMT3 PE=1 SV=1	URP2_HUMAN	FERMT3	76 kDa	7	6	9	7	9	8
207	Solute carrier family 2, facilitated glucose transporter member 3 OS=Homo sapiens GN=SLC2A3 PE=1 SV=1	GTR3_HUMAN	SLC2A3	54 kDa	0	0	3	3	3	3
208	Ras-related protein Rab-7a OS=Homo sapiens GN=RAB7A PE=1 SV=1	RAB7A_HUMAN	RAB7A	23 kDa	9	8	10	9	10	9
209	Cathelicidin antimicrobial peptide OS=Homo sapiens GN=CAMP PE=1 SV=1	CAMP_HUMAN	CAMP	19 kDa	5	5	6	6	6	6
210	Choline transporter-like protein 2 OS=Homo sapiens GN=SLC44A2 PE=1 SV=3	CTL2_HUMAN	SLC44A2	80 kDa	2	2	6	6	5	5
211	Cystatin-C OS=Homo sapiens GN=CST3 PE=1 SV=1	CYTC_HUMAN	CST3	16 kDa	7	4	8	5	9	5
212	Peroxiredoxin-5, mitochondrial OS=Homo sapiens GN=PRDX5 PE=1 SV=4	PRDX5_HUMAN	PRDX5	22 kDa	7	6	9	6	8	5
213	Actin-related protein 2/3 complex subunit 1B OS=Homo sapiens GN=ARPC1B PE=1 SV=3	ARC1B_HUMAN	ARPC1B	41 kDa	4	4	6	5	6	5
214	Ras-related protein Rab-11B OS=Homo sapiens GN=RAB11B PE=1 SV=4	RB11B_HUMAN	RAB11B	24 kDa	6	6	7	7	6	6
215	Synaptosomal-associated protein 23 OS=Homo sapiens GN=SNAP23 PE=1 SV=1	SNP23_HUMAN	SNAP23	23 kDa	5	5	7	6	7	6
216	Cellular retinoic acid-binding protein 2 OS=Homo sapiens GN=CRABP2 PE=1 SV=2	RABP2_HUMAN	CRABP2	16 kDa	5	4	5	4	4	3
217	Neutrophil gelatinase-associated lipocalin OS=Homo sapiens GN=LCN2 PE=1 SV=2	NGAL_HUMAN	LCN2	23 kDa	8	7	11	8	12	8
218	Kallikrein-1 OS=Homo sapiens GN=KLK1 PE=1 SV=2	KLK1_HUMAN	KLK1	29 kDa	5	3	4	3	4	3
219	Azurocidin OS=Homo sapiens GN=AZU1 PE=1 SV=3	CAP7_HUMAN	AZU1	27 kDa	3	3	4	3	0	0
220	Actin-related protein 3 OS=Homo sapiens GN=ACTR3 PE=1 SV=3	ARP3_HUMAN	ACTR3	47 kDa	8	8	7	7	8	8
221	T-complex protein 1 subunit theta OS=Homo sapiens GN=CCT8 PE=1 SV=4	TCPQ_HUMAN	CCT8	60 kDa	2	2	8	8	7	7
222	Cell division control protein 42 homolog OS=Homo sapiens GN=CDC42 PE=1 SV=2	CDC42_HUMAN	CDC42	21 kDa	3	2	0	0	3	2
223	ADP-ribosylation factor 3 OS=Homo sapiens GN=ARF3 PE=1 SV=2	ARF3_HUMAN (+1)	ARF3	21 kDa	6	4	8	5	7	5
224	Sodium/potassium-transporting ATPase subunit alpha-1 OS=Homo sapiens GN=ATP1A1 PE=1 SV=1	AT1A1_HUMAN	ATP1A1	113 kDa	4	4	9	9	7	7
225	Tyrosine-protein kinase Fgr OS=Homo sapiens GN=FGR PE=1 SV=2	FGR_HUMAN	FGR	59 kDa	5	5	5	5	5	5
226	ERO1-like protein alpha OS=Homo sapiens GN=ERO1A PE=1 SV=2	ERO1A_HUMAN	ERO1A	54 kDa	3	3	7	7	7	7
227	Alpha-1-antitrypsin OS=Homo sapiens GN=SERPINA1 PE=1 SV=3	A1AT_HUMAN	SERPINA1	47 kDa	8	7	9	9	9	7
228	Alpha-(1,3)-fucosyltransferase 6 OS=Homo sapiens GN=FUT6 PE=1 SV=1	FUT6_HUMAN	FUT6	42 kDa	7	6	7	5	8	6
229	High affinity immunoglobulin epsilon receptor subunit gamma OS=Homo sapiens GN=FCER1G PE=1 SV=1	FCERG_HUMAN	FCER1G	10 kDa	3	3	3	3	3	3
230	Transketolase OS=Homo sapiens GN=TKT PE=1 SV=3	TKT_HUMAN	TKT	68 kDa	8	8	8	7	7	6
231	Solute carrier family 26 member 9 OS=Homo sapiens GN=SLC26A9 PE=1 SV=1	S26A9_HUMAN	SLC26A9	87 kDa	5	5	5	5	5	5
232	BPI fold-containing family A member 1 OS=Homo sapiens GN=BPIFA1 PE=1 SV=1	BPIA1_HUMAN	BPIFA1	27 kDa	4	4	5	4	6	5
233	Cysteine-rich secretory protein 3 OS=Homo sapiens GN=CRISP3 PE=1 SV=1	CRIS3_HUMAN	CRISP3	28 kDa	4	3	4	3	4	3
234	Carcinoembryonic antigen-related cell adhesion molecule 8 OS=Homo sapiens GN=CEACAM8 PE=1 SV=2	CEAM8_HUMAN	CEACAM8	38 kDa	5	3	6	4	5	4
235	Catalase OS=Homo sapiens GN=CAT PE=1 SV=3	CATA_HUMAN	CAT	60 kDa	6	6	10	10	9	9
236	Extracellular matrix protein 1 OS=Homo sapiens GN=ECM1 PE=1 SV=2	ECM1_HUMAN	ECM1	61 kDa	2	2	6	6	4	4
237	Ficolin-1 OS=Homo sapiens GN=FCN1 PE=1 SV=2	FCN1_HUMAN	FCN1	35 kDa	4	4	7	5	8	5
238	V-type proton ATPase catalytic subunit A OS=Homo sapiens GN=ATP6V1A PE=1 SV=2	VATA_HUMAN	ATP6V1A	68 kDa	7	6	9	7	10	8
239	Immunoglobulin lambda-like polypeptide 1 OS=Homo sapiens GN=IGLL1 PE=1 SV=1	IGLL1_HUMAN	IGLL1	23 kDa	3	2	4	2	3	2
240	Rho-related GTP-binding protein RhoG OS=Homo sapiens GN=RHOG PE=1 SV=1	RHOG_HUMAN	RHOG	21 kDa	7	6	8	7	10	7
241	Thioredoxin OS=Homo sapiens GN=TXN PE=1 SV=3	THIO_HUMAN	TXN	12 kDa	5	5	4	4	4	4
242	Elongation factor 2 OS=Homo sapiens GN=EEF2 PE=1 SV=4	EF2_HUMAN	EEF2	95 kDa	6	6	4	4	6	6
243	Tumor susceptibility gene 101 protein OS=Homo sapiens GN=TSG101 PE=1 SV=2	TS101_HUMAN	TSG101	44 kDa	6	6	8	8	7	7
244	Spectrin alpha chain, non-erythrocytic 1 OS=Homo sapiens GN=SPTAN1 PE=1 SV=3	SPTN1_HUMAN	SPTAN1	285 kDa	4	4	11	11	16	16
245	Major vault protein OS=Homo sapiens GN=MVP PE=1 SV=4	MVP_HUMAN	MVP	99 kDa	7	7	8	8	10	9
246	Actin-related protein 2/3 complex subunit 2 OS=Homo sapiens GN=ARPC2 PE=1 SV=1	ARPC2_HUMAN	ARPC2	34 kDa	5	5	9	8	8	7
247	Immunoglobulin lambda variable 7-43 OS=Homo sapiens GN=IGLV7-43 PE=3 SV=2	LV743_HUMAN	IGLV7-43	12 kDa	3	2	3	2	3	2
248	CD63 antigen OS=Homo sapiens GN=CD63 PE=1 SV=2	CD63_HUMAN	CD63	26 kDa	4	2	5	2	6	2
249	Actin-related protein 2/3 complex subunit 4 OS=Homo sapiens GN=ARPC4 PE=1 SV=3	ARPC4_HUMAN	ARPC4	20 kDa	4	4	4	4	4	4
250	Kallikrein-10 OS=Homo sapiens GN=KLK10 PE=1 SV=3	KLK10_HUMAN	KLK10	30 kDa	2	2	3	2	4	3
251	Tyrosine-protein kinase Yes OS=Homo sapiens GN=YES1 PE=1 SV=3	YES_HUMAN	YES1	61 kDa	0	0	0	0	2	2
252	Melanotransferrin OS=Homo sapiens GN=MELTF PE=1 SV=2	TRFM_HUMAN	MELTF	80 kDa	4	4	8	8	6	6
253	Transforming protein RhoA OS=Homo sapiens GN=RHOA PE=1 SV=1	RHOA_HUMAN	RHOA	22 kDa	7	6	7	5	11	7
254	Lysosome-associated membrane glycoprotein 1 OS=Homo sapiens GN=LAMP1 PE=1 SV=3	LAMP1_HUMAN	LAMP1	45 kDa	4	4	4	4	4	4
255	Ras-related protein Ral-B OS=Homo sapiens GN=RALB PE=1 SV=1	RALB_HUMAN	RALB	23 kDa	3	3	6	4	6	4
256	Copine-3 OS=Homo sapiens GN=CPNE3 PE=1 SV=1	CPNE3_HUMAN	CPNE3	60 kDa	4	4	4	4	5	5
257	Leukocyte surface antigen CD47 OS=Homo sapiens GN=CD47 PE=1 SV=1	CD47_HUMAN	CD47	35 kDa	2	2	2	2	3	3
258	Lactadherin OS=Homo sapiens GN=MFGE8 PE=1 SV=2	MFGM_HUMAN	MFGE8	43 kDa	5	5	6	6	6	5
259	Complement decay-accelerating factor OS=Homo sapiens GN=CD55 PE=1 SV=4	DAF_HUMAN	CD55	41 kDa	2	2	2	2	5	4
260	Matrix metalloproteinase-9 OS=Homo sapiens GN=MMP9 PE=1 SV=3	MMP9_HUMAN	MMP9	78 kDa	3	3	8	8	8	8
261	Immunoglobulin delta heavy chain OS=Homo sapiens PE=1 SV=1	IGD_HUMAN		56 kDa	2	2	2	2	2	2
262	Immunoglobulin kappa variable 3-11 OS=Homo sapiens GN=IGKV3-11 PE=1 SV=1	KV311_HUMAN (+1)	IGKV3-11	13 kDa	2	2	0	0	2	2
263	Sodium- and chloride-dependent neutral and basic amino acid transporter B(0+) OS=Homo sapiens GN=SLC6A14 PE=2 SV=1	S6A14_HUMAN	SLC6A14	72 kDa	3	3	4	3	4	3
264	Ras-related protein Rab-5C OS=Homo sapiens GN=RAB5C PE=1 SV=2	RAB5C_HUMAN	RAB5C	23 kDa	4	4	5	5	5	5
265	Actin-related protein 2/3 complex subunit 3 OS=Homo sapiens GN=ARPC3 PE=1 SV=3	ARPC3_HUMAN	ARPC3	21 kDa	4	3	4	3	4	3
266	Ras-related protein Ral-A OS=Homo sapiens GN=RALA PE=1 SV=1	RALA_HUMAN	RALA	24 kDa	3	2	3	2	2	2
267	26S proteasome non-ATPase regulatory subunit 2 OS=Homo sapiens GN=PSMD2 PE=1 SV=3	PSMD2_HUMAN	PSMD2	100 kDa	0	0	7	6	6	5
268	Alkaline phosphatase, tissue-nonspecific isozyme OS=Homo sapiens GN=ALPL PE=1 SV=4	PPBT_HUMAN	ALPL	57 kDa	4	4	4	4	4	4
269	Trefoil factor 3 OS=Homo sapiens GN=TFF3 PE=1 SV=1	TFF3_HUMAN	TFF3	9 kDa	3	2	3	2	4	2
270	2',3'-cyclic-nucleotide 3'-phosphodiesterase OS=Homo sapiens GN=CNP PE=1 SV=2	CN37_HUMAN	CNP	48 kDa	0	0	8	7	7	6
271	Antileukoproteinase OS=Homo sapiens GN=SLPI PE=1 SV=2	SLPI_HUMAN	SLPI	14 kDa	2	2	3	3	3	3
272	Cofilin-1 OS=Homo sapiens GN=CFL1 PE=1 SV=3	COF1_HUMAN	CFL1	19 kDa	2	2	3	3	5	4
273	Kunitz-type protease inhibitor 2 OS=Homo sapiens GN=SPINT2 PE=1 SV=2	SPIT2_HUMAN	SPINT2	28 kDa	2	2	4	3	3	2
274	Carbonic anhydrase 2 OS=Homo sapiens GN=CA2 PE=1 SV=2	CAH2_HUMAN	CA2	29 kDa	3	3	7	6	6	5
275	Zinc-alpha-2-glycoprotein OS=Homo sapiens GN=AZGP1 PE=1 SV=2	ZA2G_HUMAN	AZGP1	34 kDa	3	3	5	5	6	4
276	Guanine nucleotide-binding protein subunit alpha-11 OS=Homo sapiens GN=GNA11 PE=1 SV=2	GNA11_HUMAN	GNA11	42 kDa	4	4	5	5	5	5
277	Glycogen phosphorylase, liver form OS=Homo sapiens GN=PYGL PE=1 SV=4	PYGL_HUMAN	PYGL	97 kDa	5	5	6	6	6	6
278	ADP-ribosylation factor 4 OS=Homo sapiens GN=ARF4 PE=1 SV=3	ARF4_HUMAN	ARF4	21 kDa	3	3	3	3	3	3
279	Nucleoside diphosphate kinase A OS=Homo sapiens GN=NME1 PE=1 SV=1	NDKA_HUMAN	NME1	17 kDa	4	4	7	7	6	6
280	Leucine-rich repeat-containing protein 26 OS=Homo sapiens GN=LRRC26 PE=1 SV=2	LRC26_HUMAN	LRRC26	35 kDa	4	3	4	3	4	3
281	Elongation factor 1-gamma OS=Homo sapiens GN=EEF1G PE=1 SV=3	EF1G_HUMAN	EEF1G	50 kDa	2	2	4	4	3	3
282	Serine protease HTRA1 OS=Homo sapiens GN=HTRA1 PE=1 SV=1	HTRA1_HUMAN	HTRA1	51 kDa	5	5	6	6	3	3
283	F-actin-capping protein subunit beta OS=Homo sapiens GN=CAPZB PE=1 SV=4	CAPZB_HUMAN	CAPZB	31 kDa	4	4	4	4	4	4
284	Carboxypeptidase E OS=Homo sapiens GN=CPE PE=1 SV=1	CBPE_HUMAN	CPE	53 kDa	3	3	7	6	6	6
285	Guanine nucleotide-binding protein G(q) subunit alpha OS=Homo sapiens GN=GNAQ PE=1 SV=4	GNAQ_HUMAN	GNAQ	42 kDa	3	3	3	3	4	3
286	Glucose-6-phosphate isomerase OS=Homo sapiens GN=GPI PE=1 SV=4	G6PI_HUMAN	GPI	63 kDa	2	2	7	7	5	5
287	Ras-related protein Rab-27B OS=Homo sapiens GN=RAB27B PE=1 SV=4	RB27B_HUMAN	RAB27B	25 kDa	2	2	3	3	3	3
288	Triosephosphate isomerase OS=Homo sapiens GN=TPI1 PE=1 SV=3	TPIS_HUMAN	TPI1	31 kDa	4	4	4	4	5	4
289	Carcinoembryonic antigen-related cell adhesion molecule 6 OS=Homo sapiens GN=CEACAM6 PE=1 SV=3	CEAM6_HUMAN	CEACAM6	37 kDa	4	3	5	3	5	3
290	Mucin-16 OS=Homo sapiens GN=MUC16 PE=1 SV=3	MUC16_HUMAN	MUC16	1519 kDa	2	2	7	7	6	6
291	Nicotinamide phosphoribosyltransferase OS=Homo sapiens GN=NAMPT PE=1 SV=1	NAMPT_HUMAN	NAMPT	56 kDa	3	3	4	4	4	4
292	Probable maltase-glucoamylase 2 OS=Homo sapiens GN=MGAM2 PE=2 SV=3	MGAL_HUMAN	MGAM2	278 kDa	3	3	4	4	4	4
293	Histone H4 OS=Homo sapiens GN=HIST1H4A PE=1 SV=2	H4_HUMAN	HIST1H4A	11 kDa	6	5	5	4	5	4
294	Beta-1,4-galactosyltransferase 1 OS=Homo sapiens GN=B4GALT1 PE=1 SV=5	B4GT1_HUMAN	B4GALT1	44 kDa	0	0	2	2	2	2
295	Immunoglobulin lambda variable 1-47 OS=Homo sapiens GN=IGLV1-47 PE=1 SV=2	LV147_HUMAN	IGLV1-47	12 kDa	2	2	3	2	2	2
296	Putative neutrophil cytosol factor 1B OS=Homo sapiens GN=NCF1B PE=5 SV=2	NCF1B_HUMAN	NCF1B	45 kDa	4	4	4	4	3	3
297	Gamma-glutamyltranspeptidase 1 OS=Homo sapiens GN=GGT1 PE=1 SV=2	GGT1_HUMAN	GGT1	61 kDa	6	5	6	5	5	5
298	Programmed cell death protein 6 OS=Homo sapiens GN=PDCD6 PE=1 SV=1	PDCD6_HUMAN	PDCD6	22 kDa	3	3	5	4	5	4
299	Synaptic vesicle membrane protein VAT-1 homolog OS=Homo sapiens GN=VAT1 PE=1 SV=2	VAT1_HUMAN	VAT1	42 kDa	6	6	5	5	6	6
300	L-lactate dehydrogenase B chain OS=Homo sapiens GN=LDHB PE=1 SV=2	LDHB_HUMAN	LDHB	37 kDa	2	2	3	3	5	5
301	Calpain-1 catalytic subunit OS=Homo sapiens GN=CAPN1 PE=1 SV=1	CAN1_HUMAN	CAPN1	82 kDa	3	3	6	6	5	5
302	Heat shock protein beta-1 OS=Homo sapiens GN=HSPB1 PE=1 SV=2	HSPB1_HUMAN	HSPB1	23 kDa	2	2	5	5	4	4
303	V-set and immunoglobulin domain-containing protein 10-like OS=Homo sapiens GN=VSIG10L PE=2 SV=2	VS10L_HUMAN	VSIG10L	92 kDa	3	3	4	4	4	4
304	Immunoglobulin heavy variable 5-51 OS=Homo sapiens GN=IGHV5-51 PE=3 SV=1	HV551_HUMAN	IGHV5-51	13 kDa	4	4	5	4	4	3
305	Mucin-21 OS=Homo sapiens GN=MUC21 PE=1 SV=2	MUC21_HUMAN	MUC21	54 kDa	2	2	3	2	3	2
306	Phosphatidylethanolamine-binding protein 1 OS=Homo sapiens GN=PEBP1 PE=1 SV=3	PEBP1_HUMAN	PEBP1	21 kDa	3	3	4	4	4	4
307	Glutamate carboxypeptidase 2 OS=Homo sapiens GN=FOLH1 PE=1 SV=1	FOLH1_HUMAN	FOLH1	84 kDa	3	3	5	5	4	4
308	Vacuolar protein sorting-associated protein 4B OS=Homo sapiens GN=VPS4B PE=1 SV=2	VPS4B_HUMAN	VPS4B	49 kDa	4	4	4	4	5	5
309	CD44 antigen OS=Homo sapiens GN=CD44 PE=1 SV=3	CD44_HUMAN	CD44	82 kDa	4	4	6	5	3	3
310	Ras-related protein Rab-27A OS=Homo sapiens GN=RAB27A PE=1 SV=3	RB27A_HUMAN	RAB27A	25 kDa	4	4	6	5	6	6
311	Spectrin beta chain, non-erythrocytic 1 OS=Homo sapiens GN=SPTBN1 PE=1 SV=2	SPTB2_HUMAN	SPTBN1	275 kDa	3	3	7	7	5	5
312	Carbonic anhydrase 4 OS=Homo sapiens GN=CA4 PE=1 SV=2	CAH4_HUMAN	CA4	35 kDa	4	4	3	3	5	5
313	Ras-related protein Rab-3D OS=Homo sapiens GN=RAB3D PE=1 SV=1	RAB3D_HUMAN	RAB3D	24 kDa	0	0	0	0	2	2
314	4F2 cell-surface antigen heavy chain OS=Homo sapiens GN=SLC3A2 PE=1 SV=3	4F2_HUMAN	SLC3A2	68 kDa	0	0	3	3	3	3
315	Solute carrier family 13 member 2 OS=Homo sapiens GN=SLC13A2 PE=2 SV=1	S13A2_HUMAN	SLC13A2	64 kDa	3	3	3	3	4	3
316	Arrestin domain-containing protein 1 OS=Homo sapiens GN=ARRDC1 PE=1 SV=1	ARRD1_HUMAN	ARRDC1	46 kDa	0	0	4	4	3	3
317	Golgi-associated plant pathogenesis-related protein 1 OS=Homo sapiens GN=GLIPR2 PE=1 SV=3	GAPR1_HUMAN	GLIPR2	17 kDa	3	2	3	2	4	3
318	Brain acid soluble protein 1 OS=Homo sapiens GN=BASP1 PE=1 SV=2	BASP1_HUMAN	BASP1	23 kDa	5	5	4	4	4	4
319	Histone H2A type 1-C OS=Homo sapiens GN=HIST1H2AC PE=1 SV=3	H2A1C_HUMAN (+4)	HIST1H2AC	14 kDa	2	2	2	2	3	2
320	Galectin-7 OS=Homo sapiens GN=LGALS7 PE=1 SV=2	LEG7_HUMAN	LGALS7	15 kDa	2	2	3	3	4	4
321	Vascular non-inflammatory molecule 2 OS=Homo sapiens GN=VNN2 PE=1 SV=3	VNN2_HUMAN	VNN2	59 kDa	2	2	2	2	3	3
322	Protein XRP2 OS=Homo sapiens GN=RP2 PE=1 SV=4	XRP2_HUMAN	RP2	40 kDa	2	2	3	3	3	3
323	Hexokinase-3 OS=Homo sapiens GN=HK3 PE=1 SV=2	HXK3_HUMAN	HK3	99 kDa	3	3	5	5	2	2
324	Neutrophil cytosol factor 4 OS=Homo sapiens GN=NCF4 PE=1 SV=2	NCF4_HUMAN	NCF4	39 kDa	2	2	2	2	2	2
325	T-complex protein 1 subunit gamma OS=Homo sapiens GN=CCT3 PE=1 SV=4	TCPG_HUMAN	CCT3	61 kDa	2	2	3	3	3	3
326	GTPase KRas OS=Homo sapiens GN=KRAS PE=1 SV=1	RASK_HUMAN	KRAS	22 kDa	2	2	3	3	4	4
327	Vacuolar protein sorting-associated protein 37B OS=Homo sapiens GN=VPS37B PE=1 SV=1	VP37B_HUMAN	VPS37B	31 kDa	4	3	4	4	8	5
328	Hypoxia up-regulated protein 1 OS=Homo sapiens GN=HYOU1 PE=1 SV=1	HYOU1_HUMAN	HYOU1	111 kDa	0	0	4	4	4	4
329	Matrix Gla protein OS=Homo sapiens GN=MGP PE=1 SV=2	MGP_HUMAN	MGP	12 kDa	3	2	3	3	3	2
330	PDZK1-interacting protein 1 OS=Homo sapiens GN=PDZK1IP1 PE=1 SV=1	PDZ1I_HUMAN	PDZK1IP1	12 kDa	2	2	3	3	3	3
331	Protein S100-A11 OS=Homo sapiens GN=S100A11 PE=1 SV=2	S10AB_HUMAN	S100A11	12 kDa	3	3	4	4	3	3
332	F-actin-capping protein subunit alpha-1 OS=Homo sapiens GN=CAPZA1 PE=1 SV=3	CAZA1_HUMAN	CAPZA1	33 kDa	3	3	5	5	3	3
333	Carcinoembryonic antigen-related cell adhesion molecule 5 OS=Homo sapiens GN=CEACAM5 PE=1 SV=3	CEAM5_HUMAN	CEACAM5	77 kDa	0	0	2	2	0	0
334	Nucleotide exchange factor SIL1 OS=Homo sapiens GN=SIL1 PE=1 SV=1	SIL1_HUMAN	SIL1	52 kDa	4	4	3	3	3	3
335	ATP-citrate synthase OS=Homo sapiens GN=ACLY PE=1 SV=3	ACLY_HUMAN	ACLY	121 kDa	3	3	3	3	4	4
336	Carbonyl reductase [NADPH] 1 OS=Homo sapiens GN=CBR1 PE=1 SV=3	CBR1_HUMAN	CBR1	30 kDa	2	2	4	4	6	5
337	Interleukin-36 alpha OS=Homo sapiens GN=IL36A PE=1 SV=1	IL36A_HUMAN	IL36A	18 kDa	3	3	4	3	4	3
338	Alcohol dehydrogenase [NADP(+)] OS=Homo sapiens GN=AKR1A1 PE=1 SV=3	AK1A1_HUMAN	AKR1A1	37 kDa	3	3	7	7	6	6
339	Nucleobindin-2 OS=Homo sapiens GN=NUCB2 PE=1 SV=2	NUCB2_HUMAN	NUCB2	50 kDa	0	0	2	2	2	2
340	Unconventional myosin-Id OS=Homo sapiens GN=MYO1D PE=1 SV=2	MYO1D_HUMAN	MYO1D	116 kDa	0	0	4	4	5	5
341	Adenine phosphoribosyltransferase OS=Homo sapiens GN=APRT PE=1 SV=2	APT_HUMAN	APRT	20 kDa	2	2	3	3	3	3
342	Protein FAM49B OS=Homo sapiens GN=FAM49B PE=1 SV=1	FA49B_HUMAN	FAM49B	37 kDa	5	5	5	5	6	6
343	ADP-ribosyl cyclase/cyclic ADP-ribose hydrolase 2 OS=Homo sapiens GN=BST1 PE=1 SV=2	BST1_HUMAN	BST1	36 kDa	4	4	5	5	4	4
344	IST1 homolog OS=Homo sapiens GN=IST1 PE=1 SV=1	IST1_HUMAN	IST1	40 kDa	3	3	4	4	4	4
345	Nicastrin OS=Homo sapiens GN=NCSTN PE=1 SV=2	NICA_HUMAN	NCSTN	78 kDa	5	5	5	5	5	5
346	Rho GDP-dissociation inhibitor 1 OS=Homo sapiens GN=ARHGDIA PE=1 SV=3	GDIR1_HUMAN	ARHGDIA	23 kDa	4	3	4	3	4	3
347	Retinoic acid receptor responder protein 1 OS=Homo sapiens GN=RARRES1 PE=1 SV=2	TIG1_HUMAN	RARRES1	33 kDa	2	2	2	2	2	2
348	UTP--glucose-1-phosphate uridylyltransferase OS=Homo sapiens GN=UGP2 PE=1 SV=5	UGPA_HUMAN	UGP2	57 kDa	0	0	5	5	4	4
349	T-complex protein 1 subunit zeta OS=Homo sapiens GN=CCT6A PE=1 SV=3	TCPZ_HUMAN	CCT6A	58 kDa	0	0	0	0	2	2
350	Tumor-associated calcium signal transducer 2 OS=Homo sapiens GN=TACSTD2 PE=1 SV=3	TACD2_HUMAN	TACSTD2	36 kDa	2	2	4	4	5	4
351	Proteasome subunit alpha type-1 OS=Homo sapiens GN=PSMA1 PE=1 SV=1	PSA1_HUMAN	PSMA1	30 kDa	3	3	4	4	5	5
352	Malate dehydrogenase, cytoplasmic OS=Homo sapiens GN=MDH1 PE=1 SV=4	MDHC_HUMAN	MDH1	36 kDa	0	0	3	3	3	3
353	Beta-2-microglobulin OS=Homo sapiens GN=B2M PE=1 SV=1	B2MG_HUMAN	B2M	14 kDa	2	2	3	3	3	3
354	Neprilysin OS=Homo sapiens GN=MME PE=1 SV=2	NEP_HUMAN	MME	86 kDa	0	0	4	4	3	2
355	Immunoglobulin kappa variable 1-17 OS=Homo sapiens GN=IGKV1-17 PE=1 SV=2	KV117_HUMAN	IGKV1-17	13 kDa	4	3	4	3	5	3
356	Immunoglobulin lambda variable 1-51 OS=Homo sapiens GN=IGLV1-51 PE=1 SV=2	LV151_HUMAN	IGLV1-51	12 kDa	0	0	2	2	3	3
357	Proteasome subunit alpha type-7 OS=Homo sapiens GN=PSMA7 PE=1 SV=1	PSA7_HUMAN	PSMA7	28 kDa	4	4	4	4	3	3
358	STE20-like serine/threonine-protein kinase OS=Homo sapiens GN=SLK PE=1 SV=1	SLK_HUMAN	SLK	143 kDa	0	0	3	3	0	0
359	Glutathione reductase, mitochondrial OS=Homo sapiens GN=GSR PE=1 SV=2	GSHR_HUMAN	GSR	56 kDa	2	2	2	2	2	2
360	Titin OS=Homo sapiens GN=TTN PE=1 SV=4	TITIN_HUMAN	TTN	3816 kDa	2	2	2	2	0	0
361	Transgelin-2 OS=Homo sapiens GN=TAGLN2 PE=1 SV=3	TAGL2_HUMAN	TAGLN2	22 kDa	3	3	3	3	4	3
362	Ubiquitin-conjugating enzyme E2 N OS=Homo sapiens GN=UBE2N PE=1 SV=1	UBE2N_HUMAN	UBE2N	17 kDa	3	3	4	4	3	3
363	DnaJ homolog subfamily C member 5 OS=Homo sapiens GN=DNAJC5 PE=1 SV=1	DNJC5_HUMAN	DNAJC5	22 kDa	2	2	5	3	5	3
364	Desmocollin-1 OS=Homo sapiens GN=DSC1 PE=1 SV=2	DSC1_HUMAN	DSC1	100 kDa	2	2	3	3	2	2
365	Isocitrate dehydrogenase [NADP] cytoplasmic OS=Homo sapiens GN=IDH1 PE=1 SV=2	IDHC_HUMAN	IDH1	47 kDa	0	0	0	0	4	4
366	Talin-1 OS=Homo sapiens GN=TLN1 PE=1 SV=3	TLN1_HUMAN	TLN1	270 kDa	2	2	5	5	5	5
367	Peptidyl-prolyl cis-trans isomerase C OS=Homo sapiens GN=PPIC PE=1 SV=1	PPIC_HUMAN	PPIC	23 kDa	2	2	2	2	2	2
368	Fatty acid synthase OS=Homo sapiens GN=FASN PE=1 SV=3	FAS_HUMAN	FASN	273 kDa	2	2	3	3	2	2
369	C4b-binding protein alpha chain OS=Homo sapiens GN=C4BPA PE=1 SV=2	C4BPA_HUMAN	C4BPA	67 kDa	3	3	3	3	3	3
370	Cysteine-rich and transmembrane domain-containing protein 1 OS=Homo sapiens GN=CYSTM1 PE=1 SV=1	CYTM1_HUMAN	CYSTM1	11 kDa	2	2	3	2	2	2
371	Charged multivesicular body protein 4b OS=Homo sapiens GN=CHMP4B PE=1 SV=1	CHM4B_HUMAN	CHMP4B	25 kDa	2	2	3	3	3	3
372	Mast cell-expressed membrane protein 1 OS=Homo sapiens GN=MCEMP1 PE=1 SV=1	MCEM1_HUMAN	MCEMP1	21 kDa	2	2	3	3	2	2
373	Apolipoprotein E OS=Homo sapiens GN=APOE PE=1 SV=1	APOE_HUMAN	APOE	36 kDa	4	4	6	5	6	5
374	Cytoplasmic FMR1-interacting protein 2 OS=Homo sapiens GN=CYFIP2 PE=1 SV=2	CYFP2_HUMAN	CYFIP2	148 kDa	0	0	3	3	3	3
375	Macrophage-capping protein OS=Homo sapiens GN=CAPG PE=1 SV=2	CAPG_HUMAN	CAPG	38 kDa	3	3	3	3	2	2
376	EH domain-containing protein 4 OS=Homo sapiens GN=EHD4 PE=1 SV=1	EHD4_HUMAN	EHD4	61 kDa	2	2	2	2	5	5
377	Immunoglobulin lambda variable 8-61 OS=Homo sapiens GN=IGLV8-61 PE=3 SV=7	LV861_HUMAN	IGLV8-61	13 kDa	0	0	2	2	2	2
378	Ceruloplasmin OS=Homo sapiens GN=CP PE=1 SV=1	CERU_HUMAN	CP	122 kDa	2	2	6	6	4	4
379	Low affinity immunoglobulin gamma Fc region receptor III-A OS=Homo sapiens GN=FCGR3A PE=1 SV=2	FCG3A_HUMAN	FCGR3A	29 kDa	3	3	2	2	4	4
380	Protein EVI2B OS=Homo sapiens GN=EVI2B PE=1 SV=2	EVI2B_HUMAN	EVI2B	49 kDa	4	3	3	3	3	3
381	Monocarboxylate transporter 4 OS=Homo sapiens GN=SLC16A3 PE=1 SV=1	MOT4_HUMAN	SLC16A3	49 kDa	0	0	2	2	0	0
382	CD82 antigen OS=Homo sapiens GN=CD82 PE=1 SV=1	CD82_HUMAN	CD82	30 kDa	3	3	3	2	4	3
383	T-complex protein 1 subunit delta OS=Homo sapiens GN=CCT4 PE=1 SV=4	TCPD_HUMAN	CCT4	58 kDa	0	0	2	2	0	0
384	Osteoclast-stimulating factor 1 OS=Homo sapiens GN=OSTF1 PE=1 SV=2	OSTF1_HUMAN	OSTF1	24 kDa	2	2	2	2	3	3
385	Guanylate-binding protein 6 OS=Homo sapiens GN=GBP6 PE=2 SV=1	GBP6_HUMAN	GBP6	72 kDa	0	0	2	2	2	2
386	Flotillin-1 OS=Homo sapiens GN=FLOT1 PE=1 SV=3	FLOT1_HUMAN	FLOT1	47 kDa	0	0	3	3	2	2
387	Cornulin OS=Homo sapiens GN=CRNN PE=1 SV=1	CRNN_HUMAN	CRNN	54 kDa	2	2	2	2	2	2
388	Sodium-dependent phosphate transport protein 2B OS=Homo sapiens GN=SLC34A2 PE=1 SV=3	NPT2B_HUMAN	SLC34A2	76 kDa	2	2	0	0	2	2
389	Proteasome subunit alpha type-6 OS=Homo sapiens GN=PSMA6 PE=1 SV=1	PSA6_HUMAN	PSMA6	27 kDa	3	3	5	5	4	4
390	CD81 antigen OS=Homo sapiens GN=CD81 PE=1 SV=1	CD81_HUMAN	CD81	26 kDa	2	2	2	2	3	3
391	ADP-ribosylation factor 6 OS=Homo sapiens GN=ARF6 PE=1 SV=2	ARF6_HUMAN	ARF6	20 kDa	0	0	4	3	4	4
392	Proteasome subunit alpha type-3 OS=Homo sapiens GN=PSMA3 PE=1 SV=2	PSA3_HUMAN	PSMA3	28 kDa	3	3	6	5	5	5
393	Guanine nucleotide-binding protein G(I)/G(S)/G(O) subunit gamma-12 OS=Homo sapiens GN=GNG12 PE=1 SV=3	GBG12_HUMAN	GNG12	8 kDa	0	0	0	0	3	2
394	Fibromodulin OS=Homo sapiens GN=FMOD PE=1 SV=2	FMOD_HUMAN	FMOD	43 kDa	0	0	2	2	2	2
395	6-phosphogluconolactonase OS=Homo sapiens GN=PGLS PE=1 SV=2	6PGL_HUMAN	PGLS	28 kDa	2	2	4	4	4	4
396	Ubiquitin-conjugating enzyme E2 variant 2 OS=Homo sapiens GN=UBE2V2 PE=1 SV=4	UB2V2_HUMAN	UBE2V2	16 kDa	2	2	2	2	0	0
397	26S proteasome non-ATPase regulatory subunit 3 OS=Homo sapiens GN=PSMD3 PE=1 SV=2	PSMD3_HUMAN	PSMD3	61 kDa	2	2	4	4	3	3
398	Sodium/potassium-transporting ATPase subunit beta-1 OS=Homo sapiens GN=ATP1B1 PE=1 SV=1	AT1B1_HUMAN	ATP1B1	35 kDa	2	2	3	3	3	3
399	Proteasome subunit beta type-3 OS=Homo sapiens GN=PSMB3 PE=1 SV=2	PSB3_HUMAN	PSMB3	23 kDa	0	0	2	2	2	2
400	Immunoglobulin lambda variable 3-10 OS=Homo sapiens GN=IGLV3-10 PE=3 SV=2	LV310_HUMAN	IGLV3-10	12 kDa	3	3	4	4	3	2
401	Protein S100-A14 OS=Homo sapiens GN=S100A14 PE=1 SV=1	S10AE_HUMAN	S100A14	12 kDa	2	2	4	3	4	4
402	Pantetheinase OS=Homo sapiens GN=VNN1 PE=1 SV=2	VNN1_HUMAN	VNN1	57 kDa	2	2	2	2	2	2
403	Apolipoprotein A-II OS=Homo sapiens GN=APOA2 PE=1 SV=1	APOA2_HUMAN	APOA2	11 kDa	3	3	5	4	5	4
404	Uromodulin OS=Homo sapiens GN=UMOD PE=1 SV=1	UROM_HUMAN	UMOD	70 kDa	0	0	2	2	2	2
405	Sodium/glucose cotransporter 1 OS=Homo sapiens GN=SLC5A1 PE=1 SV=1	SC5A1_HUMAN	SLC5A1	74 kDa	2	2	2	2	3	3
406	26S proteasome non-ATPase regulatory subunit 11 OS=Homo sapiens GN=PSMD11 PE=1 SV=3	PSD11_HUMAN	PSMD11	47 kDa	0	0	5	5	3	3
407	Beta-1,3-galactosyl-O-glycosyl-glycoprotein beta-1,6-N-acetylglucosaminyltransferase 3 OS=Homo sapiens GN=GCNT3 PE=2 SV=1	GCNT3_HUMAN	GCNT3	51 kDa	0	0	3	3	4	3
408	Histone H2B type 1-C/E/F/G/I OS=Homo sapiens GN=HIST1H2BC PE=1 SV=4	H2B1C_HUMAN (+6)	HIST1H2BC	14 kDa	2	2	0	0	0	0
409	Fatty acid-binding protein, epidermal OS=Homo sapiens GN=FABP5 PE=1 SV=3	FABP5_HUMAN	FABP5	15 kDa	2	2	2	2	2	2
410	Actin-related protein 2/3 complex subunit 5 OS=Homo sapiens GN=ARPC5 PE=1 SV=3	ARPC5_HUMAN	ARPC5	16 kDa	2	2	3	3	3	3
411	Calcium-activated chloride channel regulator 4 OS=Homo sapiens GN=CLCA4 PE=1 SV=2	CLCA4_HUMAN	CLCA4	101 kDa	0	0	4	4	5	5
412	Ectonucleoside triphosphate diphosphohydrolase 3 OS=Homo sapiens GN=ENTPD3 PE=1 SV=2	ENTP3_HUMAN	ENTPD3	59 kDa	0	0	0	0	3	3
413	Syntaxin-3 OS=Homo sapiens GN=STX3 PE=1 SV=3	STX3_HUMAN	STX3	33 kDa	3	3	4	4	3	3
414	HLA class I histocompatibility antigen, B-38 alpha chain OS=Homo sapiens GN=HLA-B PE=1 SV=1	1B38_HUMAN (+2)	HLA-B	40 kDa	2	2	4	4	3	3
415	Ferritin heavy chain OS=Homo sapiens GN=FTH1 PE=1 SV=2	FRIH_HUMAN	FTH1	21 kDa	0	0	3	3	2	2
416	Vesicle-associated membrane protein 8 OS=Homo sapiens GN=VAMP8 PE=1 SV=1	VAMP8_HUMAN	VAMP8	11 kDa	3	3	4	3	6	4
417	Folate receptor alpha OS=Homo sapiens GN=FOLR1 PE=1 SV=3	FOLR1_HUMAN	FOLR1	30 kDa	2	2	2	2	2	2
418	Inter-alpha-trypsin inhibitor heavy chain H4 OS=Homo sapiens GN=ITIH4 PE=1 SV=4	ITIH4_HUMAN	ITIH4	103 kDa	0	0	2	2	0	0
419	Glia maturation factor gamma OS=Homo sapiens GN=GMFG PE=1 SV=1	GMFG_HUMAN	GMFG	17 kDa	2	2	2	2	0	0
420	Cell cycle control protein 50A OS=Homo sapiens GN=TMEM30A PE=1 SV=1	CC50A_HUMAN	TMEM30A	41 kDa	0	0	3	3	2	2
421	Ras-related protein Rap-2b OS=Homo sapiens GN=RAP2B PE=1 SV=1	RAP2B_HUMAN	RAP2B	21 kDa	4	4	3	3	3	3
422	Charged multivesicular body protein 2a OS=Homo sapiens GN=CHMP2A PE=1 SV=1	CHM2A_HUMAN	CHMP2A	25 kDa	2	2	2	2	3	3
423	D-3-phosphoglycerate dehydrogenase OS=Homo sapiens GN=PHGDH PE=1 SV=4	SERA_HUMAN	PHGDH	57 kDa	0	0	2	2	2	2
424	Tetraspanin-6 OS=Homo sapiens GN=TSPAN6 PE=1 SV=1	TSN6_HUMAN	TSPAN6	28 kDa	3	3	2	2	2	2
425	Serum amyloid A-1 protein OS=Homo sapiens GN=SAA1 PE=1 SV=1	SAA1_HUMAN	SAA1	14 kDa	4	4	4	4	4	3
426	Annexin A7 OS=Homo sapiens GN=ANXA7 PE=1 SV=3	ANXA7_HUMAN	ANXA7	53 kDa	0	0	3	3	3	3
427	Ubiquitin-like modifier-activating enzyme 1 OS=Homo sapiens GN=UBA1 PE=1 SV=3	UBA1_HUMAN	UBA1	118 kDa	0	0	3	3	2	2
428	T-complex protein 1 subunit alpha OS=Homo sapiens GN=TCP1 PE=1 SV=1	TCPA_HUMAN	TCP1	60 kDa	2	2	2	2	2	2
429	Copine-1 OS=Homo sapiens GN=CPNE1 PE=1 SV=1	CPNE1_HUMAN	CPNE1	59 kDa	0	0	2	2	0	0
430	Immunoglobulin superfamily member 8 OS=Homo sapiens GN=IGSF8 PE=1 SV=1	IGSF8_HUMAN	IGSF8	65 kDa	0	0	2	2	2	2
431	Programmed cell death protein 10 OS=Homo sapiens GN=PDCD10 PE=1 SV=1	PDC10_HUMAN	PDCD10	25 kDa	2	2	2	2	2	2
432	Cytoplasmic dynein 1 heavy chain 1 OS=Homo sapiens GN=DYNC1H1 PE=1 SV=5	DYHC1_HUMAN	DYNC1H1	532 kDa	0	0	2	2	0	0
433	WD repeat-containing protein 1 OS=Homo sapiens GN=WDR1 PE=1 SV=4	WDR1_HUMAN	WDR1	66 kDa	2	2	4	4	4	4
434	Tropomyosin alpha-3 chain OS=Homo sapiens GN=TPM3 PE=1 SV=2	TPM3_HUMAN	TPM3	33 kDa	0	0	4	4	6	4
435	26S proteasome non-ATPase regulatory subunit 6 OS=Homo sapiens GN=PSMD6 PE=1 SV=1	PSMD6_HUMAN	PSMD6	46 kDa	2	2	2	2	4	4
436	Alpha-centractin OS=Homo sapiens GN=ACTR1A PE=1 SV=1	ACTZ_HUMAN	ACTR1A	43 kDa	3	3	0	0	3	3
437	Fatty acid-binding protein, heart OS=Homo sapiens GN=FABP3 PE=1 SV=4	FABPH_HUMAN	FABP3	15 kDa	2	2	4	4	4	4
438	F-actin-capping protein subunit alpha-2 OS=Homo sapiens GN=CAPZA2 PE=1 SV=3	CAZA2_HUMAN	CAPZA2	33 kDa	0	0	2	2	2	2
439	Serum amyloid A-2 protein OS=Homo sapiens GN=SAA2 PE=1 SV=1	SAA2_HUMAN	SAA2	14 kDa	2	2	0	0	0	0
440	Mucin-4 OS=Homo sapiens GN=MUC4 PE=1 SV=4	MUC4_HUMAN	MUC4	232 kDa	0	0	2	2	0	0
441	Elongation factor 1-delta OS=Homo sapiens GN=EEF1D PE=1 SV=5	EF1D_HUMAN	EEF1D	31 kDa	0	0	3	3	0	0
442	Junctional adhesion molecule A OS=Homo sapiens GN=F11R PE=1 SV=1	JAM1_HUMAN	F11R	33 kDa	2	2	0	0	2	2
443	GTP-binding nuclear protein Ran OS=Homo sapiens GN=RAN PE=1 SV=3	RAN_HUMAN	RAN	24 kDa	2	2	2	2	3	3
444	Unconventional myosin-If OS=Homo sapiens GN=MYO1F PE=1 SV=3	MYO1F_HUMAN	MYO1F	125 kDa	2	2	5	5	3	3
445	Metalloproteinase inhibitor 1 OS=Homo sapiens GN=TIMP1 PE=1 SV=1	TIMP1_HUMAN	TIMP1	23 kDa	0	0	2	2	2	2
446	Heparin cofactor 2 OS=Homo sapiens GN=SERPIND1 PE=1 SV=3	HEP2_HUMAN	SERPIND1	57 kDa	0	0	0	0	2	2
447	BRO1 domain-containing protein BROX OS=Homo sapiens GN=BROX PE=1 SV=1	BROX_HUMAN	BROX	46 kDa	2	2	3	3	2	2
448	Proteasome subunit beta type-6 OS=Homo sapiens GN=PSMB6 PE=1 SV=4	PSB6_HUMAN	PSMB6	25 kDa	2	2	2	2	2	2
449	Protein S100-A4 OS=Homo sapiens GN=S100A4 PE=1 SV=1	S10A4_HUMAN	S100A4	12 kDa	0	0	0	0	2	2
450	Glutathione S-transferase omega-1 OS=Homo sapiens GN=GSTO1 PE=1 SV=2	GSTO1_HUMAN	GSTO1	28 kDa	2	2	0	0	2	2
451	Ribonuclease inhibitor OS=Homo sapiens GN=RNH1 PE=1 SV=2	RINI_HUMAN	RNH1	50 kDa	0	0	3	3	2	2
452	26S proteasome non-ATPase regulatory subunit 8 OS=Homo sapiens GN=PSMD8 PE=1 SV=2	PSMD8_HUMAN	PSMD8	40 kDa	0	0	2	2	2	2
453	CSC1-like protein 1 OS=Homo sapiens GN=TMEM63A PE=1 SV=3	CSCL1_HUMAN	TMEM63A	92 kDa	2	2	3	3	0	0
454	Vesicle-fusing ATPase OS=Homo sapiens GN=NSF PE=1 SV=3	NSF_HUMAN	NSF	83 kDa	0	0	2	2	2	2
455	Neutrophil cytosol factor 2 OS=Homo sapiens GN=NCF2 PE=1 SV=2	NCF2_HUMAN	NCF2	60 kDa	2	2	2	2	2	2
456	Histidine-rich glycoprotein OS=Homo sapiens GN=HRG PE=1 SV=1	HRG_HUMAN	HRG	60 kDa	2	2	3	3	0	0
457	Tyrosine-protein kinase FRK OS=Homo sapiens GN=FRK PE=1 SV=1	FRK_HUMAN	FRK	58 kDa	0	0	4	4	0	0
458	Alpha-1,3-mannosyl-glycoprotein 2-beta-N-acetylglucosaminyltransferase OS=Homo sapiens GN=MGAT1 PE=1 SV=2	MGAT1_HUMAN	MGAT1	51 kDa	2	2	3	3	2	2
459	Proteasome subunit beta type-2 OS=Homo sapiens GN=PSMB2 PE=1 SV=1	PSB2_HUMAN	PSMB2	23 kDa	2	2	2	2	2	2
460	Toll-interacting protein OS=Homo sapiens GN=TOLLIP PE=1 SV=1	TOLIP_HUMAN	TOLLIP	30 kDa	2	2	3	3	2	2
461	Podocalyxin OS=Homo sapiens GN=PODXL PE=1 SV=2	PODXL_HUMAN	PODXL	59 kDa	3	3	2	2	0	0
462	Peptidyl-prolyl cis-trans isomerase B OS=Homo sapiens GN=PPIB PE=1 SV=2	PPIB_HUMAN	PPIB	24 kDa	2	2	2	2	0	0
463	Calcium and integrin-binding protein 1 OS=Homo sapiens GN=CIB1 PE=1 SV=4	CIB1_HUMAN	CIB1	22 kDa	3	3	3	3	3	3
464	Ferritin light chain OS=Homo sapiens GN=FTL PE=1 SV=2	FRIL_HUMAN	FTL	20 kDa	0	0	2	2	0	0
465	Sorcin OS=Homo sapiens GN=SRI PE=1 SV=1	SORCN_HUMAN	SRI	22 kDa	0	0	2	2	2	2
466	Complement C1q subcomponent subunit C OS=Homo sapiens GN=C1QC PE=1 SV=3	C1QC_HUMAN	C1QC	26 kDa	4	4	4	4	4	4
467	Anoctamin-6 OS=Homo sapiens GN=ANO6 PE=1 SV=2	ANO6_HUMAN	ANO6	106 kDa	0	0	2	2	2	2
468	Interferon-induced transmembrane protein 1 OS=Homo sapiens GN=IFITM1 PE=1 SV=3	IFM1_HUMAN (+2)	IFITM1	14 kDa	2	2	3	2	2	2
469	cAMP-dependent protein kinase catalytic subunit beta OS=Homo sapiens GN=PRKACB PE=1 SV=2	KAPCB_HUMAN	PRKACB	41 kDa	0	0	3	3	2	2
470	Nostrin OS=Homo sapiens GN=NOSTRIN PE=1 SV=2	NOSTN_HUMAN	NOSTRIN	58 kDa	0	0	0	0	3	3
471	Alcohol dehydrogenase class 4 mu/sigma chain OS=Homo sapiens GN=ADH7 PE=1 SV=2	ADH7_HUMAN	ADH7	41 kDa	0	0	2	2	0	0
472	1-phosphatidylinositol 4,5-bisphosphate phosphodiesterase beta-4 OS=Homo sapiens GN=PLCB4 PE=1 SV=3	PLCB4_HUMAN	PLCB4	134 kDa	0	0	2	2	2	2
473	Heparan sulfate glucosamine 3-O-sulfotransferase 3B1 OS=Homo sapiens GN=HS3ST3B1 PE=1 SV=1	HS3SB_HUMAN	HS3ST3B1	43 kDa	0	0	0	0	2	2
474	V-type proton ATPase subunit G 1 OS=Homo sapiens GN=ATP6V1G1 PE=1 SV=3	VATG1_HUMAN	ATP6V1G1	14 kDa	2	2	2	2	2	2
475	Ras-related protein R-Ras OS=Homo sapiens GN=RRAS PE=1 SV=1	RRAS_HUMAN	RRAS	23 kDa	0	0	0	0	2	2
476	Peptidoglycan recognition protein 1 OS=Homo sapiens GN=PGLYRP1 PE=1 SV=1	PGRP1_HUMAN	PGLYRP1	22 kDa	0	0	2	2	3	3
477	Serum amyloid A-4 protein OS=Homo sapiens GN=SAA4 PE=1 SV=2	SAA4_HUMAN	SAA4	15 kDa	0	0	2	2	2	2
478	Claudin-3 OS=Homo sapiens GN=CLDN3 PE=1 SV=1	CLD3_HUMAN	CLDN3	23 kDa	3	3	3	3	5	4
479	Multivesicular body subunit 12A OS=Homo sapiens GN=MVB12A PE=1 SV=1	MB12A_HUMAN	MVB12A	29 kDa	0	0	2	2	0	0
480	Vinculin OS=Homo sapiens GN=VCL PE=1 SV=4	VINC_HUMAN	VCL	124 kDa	2	2	0	0	0	0
481	AP-2 complex subunit beta OS=Homo sapiens GN=AP2B1 PE=1 SV=1	AP2B1_HUMAN	AP2B1	105 kDa	0	0	0	0	2	2
482	Adenosylhomocysteinase OS=Homo sapiens GN=AHCY PE=1 SV=4	SAHH_HUMAN	AHCY	48 kDa	2	2	0	0	2	2
483	Vasodilator-stimulated phosphoprotein OS=Homo sapiens GN=VASP PE=1 SV=3	VASP_HUMAN	VASP	40 kDa	2	2	2	2	2	2
484	Immunoglobulin kappa variable 1-27 OS=Homo sapiens GN=IGKV1-27 PE=3 SV=1	KV127_HUMAN	IGKV1-27	13 kDa	3	2	2	2	0	0
485	Immunoglobulin kappa variable 1-39 OS=Homo sapiens GN=IGKV1-39 PE=1 SV=2	KV139_HUMAN	IGKV1-39	13 kDa	0	0	0	0	3	2
486	HLA class I histocompatibility antigen, A-24 alpha chain OS=Homo sapiens GN=HLA-A PE=1 SV=2	1A24_HUMAN	HLA-A	41 kDa	0	0	0	0	2	2
487	Flotillin-2 OS=Homo sapiens GN=FLOT2 PE=1 SV=2	FLOT2_HUMAN	FLOT2	47 kDa	0	0	0	0	2	2
488	V-type proton ATPase subunit B, kidney isoform OS=Homo sapiens GN=ATP6V1B1 PE=1 SV=3	VATB1_HUMAN	ATP6V1B1	57 kDa	2	2	2	2	2	2
489	Prolargin OS=Homo sapiens GN=PRELP PE=1 SV=1	PRELP_HUMAN	PRELP	44 kDa	0	0	2	2	2	2
490	Sulfate transporter OS=Homo sapiens GN=SLC26A2 PE=1 SV=2	S26A2_HUMAN	SLC26A2	82 kDa	2	2	2	2	2	2
491	CD177 antigen OS=Homo sapiens GN=CD177 PE=1 SV=2	CD177_HUMAN	CD177	46 kDa	2	2	0	0	3	3
492	Prostasin OS=Homo sapiens GN=PRSS8 PE=1 SV=1	PRSS8_HUMAN	PRSS8	36 kDa	2	2	2	2	0	0
493	Immunoglobulin kappa variable 1-16 OS=Homo sapiens GN=IGKV1-16 PE=1 SV=2	KV116_HUMAN	IGKV1-16	13 kDa	2	2	2	2	2	2
494	Opiorphin prepropeptide OS=Homo sapiens GN=OPRPN PE=1 SV=2	PROL1_HUMAN	OPRPN	27 kDa	0	0	0	0	2	2
495	Serpin B10 OS=Homo sapiens GN=SERPINB10 PE=1 SV=1	SPB10_HUMAN	SERPINB10	45 kDa	2	2	3	3	2	2
496	HLA class II histocompatibility antigen, DRB1-16 beta chain OS=Homo sapiens GN=HLA-DRB1 PE=1 SV=1	2B1G_HUMAN	HLA-DRB1	30 kDa	0	0	2	2	0	0
497	HLA class II histocompatibility antigen, DRB1-15 beta chain OS=Homo sapiens GN=HLA-DRB1 PE=1 SV=2	2B1F_HUMAN	HLA-DRB1	30 kDa	3	3	3	3	3	3
498	Brain-specific angiogenesis inhibitor 1-associated protein 2 OS=Homo sapiens GN=BAIAP2 PE=1 SV=1	BAIP2_HUMAN	BAIAP2	61 kDa	0	0	3	3	0	0
499	Retinoic acid-induced protein 3 OS=Homo sapiens GN=GPRC5A PE=1 SV=2	RAI3_HUMAN	GPRC5A	40 kDa	0	0	2	2	2	2
500	N-acetyl-D-glucosamine kinase OS=Homo sapiens GN=NAGK PE=1 SV=4	NAGK_HUMAN	NAGK	37 kDa	0	0	2	2	0	0
501	Antithrombin-III OS=Homo sapiens GN=SERPINC1 PE=1 SV=1	ANT3_HUMAN	SERPINC1	53 kDa	0	0	0	0	2	2
502	Protein phosphatase 1L OS=Homo sapiens GN=PPM1L PE=1 SV=1	PPM1L_HUMAN	PPM1L	41 kDa	0	0	2	2	3	3
503	Proteasome subunit alpha type-5 OS=Homo sapiens GN=PSMA5 PE=1 SV=3	PSA5_HUMAN	PSMA5	26 kDa	0	0	2	2	0	0
504	Protein Niban OS=Homo sapiens GN=FAM129A PE=1 SV=1	NIBAN_HUMAN	FAM129A	103 kDa	0	0	2	2	2	2
505	Signal peptidase complex subunit 3 OS=Homo sapiens GN=SPCS3 PE=1 SV=1	SPCS3_HUMAN	SPCS3	20 kDa	0	0	2	2	2	2
506	Arachidonate 5-lipoxygenase-activating protein OS=Homo sapiens GN=ALOX5AP PE=1 SV=2	AL5AP_HUMAN	ALOX5AP	18 kDa	0	0	0	0	2	2
507	Cadherin-1 OS=Homo sapiens GN=CDH1 PE=1 SV=3	CADH1_HUMAN	CDH1	97 kDa	2	2	2	2	3	3
508	Proteasome subunit beta type-1 OS=Homo sapiens GN=PSMB1 PE=1 SV=2	PSB1_HUMAN	PSMB1	26 kDa	3	3	2	2	2	2
509	Neutrophil collagenase OS=Homo sapiens GN=MMP8 PE=1 SV=1	MMP8_HUMAN	MMP8	53 kDa	0	0	2	2	0	0
510	Golgin subfamily A member 7 OS=Homo sapiens GN=GOLGA7 PE=1 SV=2	GOGA7_HUMAN	GOLGA7	16 kDa	0	0	4	3	4	3
511	Integral membrane protein 2B OS=Homo sapiens GN=ITM2B PE=1 SV=1	ITM2B_HUMAN	ITM2B	30 kDa	0	0	0	0	2	2
512	Dipeptidyl peptidase 1 OS=Homo sapiens GN=CTSC PE=1 SV=2	CATC_HUMAN	CTSC	52 kDa	0	0	2	2	0	0
513	TOM1-like protein 1 OS=Homo sapiens GN=TOM1L1 PE=1 SV=2	TM1L1_HUMAN	TOM1L1	53 kDa	0	0	2	2	2	2
514	Inter-alpha-trypsin inhibitor heavy chain H2 OS=Homo sapiens GN=ITIH2 PE=1 SV=2	ITIH2_HUMAN	ITIH2	106 kDa	0	0	2	2	2	2
515	Collagen alpha-1(XIV) chain OS=Homo sapiens GN=COL14A1 PE=1 SV=3	COEA1_HUMAN	COL14A1	194 kDa	0	0	0	0	2	2
516	F-box only protein 50 OS=Homo sapiens GN=NCCRP1 PE=1 SV=1	FBX50_HUMAN	NCCRP1	31 kDa	0	0	0	0	2	2
517	Inosine-5'-monophosphate dehydrogenase 1 OS=Homo sapiens GN=IMPDH1 PE=1 SV=2	IMDH1_HUMAN	IMPDH1	55 kDa	0	0	2	2	2	2
518	Collagen alpha-1(VI) chain OS=Homo sapiens GN=COL6A1 PE=1 SV=3	CO6A1_HUMAN	COL6A1	109 kDa	2	2	0	0	0	0
519	Mannosyl-oligosaccharide glucosidase OS=Homo sapiens GN=MOGS PE=1 SV=5	MOGS_HUMAN	MOGS	92 kDa	0	0	2	2	2	2
520	Arginase-1 OS=Homo sapiens GN=ARG1 PE=1 SV=2	ARGI1_HUMAN	ARG1	35 kDa	0	0	0	0	2	2
521	SPARC-like protein 1 OS=Homo sapiens GN=SPARCL1 PE=1 SV=2	SPRL1_HUMAN	SPARCL1	75 kDa	0	0	2	2	2	2
522	Deoxyribose-phosphate aldolase OS=Homo sapiens GN=DERA PE=1 SV=2	DEOC_HUMAN	DERA	35 kDa	0	0	2	2	2	2
523	Aldehyde dehydrogenase family 3 member B1 OS=Homo sapiens GN=ALDH3B1 PE=1 SV=1	AL3B1_HUMAN	ALDH3B1	52 kDa	0	0	2	2	2	2
524	Secreted frizzled-related protein 1 OS=Homo sapiens GN=SFRP1 PE=1 SV=1	SFRP1_HUMAN	SFRP1	35 kDa	0	0	3	3	0	0
525	GDH/6PGL endoplasmic bifunctional protein OS=Homo sapiens GN=H6PD PE=1 SV=2	G6PE_HUMAN	H6PD	89 kDa	0	0	3	3	0	0
526	Proteasome subunit beta type-8 OS=Homo sapiens GN=PSMB8 PE=1 SV=3	PSB8_HUMAN	PSMB8	30 kDa	2	2	2	2	2	2
527	Complement factor B OS=Homo sapiens GN=CFB PE=1 SV=2	CFAB_HUMAN	CFB	86 kDa	0	0	0	0	2	2
528	Protein NDRG2 OS=Homo sapiens GN=NDRG2 PE=1 SV=2	NDRG2_HUMAN	NDRG2	41 kDa	0	0	2	2	2	2
529	Guanine nucleotide-binding protein G(I)/G(S)/G(O) subunit gamma-7 OS=Homo sapiens GN=GNG7 PE=1 SV=1	GBG7_HUMAN	GNG7	8 kDa	0	0	2	2	0	0
530	Metalloreductase STEAP4 OS=Homo sapiens GN=STEAP4 PE=1 SV=1	STEA4_HUMAN	STEAP4	52 kDa	2	2	2	2	3	3
531	Sodium/potassium-transporting ATPase subunit beta-3 OS=Homo sapiens GN=ATP1B3 PE=1 SV=1	AT1B3_HUMAN	ATP1B3	32 kDa	2	2	3	3	2	2
532	Choline transporter-like protein 4 OS=Homo sapiens GN=SLC44A4 PE=2 SV=2	CTL4_HUMAN	SLC44A4	79 kDa	0	0	2	2	3	2
533	Cystatin-A OS=Homo sapiens GN=CSTA PE=1 SV=1	CYTA_HUMAN	CSTA	11 kDa	0	0	0	0	2	2
534	D-dopachrome decarboxylase OS=Homo sapiens GN=DDT PE=1 SV=3	DOPD_HUMAN	DDT	13 kDa	0	0	0	0	2	2
535	Basigin OS=Homo sapiens GN=BSG PE=1 SV=2	BASI_HUMAN	BSG	42 kDa	0	0	2	2	2	2
536	26S proteasome regulatory subunit 6A OS=Homo sapiens GN=PSMC3 PE=1 SV=3	PRS6A_HUMAN	PSMC3	49 kDa	0	0	0	0	3	3
537	Complement C1q subcomponent subunit B OS=Homo sapiens GN=C1QB PE=1 SV=3	C1QB_HUMAN	C1QB	27 kDa	2	2	0	0	2	2
538	Extracellular superoxide dismutase [Cu-Zn] OS=Homo sapiens GN=SOD3 PE=1 SV=2	SODE_HUMAN	SOD3	26 kDa	2	2	3	3	2	2
539	Sialic acid-binding Ig-like lectin 5 OS=Homo sapiens GN=SIGLEC5 PE=1 SV=1	SIGL5_HUMAN	SIGLEC5	61 kDa	0	0	3	3	3	3
540	Inter-alpha-trypsin inhibitor heavy chain H1 OS=Homo sapiens GN=ITIH1 PE=1 SV=3	ITIH1_HUMAN	ITIH1	101 kDa	0	0	2	2	0	0
541	Epidermal growth factor receptor kinase substrate 8-like protein 2 OS=Homo sapiens GN=EPS8L2 PE=1 SV=2	ES8L2_HUMAN	EPS8L2	81 kDa	0	0	0	0	2	2
542	Peptidyl-glycine alpha-amidating monooxygenase OS=Homo sapiens GN=PAM PE=1 SV=2	AMD_HUMAN	PAM	108 kDa	0	0	0	0	2	2
543	Glycogen [starch] synthase, muscle OS=Homo sapiens GN=GYS1 PE=1 SV=2	GYS1_HUMAN	GYS1	84 kDa	0	0	2	2	0	0
544	Protein-arginine deiminase type-2 OS=Homo sapiens GN=PADI2 PE=1 SV=2	PADI2_HUMAN	PADI2	76 kDa	2	2	2	2	0	0
545	Ras-related protein Rab-31 OS=Homo sapiens GN=RAB31 PE=1 SV=1	RAB31_HUMAN	RAB31	22 kDa	0	0	0	0	2	2
546	Proteasome subunit beta type-7 OS=Homo sapiens GN=PSMB7 PE=1 SV=1	PSB7_HUMAN	PSMB7	30 kDa	0	0	2	2	0	0
547	Serine/threonine-protein kinase TAO3 OS=Homo sapiens GN=TAOK3 PE=1 SV=2	TAOK3_HUMAN	TAOK3	105 kDa	0	0	2	2	2	2
548	Phosphoglucomutase-2 OS=Homo sapiens GN=PGM2 PE=1 SV=4	PGM2_HUMAN	PGM2	68 kDa	0	0	0	0	2	2
549	Dynamin-2 OS=Homo sapiens GN=DNM2 PE=1 SV=2	DYN2_HUMAN	DNM2	98 kDa	0	0	2	2	2	2
550	Heat shock 70 kDa protein 13 OS=Homo sapiens GN=HSPA13 PE=1 SV=1	HSP13_HUMAN	HSPA13	52 kDa	0	0	2	2	0	0
551	Alpha-soluble NSF attachment protein OS=Homo sapiens GN=NAPA PE=1 SV=3	SNAA_HUMAN	NAPA	33 kDa	0	0	0	0	3	3
552	Protein S100-P OS=Homo sapiens GN=S100P PE=1 SV=2	S100P_HUMAN	S100P	10 kDa	2	2	2	2	0	0
553	Acid sphingomyelinase-like phosphodiesterase 3b OS=Homo sapiens GN=SMPDL3B PE=1 SV=2	ASM3B_HUMAN	SMPDL3B	51 kDa	0	0	0	0	2	2
554	Leukotriene B4 receptor 1 OS=Homo sapiens GN=LTB4R PE=1 SV=2	LT4R1_HUMAN	LTB4R	38 kDa	2	2	0	0	0	0
555	Eukaryotic initiation factor 4A-I OS=Homo sapiens GN=EIF4A1 PE=1 SV=1	IF4A1_HUMAN	EIF4A1	46 kDa	0	0	2	2	0	0
556	EF-hand domain-containing protein D2 OS=Homo sapiens GN=EFHD2 PE=1 SV=1	EFHD2_HUMAN	EFHD2	27 kDa	0	0	0	0	2	2
557	Regulator of G-protein signaling 19 OS=Homo sapiens GN=RGS19 PE=1 SV=1	RGS19_HUMAN	RGS19	25 kDa	2	2	0	0	0	0
558	26S proteasome regulatory subunit 4 OS=Homo sapiens GN=PSMC1 PE=1 SV=1	PRS4_HUMAN	PSMC1	49 kDa	0	0	0	0	2	2
559	Proteasome subunit beta type-4 OS=Homo sapiens GN=PSMB4 PE=1 SV=4	PSB4_HUMAN	PSMB4	29 kDa	0	0	0	0	2	2
560	Charged multivesicular body protein 6 OS=Homo sapiens GN=CHMP6 PE=1 SV=3	CHMP6_HUMAN	CHMP6	23 kDa	2	2	2	2	0	0
561	cAMP-dependent protein kinase type II-alpha regulatory subunit OS=Homo sapiens GN=PRKAR2A PE=1 SV=2	KAP2_HUMAN	PRKAR2A	46 kDa	0	0	2	2	0	0
562	Glutamine synthetase OS=Homo sapiens GN=GLUL PE=1 SV=4	GLNA_HUMAN	GLUL	42 kDa	0	0	2	2	2	2
563	Growth factor receptor-bound protein 2 OS=Homo sapiens GN=GRB2 PE=1 SV=1	GRB2_HUMAN	GRB2	25 kDa	0	0	2	2	0	0
564	Complement receptor type 1 OS=Homo sapiens GN=CR1 PE=1 SV=3	CR1_HUMAN	CR1	224 kDa	0	0	2	2	2	2
565	Protein kinase C and casein kinase substrate in neurons protein 3 OS=Homo sapiens GN=PACSIN3 PE=1 SV=2	PACN3_HUMAN	PACSIN3	48 kDa	0	0	0	0	2	2
566	CD2-associated protein OS=Homo sapiens GN=CD2AP PE=1 SV=1	CD2AP_HUMAN	CD2AP	71 kDa	0	0	0	0	2	2
567	Resistin OS=Homo sapiens GN=RETN PE=1 SV=1	RETN_HUMAN	RETN	11 kDa	0	0	0	0	2	2
568	Protein kinase C delta type OS=Homo sapiens GN=PRKCD PE=1 SV=2	KPCD_HUMAN	PRKCD	78 kDa	0	0	2	2	0	0
569	Serine/threonine-protein phosphatase PP1-beta catalytic subunit OS=Homo sapiens GN=PPP1CB PE=1 SV=3	PP1B_HUMAN	PPP1CB	37 kDa	0	0	0	0	2	2
570	Renin receptor OS=Homo sapiens GN=ATP6AP2 PE=1 SV=2	RENR_HUMAN	ATP6AP2	39 kDa	0	0	2	2	2	2
571	Synaptogyrin-2 OS=Homo sapiens GN=SYNGR2 PE=1 SV=1	SNG2_HUMAN	SYNGR2	25 kDa	0	0	2	2	2	2
572	Cytochrome b561 OS=Homo sapiens GN=CYB561 PE=1 SV=2	CY561_HUMAN	CYB561	28 kDa	2	2	0	0	2	2
573	Protein kinase C and casein kinase substrate in neurons protein 2 OS=Homo sapiens GN=PACSIN2 PE=1 SV=2	PACN2_HUMAN	PACSIN2	56 kDa	0	0	0	0	2	2
574	V-type proton ATPase subunit D OS=Homo sapiens GN=ATP6V1D PE=1 SV=1	VATD_HUMAN	ATP6V1D	28 kDa	0	0	2	2	0	0
575	HLA class II histocompatibility antigen, DR alpha chain OS=Homo sapiens GN=HLA-DRA PE=1 SV=1	DRA_HUMAN	HLA-DRA	29 kDa	2	2	0	0	0	0
576	Vacuolar protein sorting-associated protein 28 homolog OS=Homo sapiens GN=VPS28 PE=1 SV=1	VPS28_HUMAN	VPS28	25 kDa	0	0	2	2	0	0
577	Transaldolase OS=Homo sapiens GN=TALDO1 PE=1 SV=2	TALDO_HUMAN	TALDO1	38 kDa	0	0	0	0	2	2
578	Protein tyrosine phosphatase type IVA 1 OS=Homo sapiens GN=PTP4A1 PE=1 SV=2	TP4A1_HUMAN (+1)	PTP4A1	20 kDa	0	0	2	2	2	2
579	TYRO protein tyrosine kinase-binding protein OS=Homo sapiens GN=TYROBP PE=1 SV=1	TYOBP_HUMAN	TYROBP	12 kDa	2	2	0	0	0	0
580	Glutamine--tRNA ligase OS=Homo sapiens GN=QARS PE=1 SV=1	SYQ_HUMAN	QARS	88 kDa	0	0	0	0	2	2
581	Dermcidin OS=Homo sapiens GN=DCD PE=1 SV=2	DCD_HUMAN	DCD	11 kDa	0	0	2	2	0	0
582	Leucine-rich repeat-containing protein 57 OS=Homo sapiens GN=LRRC57 PE=1 SV=1	LRC57_HUMAN	LRRC57	27 kDa	0	0	0	0	2	2
583	Serpin B6 OS=Homo sapiens GN=SERPINB6 PE=1 SV=3	SPB6_HUMAN	SERPINB6	43 kDa	0	0	2	2	0	0
584	Rho-associated protein kinase 1 OS=Homo sapiens GN=ROCK1 PE=1 SV=1	ROCK1_HUMAN	ROCK1	158 kDa	0	0	0	0	2	2
585	Elongation factor 1-beta OS=Homo sapiens GN=EEF1B2 PE=1 SV=3	EF1B_HUMAN	EEF1B2	25 kDa	0	0	0	0	2	2
586	Ras-related protein Rab-18 OS=Homo sapiens GN=RAB18 PE=1 SV=1	RAB18_HUMAN	RAB18	23 kDa	0	0	2	2	0	0
END OF FILE

## Sheet: Saliva_Chitosan
Saliva_Chitosan					Saliva_Chitosan_Replicate1		Saliva_Chitosan_Replicate2		Saliva_Chitosan_Replicate3
#	Identified Proteins (353)	Accession Number	Alternate ID	Molecular Weight	Exclusive Unique Spectrum Count	Exclusive Unique Peptide Count	Exclusive Unique Spectrum Count	Exclusive Unique Peptide Count	Exclusive Unique Spectrum Count	Exclusive Unique Peptide Count
1	Mucin-5B OS=Homo sapiens GN=MUC5B PE=1 SV=3	MUC5B_HUMAN	MUC5B	596 kDa	103	63	103	63	114	68
2	Lysozyme C OS=Homo sapiens GN=LYZ PE=1 SV=1	LYSC_HUMAN	LYZ	17 kDa	19	13	21	13	26	14
3	Immunoglobulin heavy constant alpha 1 OS=Homo sapiens GN=IGHA1 PE=1 SV=2	IGHA1_HUMAN	IGHA1	38 kDa	20	9	17	8	20	9
4	Immunoglobulin heavy constant mu OS=Homo sapiens GN=IGHM PE=1 SV=4	IGHM_HUMAN	IGHM	49 kDa	37	19	41	20	41	20
5	Immunoglobulin alpha-2 heavy chain OS=Homo sapiens PE=1 SV=1	IGA2_HUMAN		49 kDa	18	13	24	15	27	16
6	Deleted in malignant brain tumors 1 protein OS=Homo sapiens GN=DMBT1 PE=1 SV=2	DMBT1_HUMAN	DMBT1	261 kDa	23	13	23	13	28	15
7	Polymeric immunoglobulin receptor OS=Homo sapiens GN=PIGR PE=1 SV=4	PIGR_HUMAN	PIGR	83 kDa	40	27	44	30	52	32
8	Mucin-7 OS=Homo sapiens GN=MUC7 PE=1 SV=2	MUC7_HUMAN	MUC7	39 kDa	5	3	7	3	7	3
9	Galectin-3-binding protein OS=Homo sapiens GN=LGALS3BP PE=1 SV=1	LG3BP_HUMAN	LGALS3BP	65 kDa	27	17	28	20	32	20
10	Keratin, type II cytoskeletal 1 OS=Homo sapiens GN=KRT1 PE=1 SV=6	K2C1_HUMAN	KRT1	66 kDa	32	24	36	25	41	29
11	Immunoglobulin kappa constant OS=Homo sapiens GN=IGKC PE=1 SV=2	IGKC_HUMAN	IGKC	12 kDa	3	2	4	2	4	2
12	Actin, cytoplasmic 2 OS=Homo sapiens GN=ACTG1 PE=1 SV=1	ACTG_HUMAN	ACTG1	42 kDa	21	12	22	14	26	16
13	Keratin, type I cytoskeletal 10 OS=Homo sapiens GN=KRT10 PE=1 SV=6	K1C10_HUMAN	KRT10	59 kDa	23	20	27	22	30	24
14	BPI fold-containing family B member 1 OS=Homo sapiens GN=BPIFB1 PE=1 SV=1	BPIB1_HUMAN	BPIFB1	52 kDa	32	18	34	19	34	19
15	Immunoglobulin kappa light chain OS=Homo sapiens PE=1 SV=1	IGK_HUMAN		23 kDa	16	8	17	9	20	9
16	Immunoglobulin lambda-1 light chain OS=Homo sapiens PE=1 SV=1	IGL1_HUMAN		23 kDa	4	2	4	2	5	3
17	Immunoglobulin lambda constant 2 OS=Homo sapiens GN=IGLC2 PE=1 SV=1	IGLC2_HUMAN (+1)	IGLC2	11 kDa	9	6	10	6	10	7
18	Actin, alpha cardiac muscle 1 OS=Homo sapiens GN=ACTC1 PE=1 SV=1	ACTC_HUMAN (+1)	ACTC1	42 kDa	0	0	0	0	3	2
19	Immunoglobulin gamma-1 heavy chain OS=Homo sapiens PE=1 SV=1	IGG1_HUMAN		49 kDa	17	12	15	11	17	12
20	Zymogen granule protein 16 homolog B OS=Homo sapiens GN=ZG16B PE=1 SV=3	ZG16B_HUMAN	ZG16B	23 kDa	10	6	12	6	11	6
21	Keratin, type I cytoskeletal 9 OS=Homo sapiens GN=KRT9 PE=1 SV=3	K1C9_HUMAN	KRT9	62 kDa	19	14	19	15	23	16
22	Keratin, type II cytoskeletal 2 epidermal OS=Homo sapiens GN=KRT2 PE=1 SV=2	K22E_HUMAN	KRT2	65 kDa	18	15	21	18	25	20
23	Carbonic anhydrase 6 OS=Homo sapiens GN=CA6 PE=1 SV=3	CAH6_HUMAN	CA6	35 kDa	9	7	10	7	11	7
24	Immunoglobulin J chain OS=Homo sapiens GN=JCHAIN PE=1 SV=4	IGJ_HUMAN	JCHAIN	18 kDa	13	9	13	9	14	10
25	Protein disulfide-isomerase OS=Homo sapiens GN=P4HB PE=1 SV=3	PDIA1_HUMAN	P4HB	57 kDa	24	19	28	21	31	23
26	Prolactin-inducible protein OS=Homo sapiens GN=PIP PE=1 SV=1	PIP_HUMAN	PIP	17 kDa	12	8	15	9	14	9
27	BPI fold-containing family A member 2 OS=Homo sapiens GN=BPIFA2 PE=1 SV=2	BPIA2_HUMAN	BPIFA2	27 kDa	11	8	10	8	13	10
28	Protein S100-A8 OS=Homo sapiens GN=S100A8 PE=1 SV=1	S10A8_HUMAN	S100A8	11 kDa	9	8	11	8	11	8
29	Immunoglobulin heavy constant gamma 3 OS=Homo sapiens GN=IGHG3 PE=1 SV=2	IGHG3_HUMAN	IGHG3	41 kDa	0	0	2	2	2	2
30	Protein-glutamine gamma-glutamyltransferase E OS=Homo sapiens GN=TGM3 PE=1 SV=4	TGM3_HUMAN	TGM3	77 kDa	14	14	18	16	21	18
31	Glucosidase 2 subunit beta OS=Homo sapiens GN=PRKCSH PE=1 SV=2	GLU2B_HUMAN	PRKCSH	59 kDa	17	12	18	12	22	15
32	Calreticulin OS=Homo sapiens GN=CALR PE=1 SV=1	CALR_HUMAN	CALR	48 kDa	20	15	18	13	19	14
33	Immunoglobulin heavy constant gamma 2 OS=Homo sapiens GN=IGHG2 PE=1 SV=2	IGHG2_HUMAN	IGHG2	36 kDa	3	2	4	3	3	2
34	Keratin, type I cytoskeletal 14 OS=Homo sapiens GN=KRT14 PE=1 SV=4	K1C14_HUMAN	KRT14	52 kDa	6	6	8	8	9	9
35	Apolipoprotein A-I OS=Homo sapiens GN=APOA1 PE=1 SV=1	APOA1_HUMAN	APOA1	31 kDa	19	14	22	16	25	18
36	Keratin, type II cytoskeletal 6A OS=Homo sapiens GN=KRT6A PE=1 SV=3	K2C6A_HUMAN	KRT6A	60 kDa	2	2	6	6	5	5
37	Immunoglobulin heavy variable 3-7 OS=Homo sapiens GN=IGHV3-7 PE=1 SV=2	HV307_HUMAN	IGHV3-7	13 kDa	3	2	3	2	6	2
38	Keratin, type I cytoskeletal 16 OS=Homo sapiens GN=KRT16 PE=1 SV=4	K1C16_HUMAN	KRT16	51 kDa	0	0	0	0	2	2
39	Alpha-amylase 1 OS=Homo sapiens GN=AMY1A PE=1 SV=2	AMY1_HUMAN	AMY1A	58 kDa	16	13	20	16	21	15
40	Collagen alpha-1(XIV) chain OS=Homo sapiens GN=COL14A1 PE=1 SV=3	COEA1_HUMAN	COL14A1	194 kDa	19	19	20	20	25	25
41	Keratin, type II cytoskeletal 5 OS=Homo sapiens GN=KRT5 PE=1 SV=3	K2C5_HUMAN	KRT5	62 kDa	10	10	13	13	10	10
42	Serum albumin OS=Homo sapiens GN=ALB PE=1 SV=2	ALBU_HUMAN	ALB	69 kDa	14	13	22	17	23	20
43	IgGFc-binding protein OS=Homo sapiens GN=FCGBP PE=1 SV=3	FCGBP_HUMAN	FCGBP	572 kDa	14	13	18	17	21	18
44	Protein S100-A9 OS=Homo sapiens GN=S100A9 PE=1 SV=1	S10A9_HUMAN	S100A9	13 kDa	14	8	14	8	14	8
45	Immunoglobulin heavy variable 3-74 OS=Homo sapiens GN=IGHV3-74 PE=3 SV=1	HV374_HUMAN	IGHV3-74	13 kDa	0	0	4	2	4	2
46	Immunoglobulin heavy constant gamma 4 OS=Homo sapiens GN=IGHG4 PE=1 SV=1	IGHG4_HUMAN	IGHG4	36 kDa	7	6	5	4	5	4
47	Heat shock protein HSP 90-alpha OS=Homo sapiens GN=HSP90AA1 PE=1 SV=5	HS90A_HUMAN	HSP90AA1	85 kDa	14	14	14	13	14	14
48	Complement C3 OS=Homo sapiens GN=C3 PE=1 SV=2	CO3_HUMAN	C3	187 kDa	12	12	19	19	23	23
49	14-3-3 protein zeta/delta OS=Homo sapiens GN=YWHAZ PE=1 SV=1	1433Z_HUMAN	YWHAZ	28 kDa	10	7	11	8	15	11
50	Cystatin-SN OS=Homo sapiens GN=CST1 PE=1 SV=3	CYTN_HUMAN	CST1	16 kDa	8	5	11	6	11	7
51	Myeloperoxidase OS=Homo sapiens GN=MPO PE=1 SV=1	PERM_HUMAN	MPO	84 kDa	12	12	16	16	17	17
52	Chitinase-3-like protein 2 OS=Homo sapiens GN=CHI3L2 PE=1 SV=1	CH3L2_HUMAN	CHI3L2	44 kDa	13	10	12	9	13	9
53	Apolipoprotein B-100 OS=Homo sapiens GN=APOB PE=1 SV=2	APOB_HUMAN	APOB	516 kDa	17	17	26	26	27	27
54	Heat shock protein HSP 90-beta OS=Homo sapiens GN=HSP90AB1 PE=1 SV=4	HS90B_HUMAN	HSP90AB1	83 kDa	4	4	6	6	5	5
55	Clusterin OS=Homo sapiens GN=CLU PE=1 SV=1	CLUS_HUMAN	CLU	52 kDa	13	12	12	10	17	11
56	Plastin-2 OS=Homo sapiens GN=LCP1 PE=1 SV=6	PLSL_HUMAN	LCP1	70 kDa	10	10	16	14	14	14
57	Lactotransferrin OS=Homo sapiens GN=LTF PE=1 SV=6	TRFL_HUMAN	LTF	78 kDa	14	13	15	15	15	15
58	Fibrinogen gamma chain OS=Homo sapiens GN=FGG PE=1 SV=3	FIBG_HUMAN	FGG	52 kDa	11	8	11	8	14	11
59	Cystatin-SA OS=Homo sapiens GN=CST2 PE=1 SV=1	CYTT_HUMAN	CST2	16 kDa	6	4	7	5	7	4
60	Dipeptidyl peptidase 4 OS=Homo sapiens GN=DPP4 PE=1 SV=2	DPP4_HUMAN	DPP4	88 kDa	8	7	8	8	11	11
61	Protein disulfide-isomerase A4 OS=Homo sapiens GN=PDIA4 PE=1 SV=2	PDIA4_HUMAN	PDIA4	73 kDa	8	7	13	12	14	14
62	Thrombospondin-1 OS=Homo sapiens GN=THBS1 PE=1 SV=2	TSP1_HUMAN	THBS1	129 kDa	8	8	15	14	13	12
63	Annexin A1 OS=Homo sapiens GN=ANXA1 PE=1 SV=2	ANXA1_HUMAN	ANXA1	39 kDa	11	10	12	11	18	14
64	Immunoglobulin heavy variable 3-15 OS=Homo sapiens GN=IGHV3-15 PE=3 SV=1	HV315_HUMAN	IGHV3-15	13 kDa	3	3	5	3	5	3
65	Cystatin-B OS=Homo sapiens GN=CSTB PE=1 SV=2	CYTB_HUMAN	CSTB	11 kDa	6	5	8	5	8	5
66	Galectin-3 OS=Homo sapiens GN=LGALS3 PE=1 SV=5	LEG3_HUMAN	LGALS3	26 kDa	7	5	10	5	10	5
67	14-3-3 protein sigma OS=Homo sapiens GN=SFN PE=1 SV=1	1433S_HUMAN	SFN	28 kDa	5	5	7	7	6	6
68	Leukocyte elastase inhibitor OS=Homo sapiens GN=SERPINB1 PE=1 SV=1	ILEU_HUMAN	SERPINB1	43 kDa	9	9	12	9	14	11
69	Pyruvate kinase PKM OS=Homo sapiens GN=PKM PE=1 SV=4	KPYM_HUMAN	PKM	58 kDa	8	8	11	11	11	11
70	Ceruloplasmin OS=Homo sapiens GN=CP PE=1 SV=1	CERU_HUMAN	CP	122 kDa	8	8	9	9	14	14
71	Fibrinogen beta chain OS=Homo sapiens GN=FGB PE=1 SV=2	FIBB_HUMAN	FGB	56 kDa	12	11	11	11	12	11
72	Immunoglobulin heavy variable 3-72 OS=Homo sapiens GN=IGHV3-72 PE=3 SV=1	HV372_HUMAN	IGHV3-72	13 kDa	0	0	3	2	3	2
73	Keratin, type I cytoskeletal 13 OS=Homo sapiens GN=KRT13 PE=1 SV=4	K1C13_HUMAN	KRT13	50 kDa	3	3	3	3	3	3
74	BPI fold-containing family B member 2 OS=Homo sapiens GN=BPIFB2 PE=1 SV=2	BPIB2_HUMAN	BPIFB2	49 kDa	8	8	9	8	9	8
75	Ras-related C3 botulinum toxin substrate 2 OS=Homo sapiens GN=RAC2 PE=1 SV=1	RAC2_HUMAN	RAC2	21 kDa	7	7	10	8	9	8
76	Complement C4-A OS=Homo sapiens GN=C4A PE=1 SV=2	CO4A_HUMAN	C4A	193 kDa	6	6	11	11	15	15
77	Gelsolin OS=Homo sapiens GN=GSN PE=1 SV=1	GELS_HUMAN	GSN	86 kDa	5	5	11	10	12	11
78	Immunoglobulin heavy variable 4-34 OS=Homo sapiens GN=IGHV4-34 PE=1 SV=2	HV434_HUMAN (+4)	IGHV4-34	14 kDa	3	2	3	2	3	2
79	14-3-3 protein beta/alpha OS=Homo sapiens GN=YWHAB PE=1 SV=3	1433B_HUMAN	YWHAB	28 kDa	3	3	3	3	5	4
80	Chitinase-3-like protein 1 OS=Homo sapiens GN=CHI3L1 PE=1 SV=2	CH3L1_HUMAN	CHI3L1	43 kDa	7	7	8	7	13	10
81	6-phosphogluconate dehydrogenase, decarboxylating OS=Homo sapiens GN=PGD PE=1 SV=3	6PGD_HUMAN	PGD	53 kDa	8	8	8	8	9	9
82	Kallikrein-1 OS=Homo sapiens GN=KLK1 PE=1 SV=2	KLK1_HUMAN	KLK1	29 kDa	4	3	6	3	6	3
83	Amyloid beta A4 protein OS=Homo sapiens GN=APP PE=1 SV=3	A4_HUMAN	APP	87 kDa	8	7	8	7	10	8
84	Phospholipid transfer protein OS=Homo sapiens GN=PLTP PE=1 SV=1	PLTP_HUMAN	PLTP	55 kDa	2	2	4	4	6	6
85	Serpin B5 OS=Homo sapiens GN=SERPINB5 PE=1 SV=2	SPB5_HUMAN	SERPINB5	42 kDa	5	5	5	5	6	6
86	Cystatin-D OS=Homo sapiens GN=CST5 PE=1 SV=1	CYTD_HUMAN	CST5	16 kDa	4	2	4	2	4	2
87	Alpha-2-macroglobulin-like protein 1 OS=Homo sapiens GN=A2ML1 PE=1 SV=3	A2ML1_HUMAN	A2ML1	161 kDa	5	5	11	10	14	14
88	14-3-3 protein gamma OS=Homo sapiens GN=YWHAG PE=1 SV=2	1433G_HUMAN	YWHAG	28 kDa	3	3	2	2	3	3
89	Immunoglobulin heavy variable 3-49 OS=Homo sapiens GN=IGHV3-49 PE=1 SV=1	HV349_HUMAN	IGHV3-49	13 kDa	4	4	4	4	4	4
90	Heat shock 70 kDa protein 1B OS=Homo sapiens GN=HSPA1B PE=1 SV=1	HS71B_HUMAN	HSPA1B	70 kDa	7	7	8	7	9	8
91	14-3-3 protein epsilon OS=Homo sapiens GN=YWHAE PE=1 SV=1	1433E_HUMAN	YWHAE	29 kDa	4	4	3	3	2	2
92	Lipocalin-1 OS=Homo sapiens GN=LCN1 PE=1 SV=1	LCN1_HUMAN	LCN1	19 kDa	3	3	4	3	4	3
93	14-3-3 protein eta OS=Homo sapiens GN=YWHAH PE=1 SV=4	1433F_HUMAN	YWHAH	28 kDa	2	2	0	0	0	0
94	Coronin-1A OS=Homo sapiens GN=CORO1A PE=1 SV=4	COR1A_HUMAN	CORO1A	51 kDa	4	4	5	5	5	5
95	Peroxiredoxin-1 OS=Homo sapiens GN=PRDX1 PE=1 SV=1	PRDX1_HUMAN	PRDX1	22 kDa	3	3	6	5	9	8
96	Glyceraldehyde-3-phosphate dehydrogenase OS=Homo sapiens GN=GAPDH PE=1 SV=3	G3P_HUMAN	GAPDH	36 kDa	4	4	6	5	8	7
97	14-3-3 protein theta OS=Homo sapiens GN=YWHAQ PE=1 SV=1	1433T_HUMAN	YWHAQ	28 kDa	0	0	2	2	2	2
98	Annexin A3 OS=Homo sapiens GN=ANXA3 PE=1 SV=3	ANXA3_HUMAN	ANXA3	36 kDa	9	9	9	9	11	11
99	Immunoglobulin kappa variable 2-29 OS=Homo sapiens GN=IGKV2-29 PE=3 SV=2	KV229_HUMAN (+1)	IGKV2-29	13 kDa	0	0	2	2	0	0
100	Tubulin beta chain OS=Homo sapiens GN=TUBB PE=1 SV=2	TBB5_HUMAN	TUBB	50 kDa	5	5	7	7	11	11
101	Integrin beta-2 OS=Homo sapiens GN=ITGB2 PE=1 SV=2	ITB2_HUMAN	ITGB2	85 kDa	8	8	9	8	9	8
102	Ras-related C3 botulinum toxin substrate 1 OS=Homo sapiens GN=RAC1 PE=1 SV=1	RAC1_HUMAN	RAC1	21 kDa	0	0	2	2	2	2
103	Immunoglobulin kappa variable 4-1 OS=Homo sapiens GN=IGKV4-1 PE=1 SV=1	KV401_HUMAN	IGKV4-1	13 kDa	4	3	4	3	4	3
104	Neutrophil gelatinase-associated lipocalin OS=Homo sapiens GN=LCN2 PE=1 SV=2	NGAL_HUMAN	LCN2	23 kDa	8	6	9	6	14	8
105	Ezrin OS=Homo sapiens GN=EZR PE=1 SV=4	EZRI_HUMAN	EZR	69 kDa	5	5	8	8	7	7
106	Ubiquitin-60S ribosomal protein L40 OS=Homo sapiens GN=UBA52 PE=1 SV=2	RL40_HUMAN	UBA52	15 kDa	3	3	3	3	4	3
107	Neutrophil defensin 3 OS=Homo sapiens GN=DEFA3 PE=1 SV=1	DEF3_HUMAN	DEFA3	10 kDa	4	4	5	4	5	4
108	Putative elongation factor 1-alpha-like 3 OS=Homo sapiens GN=EEF1A1P5 PE=5 SV=1	EF1A3_HUMAN	EEF1A1P5	50 kDa	4	4	6	6	8	7
109	Alpha-actinin-4 OS=Homo sapiens GN=ACTN4 PE=1 SV=2	ACTN4_HUMAN	ACTN4	105 kDa	6	6	7	7	10	10
110	Acidic leucine-rich nuclear phosphoprotein 32 family member B OS=Homo sapiens GN=ANP32B PE=1 SV=1	AN32B_HUMAN	ANP32B	29 kDa	5	4	8	6	6	5
111	Histone H4 OS=Homo sapiens GN=HIST1H4A PE=1 SV=2	H4_HUMAN	HIST1H4A	11 kDa	5	4	7	6	6	5
112	Desmoglein-3 OS=Homo sapiens GN=DSG3 PE=1 SV=2	DSG3_HUMAN	DSG3	108 kDa	6	6	7	7	7	7
113	Proline-rich protein 27 OS=Homo sapiens GN=PRR27 PE=2 SV=1	PRR27_HUMAN	PRR27	23 kDa	0	0	3	2	3	2
114	Immunoglobulin kappa variable 3-20 OS=Homo sapiens GN=IGKV3-20 PE=1 SV=2	KV320_HUMAN	IGKV3-20	13 kDa	3	3	3	3	3	3
115	L-lactate dehydrogenase A chain OS=Homo sapiens GN=LDHA PE=1 SV=2	LDHA_HUMAN	LDHA	37 kDa	5	5	5	5	7	7
116	Neutral alpha-glucosidase AB OS=Homo sapiens GN=GANAB PE=1 SV=3	GANAB_HUMAN	GANAB	107 kDa	5	5	7	7	9	9
117	Protein LEG1 homolog OS=Homo sapiens GN=LEG1 PE=1 SV=2	LEG1H_HUMAN	LEG1	38 kDa	4	3	6	4	6	4
118	Serpin B3 OS=Homo sapiens GN=SERPINB3 PE=1 SV=2	SPB3_HUMAN	SERPINB3	45 kDa	4	4	4	4	4	4
[truncated: 236 more rows]

## Sheet: Saliva_Full lists
Saliva_scUCF			Saliva_Chitosan
[truncated: 521 more rows]
