# Supplementary material for: The polysaccharide chitosan facilitates the isolation of small extracellular vesicles from multiple biofluids
Source: J Extracell Vesicles. 2021 Sep 1;10(11):e12138. doi: 10.1002/jev2.12138 (PMC8409086; doi:10.1002/jev2.12138)
Supplement: Supplementary file 3 — Supporting Information [file JEV2-10-e12138-s001.xlsx]

## Sheet: Vesiclepedia_Data
CONTENT ID	CONTENT TYPE	ENTREZ GENE ID	GENE SYMBOL	SPECIES	EXPERIMENT ID	METHODS
17209	protein	31009	RpL36	Drosophila melanogaster	161	Mass spectrometry [HCT ETD II iontrap]
17391	protein	31009	RpL36	Drosophila melanogaster	162	Mass spectrometry [HCT ETD II iontrap]
17210	protein	31022	RpL22	Drosophila melanogaster	161	Mass spectrometry [HCT ETD II iontrap]
17392	protein	31022	RpL22	Drosophila melanogaster	162	Mass spectrometry [HCT ETD II iontrap]
448865	protein	31071	CG3638	Drosophila melanogaster	979	Mass spectrometry
17211	protein	31106	sta	Drosophila melanogaster	161	Mass spectrometry [HCT ETD II iontrap]
17393	protein	31185	Pgd	Drosophila melanogaster	162	Mass spectrometry [HCT ETD II iontrap]
73734	protein	31185	Pgd	Drosophila melanogaster	471	Mass spectrometry
73704	protein	31201	Vinc	Drosophila melanogaster	471	Mass spectrometry
448714	protein	31201	Vinc	Drosophila melanogaster	1278	Mass spectrometry
73864	protein	31247	PI4KIIIalpha	Drosophila melanogaster	471	Mass spectrometry
448715	protein	31248	sgg	Drosophila melanogaster	1278	Mass spectrometry
17212	protein	31332	Rala	Drosophila melanogaster	161	Mass spectrometry [HCT ETD II iontrap]
73737	protein	31332	Rala	Drosophila melanogaster	471	Mass spectrometry
448716	protein	31332	Rala	Drosophila melanogaster	1278	Mass spectrometry
448866	protein	31332	Rala	Drosophila melanogaster	979	Mass spectrometry
73700	protein	31335	HIP-R	Drosophila melanogaster	471	Mass spectrometry
448717	protein	31340	yin	Drosophila melanogaster	1278	Mass spectrometry
17213	protein	31342	VhaAC39-1	Drosophila melanogaster	161	Mass spectrometry [HCT ETD II iontrap]
73709	protein	31359	cib	Drosophila melanogaster	471	Mass spectrometry
448869	protein	31359	cib	Drosophila melanogaster	979	Mass spectrometry
17394	protein	31399	torp4a	Drosophila melanogaster	162	Mass spectrometry [HCT ETD II iontrap]
448870	protein	31461	CG15784	Drosophila melanogaster	979	Mass spectrometry
17395	protein	31474	Mlc-c	Drosophila melanogaster	162	Mass spectrometry [HCT ETD II iontrap]
73743	protein	31474	Mlc-c	Drosophila melanogaster	471	Mass spectrometry
448718	protein	31474	Mlc-c	Drosophila melanogaster	1278	Mass spectrometry
448871	protein	31474	Mlc-c	Drosophila melanogaster	979	Mass spectrometry
17396	protein	31521	Act5C	Drosophila melanogaster	162	Mass spectrometry [HCT ETD II iontrap]|Western blotting
17663	protein	31521	Act5C	Drosophila melanogaster	163	Western blotting
448719	protein	31521	Act5C	Drosophila melanogaster	1278	Mass spectrometry
448872	protein	31521	Act5C	Drosophila melanogaster	979	Mass spectrometry
73863	protein	31524	CG3011	Drosophila melanogaster	471	Mass spectrometry
448873	protein	31524	CG3011	Drosophila melanogaster	979	Mass spectrometry
17214	protein	31588	RpL7A	Drosophila melanogaster	161	Mass spectrometry [HCT ETD II iontrap]
17397	protein	31588	RpL7A	Drosophila melanogaster	162	Mass spectrometry [HCT ETD II iontrap]
17215	protein	31613	RpL17	Drosophila melanogaster	161	Mass spectrometry [HCT ETD II iontrap]
17398	protein	31613	RpL17	Drosophila melanogaster	162	Mass spectrometry [HCT ETD II iontrap]
17216	protein	31700	RpS6	Drosophila melanogaster	161	Mass spectrometry [HCT ETD II iontrap]
17399	protein	31700	RpS6	Drosophila melanogaster	162	Mass spectrometry [HCT ETD II iontrap]
73748	protein	31760	Trxr-1	Drosophila melanogaster	471	Mass spectrometry
448720	protein	31760	Trxr-1	Drosophila melanogaster	1278	Mass spectrometry
448874	protein	31760	Trxr-1	Drosophila melanogaster	979	Mass spectrometry
73862	protein	31776	CG1440	Drosophila melanogaster	471	Mass spectrometry
73768	protein	31798	CG12065	Drosophila melanogaster	471	Mass spectrometry
448875	protein	31798	CG12065	Drosophila melanogaster	979	Mass spectrometry
17217	protein	31805	Ppt1	Drosophila melanogaster	161	Mass spectrometry [HCT ETD II iontrap]
17218	protein	31816	Moe	Drosophila melanogaster	161	Mass spectrometry [HCT ETD II iontrap]
17400	protein	31816	Moe	Drosophila melanogaster	162	Mass spectrometry [HCT ETD II iontrap]
448721	protein	31816	Moe	Drosophila melanogaster	1278	Mass spectrometry
448876	protein	31816	Moe	Drosophila melanogaster	979	Mass spectrometry
448877	protein	31838	CG7033	Drosophila melanogaster	979	Mass spectrometry
37705	protein	31848	His3.3B	Homo sapiens	308	Mass spectrometry [MALDI TOF/TOF]|Mass spectrometry [Q-TOF]
17401	protein	31897	RpS28b	Drosophila melanogaster	162	Mass spectrometry [HCT ETD II iontrap]
448878	protein	31960	Gip	Drosophila melanogaster	979	Mass spectrometry
17219	protein	32045	Hsp60	Drosophila melanogaster	161	Mass spectrometry [HCT ETD II iontrap]
448722	protein	32049	Klp10A	Drosophila melanogaster	1278	Mass spectrometry
448723	protein	32080	hop	Drosophila melanogaster	1278	Mass spectrometry
448724	protein	32083	dlg1	Drosophila melanogaster	1278	Mass spectrometry
73851	protein	32109	rho-4	Drosophila melanogaster	471	Mass spectrometry
17220	protein	32133	Hsc70-3	Drosophila melanogaster	161	Mass spectrometry [HCT ETD II iontrap]
17402	protein	32133	Hsc70-3	Drosophila melanogaster	162	Mass spectrometry [HCT ETD II iontrap]
17403	protein	32228	ade5	Drosophila melanogaster	162	Mass spectrometry [HCT ETD II iontrap]
448725	protein	32228	ade5	Drosophila melanogaster	1278	Mass spectrometry
17404	protein	32275	mew	Drosophila melanogaster	162	Mass spectrometry [HCT ETD II iontrap]
41417	protein	32275	mew	Drosophila melanogaster	161	Mass spectrometry [HCT ETD II iontrap]
448726	protein	32275	mew	Drosophila melanogaster	1278	Mass spectrometry
73850	protein	32349	Clic	Drosophila melanogaster	471	Mass spectrometry
73705	protein	32425	Flo-2	Drosophila melanogaster	471	Mass spectrometry
17405	protein	32446	RpL37a	Drosophila melanogaster	162	Mass spectrometry [HCT ETD II iontrap]
73752	protein	32471	Ahcy13	Drosophila melanogaster	471	Mass spectrometry
448727	protein	32471	Ahcy13	Drosophila melanogaster	1278	Mass spectrometry
73849	protein	32518	Tcp-1zeta	Drosophila melanogaster	471	Mass spectrometry
17221	protein	32537	Chc	Drosophila melanogaster	161	Mass spectrometry [HCT ETD II iontrap]
17406	protein	32537	Chc	Drosophila melanogaster	162	Mass spectrometry [HCT ETD II iontrap]
73725	protein	32537	Chc	Drosophila melanogaster	471	Mass spectrometry
448728	protein	32537	Chc	Drosophila melanogaster	1278	Mass spectrometry
448879	protein	32537	Chc	Drosophila melanogaster	979	Mass spectrometry
17407	protein	32539	Aats-arg	Drosophila melanogaster	162	Mass spectrometry [HCT ETD II iontrap]
17222	protein	32544	Gbeta13F	Drosophila melanogaster	161	Mass spectrometry [HCT ETD II iontrap]
17408	protein	32544	Gbeta13F	Drosophila melanogaster	162	Mass spectrometry [HCT ETD II iontrap]
448729	protein	32544	Gbeta13F	Drosophila melanogaster	1278	Mass spectrometry
448880	protein	32544	Gbeta13F	Drosophila melanogaster	979	Mass spectrometry
17223	protein	32545	Gapdh2	Drosophila melanogaster	161	Mass spectrometry [HCT ETD II iontrap]
17409	protein	32545	Gapdh2	Drosophila melanogaster	162	Mass spectrometry [HCT ETD II iontrap]
448881	protein	32545	Gapdh2	Drosophila melanogaster	979	Mass spectrometry
17224	protein	32584	Pros28.1	Drosophila melanogaster	161	Mass spectrometry [HCT ETD II iontrap]
17410	protein	32584	Pros28.1	Drosophila melanogaster	162	Mass spectrometry [HCT ETD II iontrap]
73722	protein	32584	Pros28.1	Drosophila melanogaster	471	Mass spectrometry
448730	protein	32584	Pros28.1	Drosophila melanogaster	1278	Mass spectrometry
17225	protein	32595	Cyp1	Drosophila melanogaster	161	Mass spectrometry [HCT ETD II iontrap]
17411	protein	32595	Cyp1	Drosophila melanogaster	162	Mass spectrometry [HCT ETD II iontrap]
448731	protein	32595	Cyp1	Drosophila melanogaster	1278	Mass spectrometry
448882	protein	32595	Cyp1	Drosophila melanogaster	979	Mass spectrometry
17226	protein	32612	Anxb11	Drosophila melanogaster	161	Mass spectrometry [HCT ETD II iontrap]
73848	protein	32612	Anxb11	Drosophila melanogaster	471	Mass spectrometry
448883	protein	32612	Anxb11	Drosophila melanogaster	979	Mass spectrometry
17227	protein	32617	eIF-2alpha	Drosophila melanogaster	161	Mass spectrometry [HCT ETD II iontrap]
17412	protein	32617	eIF-2alpha	Drosophila melanogaster	162	Mass spectrometry [HCT ETD II iontrap]
17413	protein	32623	Arp14D	Drosophila melanogaster	162	Mass spectrometry [HCT ETD II iontrap]
448884	protein	32635	RpS19a	Drosophila melanogaster	979	Mass spectrometry
17228	protein	32640	r	Drosophila melanogaster	161	Mass spectrometry [HCT ETD II iontrap]
17414	protein	32640	r	Drosophila melanogaster	162	Mass spectrometry [HCT ETD II iontrap]
448885	protein	32640	r	Drosophila melanogaster	979	Mass spectrometry
448886	protein	32672	CG4829	Drosophila melanogaster	979	Mass spectrometry
17229	protein	32700	RpS5a	Drosophila melanogaster	161	Mass spectrometry [HCT ETD II iontrap]
17415	protein	32700	RpS5a	Drosophila melanogaster	162	Mass spectrometry [HCT ETD II iontrap]
73706	protein	32721	Fim	Drosophila melanogaster	471	Mass spectrometry
448732	protein	32754	CG42684	Drosophila melanogaster	1278	Mass spectrometry
448887	protein	32777	Vps4	Drosophila melanogaster	979	Mass spectrometry
17416	protein	32789	scu	Drosophila melanogaster	162	Mass spectrometry [HCT ETD II iontrap]
17417	protein	32820	betaCop	Drosophila melanogaster	162	Mass spectrometry [HCT ETD II iontrap]
73847	protein	32822	CG32549	Drosophila melanogaster	471	Mass spectrometry
73846	protein	32850	Rip11	Drosophila melanogaster	471	Mass spectrometry
73845	protein	32905	Mec2	Drosophila melanogaster	471	Mass spectrometry
448888	protein	32905	Mec2	Drosophila melanogaster	979	Mass spectrometry
17230	protein	32953	RpS10b	Drosophila melanogaster	161	Mass spectrometry [HCT ETD II iontrap]
17418	protein	32953	RpS10b	Drosophila melanogaster	162	Mass spectrometry [HCT ETD II iontrap]
448889	protein	32953	RpS10b	Drosophila melanogaster	979	Mass spectrometry
17231	protein	32981	Cdc42	Drosophila melanogaster	161	Mass spectrometry [HCT ETD II iontrap]
17419	protein	32981	Cdc42	Drosophila melanogaster	162	Mass spectrometry [HCT ETD II iontrap]
73730	protein	32981	Cdc42	Drosophila melanogaster	471	Mass spectrometry
448733	protein	32981	Cdc42	Drosophila melanogaster	1278	Mass spectrometry
448890	protein	32981	Cdc42	Drosophila melanogaster	979	Mass spectrometry
448891	protein	33014	Rab35	Drosophila melanogaster	979	Mass spectrometry
17420	protein	33019	AnnX	Drosophila melanogaster	162	Mass spectrometry [HCT ETD II iontrap]
448734	protein	33019	AnnX	Drosophila melanogaster	1278	Mass spectrometry
17421	protein	33105	Pros45	Drosophila melanogaster	162	Mass spectrometry [HCT ETD II iontrap]
41418	protein	33105	Pros45	Drosophila melanogaster	161	Mass spectrometry [HCT ETD II iontrap]
17422	protein	33114	2001-09-01	Drosophila melanogaster	162	Mass spectrometry [HCT ETD II iontrap]
73735	protein	33114	2001-09-01	Drosophila melanogaster	471	Mass spectrometry
73713	protein	33156	l(2)gl	Drosophila melanogaster	471	Mass spectrometry
448735	protein	33156	l(2)gl	Drosophila melanogaster	1278	Mass spectrometry
73766	protein	33171	CG3164	Drosophila melanogaster	471	Mass spectrometry
73826	protein	33202	Hop	Drosophila melanogaster	471	Mass spectrometry
17232	protein	33211	alpha-Adaptin	Drosophila melanogaster	161	Mass spectrometry [HCT ETD II iontrap]
17423	protein	33211	alpha-Adaptin	Drosophila melanogaster	162	Mass spectrometry [HCT ETD II iontrap]
73747	protein	33211	alpha-Adaptin	Drosophila melanogaster	471	Mass spectrometry
448736	protein	33211	alpha-Adaptin	Drosophila melanogaster	1278	Mass spectrometry
17233	protein	33214	RpLP1	Drosophila melanogaster	161	Mass spectrometry [HCT ETD II iontrap]
73827	protein	33268	aru	Drosophila melanogaster	471	Mass spectrometry
17234	protein	33346	cpb	Drosophila melanogaster	161	Mass spectrometry [HCT ETD II iontrap]
73739	protein	33346	cpb	Drosophila melanogaster	471	Mass spectrometry
448737	protein	33346	cpb	Drosophila melanogaster	1278	Mass spectrometry
448738	protein	33351	Eno	Drosophila melanogaster	1278	Mass spectrometry
73828	protein	33359	CG31664	Drosophila melanogaster	471	Mass spectrometry
17235	protein	33379	Su(dx)	Drosophila melanogaster	161	Mass spectrometry [HCT ETD II iontrap]
448739	protein	33379	Su(dx)	Drosophila melanogaster	1278	Mass spectrometry
73727	protein	33397	Uch	Drosophila melanogaster	471	Mass spectrometry
448740	protein	33397	Uch	Drosophila melanogaster	1278	Mass spectrometry
73781	protein	33418	Rab5	Drosophila melanogaster	471	Mass spectrometry
448892	protein	33421	CG3609	Drosophila melanogaster	979	Mass spectrometry
73749	protein	33461	Pgk	Drosophila melanogaster	471	Mass spectrometry
448741	protein	33461	Pgk	Drosophila melanogaster	1278	Mass spectrometry
17236	protein	33499	Ts	Drosophila melanogaster	161	Mass spectrometry [HCT ETD II iontrap]
17424	protein	33499	Ts	Drosophila melanogaster	162	Mass spectrometry [HCT ETD II iontrap]
73699	protein	33524	CG3523	Drosophila melanogaster	471	Mass spectrometry
17425	protein	33629	RpL40	Drosophila melanogaster	162	Mass spectrometry [HCT ETD II iontrap]
17426	protein	33649	Elp3	Drosophila melanogaster	162	Mass spectrometry [HCT ETD II iontrap]
17237	protein	33654	RpL27A	Drosophila melanogaster	161	Mass spectrometry [HCT ETD II iontrap]
17427	protein	33654	RpL27A	Drosophila melanogaster	162	Mass spectrometry [HCT ETD II iontrap]
73732	protein	33654	RpL27A	Drosophila melanogaster	471	Mass spectrometry
448893	protein	33654	RpL27A	Drosophila melanogaster	979	Mass spectrometry
17238	protein	33710	Trip1	Drosophila melanogaster	161	Mass spectrometry [HCT ETD II iontrap]
17428	protein	33710	Trip1	Drosophila melanogaster	162	Mass spectrometry [HCT ETD II iontrap]
73702	protein	33710	Trip1	Drosophila melanogaster	471	Mass spectrometry
17239	protein	33727	Cg25C	Drosophila melanogaster	161	Mass spectrometry [HCT ETD II iontrap]
41423	protein	33727	Cg25C	Drosophila melanogaster	162	Mass spectrometry [HCT ETD II iontrap]
37706	protein	33736	His3.3A	Homo sapiens	308	Mass spectrometry [MALDI TOF/TOF]|Mass spectrometry [Q-TOF]
17429	protein	33738	Rpn11	Drosophila melanogaster	162	Mass spectrometry [HCT ETD II iontrap]
448742	protein	33738	Rpn11	Drosophila melanogaster	1278	Mass spectrometry
17430	protein	33834	chic	Drosophila melanogaster	162	Mass spectrometry [HCT ETD II iontrap]
448743	protein	33834	chic	Drosophila melanogaster	1278	Mass spectrometry
448894	protein	33834	chic	Drosophila melanogaster	979	Mass spectrometry
17240	protein	33835	eIF-4a	Drosophila melanogaster	161	Mass spectrometry [HCT ETD II iontrap]
17431	protein	33835	eIF-4a	Drosophila melanogaster	162	Mass spectrometry [HCT ETD II iontrap]
448744	protein	33835	eIF-4a	Drosophila melanogaster	1278	Mass spectrometry
73824	protein	33921	Ent2	Drosophila melanogaster	471	Mass spectrometry
17241	protein	33952	nrv1	Drosophila melanogaster	161	Mass spectrometry [HCT ETD II iontrap]
17432	protein	33952	nrv1	Drosophila melanogaster	162	Mass spectrometry [HCT ETD II iontrap]
448745	protein	33952	nrv1	Drosophila melanogaster	1278	Mass spectrometry
448895	protein	33952	nrv1	Drosophila melanogaster	979	Mass spectrometry
448896	protein	33981	smt3	Drosophila melanogaster	979	Mass spectrometry
73823	protein	33988	Rab30	Drosophila melanogaster	471	Mass spectrometry
17664	protein	34009	wg	Drosophila melanogaster	163	Western blotting
73715	protein	34009	wg	Drosophila melanogaster	471	Mass spectrometry
17242	protein	34068	LanB1	Drosophila melanogaster	161	Mass spectrometry [HCT ETD II iontrap]
17433	protein	34068	LanB1	Drosophila melanogaster	162	Mass spectrometry [HCT ETD II iontrap]
17243	protein	34070	Rack1	Drosophila melanogaster	161	Mass spectrometry [HCT ETD II iontrap]
17434	protein	34070	Rack1	Drosophila melanogaster	162	Mass spectrometry [HCT ETD II iontrap]
73703	protein	34070	Rack1	Drosophila melanogaster	471	Mass spectrometry
17435	protein	34095	baf	Drosophila melanogaster	162	Mass spectrometry [HCT ETD II iontrap]
451458	protein	34127	Pvr	Drosophila melanogaster	979	Mass spectrometry
17244	protein	34149	RpS13	Drosophila melanogaster	161	Mass spectrometry [HCT ETD II iontrap]
17436	protein	34149	RpS13	Drosophila melanogaster	162	Mass spectrometry [HCT ETD II iontrap]
73750	protein	34149	RpS13	Drosophila melanogaster	471	Mass spectrometry
73822	protein	34156	Aats-ala	Drosophila melanogaster	471	Mass spectrometry
73770	protein	34160	CG13384	Drosophila melanogaster	471	Mass spectrometry
17245	protein	34167	emb	Drosophila melanogaster	161	Mass spectrometry [HCT ETD II iontrap]
17437	protein	34167	emb	Drosophila melanogaster	162	Mass spectrometry [HCT ETD II iontrap]
448746	protein	34167	emb	Drosophila melanogaster	1278	Mass spectrometry
451459	protein	34170	Akap200	Drosophila melanogaster	979	Mass spectrometry
17438	protein	34193	Glt	Drosophila melanogaster	162	Mass spectrometry [HCT ETD II iontrap]
73821	protein	34264	Gdi	Drosophila melanogaster	471	Mass spectrometry
473187	protein	34264	Gdi	Drosophila melanogaster	979	Mass spectrometry
448747	protein	34284	Pka-C1	Drosophila melanogaster	1278	Mass spectrometry
17246	protein	34309	RpS2	Drosophila melanogaster	161	Mass spectrometry [HCT ETD II iontrap]
17439	protein	34309	RpS2	Drosophila melanogaster	162	Mass spectrometry [HCT ETD II iontrap]
73726	protein	34309	RpS2	Drosophila melanogaster	471	Mass spectrometry
448748	protein	34309	RpS2	Drosophila melanogaster	1278	Mass spectrometry
17247	protein	34329	RpL13	Drosophila melanogaster	161	Mass spectrometry [HCT ETD II iontrap]
17440	protein	34329	RpL13	Drosophila melanogaster	162	Mass spectrometry [HCT ETD II iontrap]
73742	protein	34338	Pen	Drosophila melanogaster	471	Mass spectrometry
448749	protein	34338	Pen	Drosophila melanogaster	1278	Mass spectrometry
17248	protein	34352	RpL7	Drosophila melanogaster	161	Mass spectrometry [HCT ETD II iontrap]
17441	protein	34352	RpL7	Drosophila melanogaster	162	Mass spectrometry [HCT ETD II iontrap]
473188	protein	34352	RpL7	Drosophila melanogaster	979	Mass spectrometry
17442	protein	34363	eEF1delta	Drosophila melanogaster	162	Mass spectrometry [HCT ETD II iontrap]
73819	protein	34378	CG5604	Drosophila melanogaster	471	Mass spectrometry
17443	protein	34392	RnrL	Drosophila melanogaster	162	Mass spectrometry [HCT ETD II iontrap]
17249	protein	34420	RpS27A	Drosophila melanogaster	161	Mass spectrometry [HCT ETD II iontrap]
41424	protein	34420	RpS27A	Drosophila melanogaster	162	Mass spectrometry [HCT ETD II iontrap]
17250	protein	34445	Myo31DF	Drosophila melanogaster	161	Mass spectrometry [HCT ETD II iontrap]
448750	protein	34445	Myo31DF	Drosophila melanogaster	1278	Mass spectrometry
73866	protein	34505	Stam	Drosophila melanogaster	471	Mass spectrometry
17251	protein	34526	RpL9	Drosophila melanogaster	161	Mass spectrometry [HCT ETD II iontrap]
17444	protein	34526	RpL9	Drosophila melanogaster	162	Mass spectrometry [HCT ETD II iontrap]
473203	protein	34674	CG5525	Drosophila melanogaster	979	Mass spectrometry
73818	protein	34683	CG6180	Drosophila melanogaster	471	Mass spectrometry
476418	protein	34686	MRP	Drosophila melanogaster	979	Mass spectrometry
73817	protein	34745	CG6523	Drosophila melanogaster	471	Mass spectrometry
17252	protein	34754	RpL24	Drosophila melanogaster	161	Mass spectrometry [HCT ETD II iontrap]
17445	protein	34754	RpL24	Drosophila melanogaster	162	Mass spectrometry [HCT ETD II iontrap]
73816	protein	34772	kuz	Drosophila melanogaster	471	Mass spectrometry
17446	protein	34780	p38b	Drosophila melanogaster	162	Mass spectrometry [HCT ETD II iontrap]
73784	protein	34953	EndoGI	Drosophila melanogaster	471	Mass spectrometry
17253	protein	34978	Idgf1	Drosophila melanogaster	161	Mass spectrometry [HCT ETD II iontrap]
17447	protein	34978	Idgf1	Drosophila melanogaster	162	Mass spectrometry [HCT ETD II iontrap]
17448	protein	34979	Idgf2	Drosophila melanogaster	162	Mass spectrometry [HCT ETD II iontrap]
17449	protein	34981	Idgf3	Drosophila melanogaster	162	Mass spectrometry [HCT ETD II iontrap]
73746	protein	34996	Cyt-c-p	Drosophila melanogaster	471	Mass spectrometry
448751	protein	34997	VhaSFD	Drosophila melanogaster	1278	Mass spectrometry
73815	protein	34999	CG17331	Drosophila melanogaster	471	Mass spectrometry
17450	protein	35016	Cas	Drosophila melanogaster	162	Mass spectrometry [HCT ETD II iontrap]
448752	protein	35016	Cas	Drosophila melanogaster	1278	Mass spectrometry
17254	protein	35098	RpS26	Drosophila melanogaster	161	Mass spectrometry [HCT ETD II iontrap]
17451	protein	35098	RpS26	Drosophila melanogaster	162	Mass spectrometry [HCT ETD II iontrap]
73814	protein	35158	CG10641	Drosophila melanogaster	471	Mass spectrometry
448753	protein	35158	CG10641	Drosophila melanogaster	1278	Mass spectrometry
73813	protein	35170	mib2	Drosophila melanogaster	471	Mass spectrometry
17452	protein	35176	Rpn3	Drosophila melanogaster	162	Mass spectrometry [HCT ETD II iontrap]
486782	protein	35177	CG10492	Drosophila melanogaster	979	Mass spectrometry
73786	protein	35194	Aats-asn	Drosophila melanogaster	471	Mass spectrometry
486783	protein	35218	CG16771	Drosophila melanogaster	979	Mass spectrometry
17453	protein	35311	Arc-p34	Drosophila melanogaster	162	Mass spectrometry [HCT ETD II iontrap]
448754	protein	35311	Arc-p34	Drosophila melanogaster	1278	Mass spectrometry
73812	protein	35316	CG2493	Drosophila melanogaster	471	Mass spectrometry
17255	protein	35422	Ef2b	Drosophila melanogaster	161	Mass spectrometry [HCT ETD II iontrap]
17454	protein	35422	Ef2b	Drosophila melanogaster	162	Mass spectrometry [HCT ETD II iontrap]
73609	protein	35422	Ef2b	Echinostoma caproni	469	Mass spectrometry
73658	protein	35422	Ef2b	Fasciola hepatica	470	Mass spectrometry
73717	protein	35422	Ef2b	Drosophila melanogaster	471	Mass spectrometry
448755	protein	35422	Ef2b	Drosophila melanogaster	1278	Mass spectrometry
486784	protein	35422	Ef2b	Drosophila melanogaster	979	Mass spectrometry
73792	protein	35426	CG1416	Drosophila melanogaster	471	Mass spectrometry
73791	protein	35453	RpL21	Drosophila melanogaster	471	Mass spectrometry
17256	protein	35524	Src42A	Drosophila melanogaster	161	Mass spectrometry [HCT ETD II iontrap]
17455	protein	35524	Src42A	Drosophila melanogaster	162	Mass spectrometry [HCT ETD II iontrap]
73790	protein	35524	Src42A	Drosophila melanogaster	471	Mass spectrometry
448756	protein	35524	Src42A	Drosophila melanogaster	1278	Mass spectrometry
17257	protein	35526	Act42A	Drosophila melanogaster	161	Mass spectrometry [HCT ETD II iontrap]
17456	protein	35526	Act42A	Drosophila melanogaster	162	Mass spectrometry [HCT ETD II iontrap]
448757	protein	35526	Act42A	Drosophila melanogaster	1278	Mass spectrometry
486785	protein	35613	Tsp42Ed	Drosophila melanogaster	979	Mass spectrometry
486786	protein	35614	Tsp42Ee	Drosophila melanogaster	979	Mass spectrometry
17258	protein	35671	Inos	Drosophila melanogaster	161	Mass spectrometry [HCT ETD II iontrap]
17457	protein	35671	Inos	Drosophila melanogaster	162	Mass spectrometry [HCT ETD II iontrap]
73710	protein	35671	Inos	Drosophila melanogaster	471	Mass spectrometry
448758	protein	35671	Inos	Drosophila melanogaster	1278	Mass spectrometry
486787	protein	35671	Inos	Drosophila melanogaster	979	Mass spectrometry
73758	protein	35674	p47	Drosophila melanogaster	471	Mass spectrometry
448759	protein	35696	scra	Drosophila melanogaster	1278	Mass spectrometry
17259	protein	35728	Gapdh1	Drosophila melanogaster	161	Mass spectrometry [HCT ETD II iontrap]
17458	protein	35728	Gapdh1	Drosophila melanogaster	162	Mass spectrometry [HCT ETD II iontrap]
73712	protein	35728	Gapdh1	Drosophila melanogaster	471	Mass spectrometry
73769	protein	35741	CG12159	Drosophila melanogaster	471	Mass spectrometry
17459	protein	35801	pnut	Drosophila melanogaster	162	Mass spectrometry [HCT ETD II iontrap]
73731	protein	35801	pnut	Drosophila melanogaster	471	Mass spectrometry
448760	protein	35801	pnut	Drosophila melanogaster	1278	Mass spectrometry
486788	protein	35801	pnut	Drosophila melanogaster	979	Mass spectrometry
73728	protein	35881	Ggamma1	Drosophila melanogaster	471	Mass spectrometry
486789	protein	35881	Ggamma1	Drosophila melanogaster	979	Mass spectrometry
73757	protein	35882	CG8258	Drosophila melanogaster	471	Mass spectrometry
486790	protein	35882	CG8258	Drosophila melanogaster	979	Mass spectrometry
17460	protein	35886	Pgi	Drosophila melanogaster	162	Mass spectrometry [HCT ETD II iontrap]
73741	protein	35886	Pgi	Drosophila melanogaster	471	Mass spectrometry
17461	protein	35910	CG8193	Drosophila melanogaster	162	Mass spectrometry [HCT ETD II iontrap]
486791	protein	35933	shrb	Drosophila melanogaster	979	Mass spectrometry
73696	protein	35939	Rme-8	Drosophila melanogaster	471	Mass spectrometry
17260	protein	35988	RpL31	Drosophila melanogaster	161	Mass spectrometry [HCT ETD II iontrap]
17462	protein	35988	RpL31	Drosophila melanogaster	162	Mass spectrometry [HCT ETD II iontrap]
73773	protein	35998	Uba1	Drosophila melanogaster	471	Mass spectrometry
17463	protein	36018	Prosalpha7	Drosophila melanogaster	162	Mass spectrometry [HCT ETD II iontrap]
73787	protein	36018	Prosalpha7	Drosophila melanogaster	471	Mass spectrometry
448761	protein	36018	Prosalpha7	Drosophila melanogaster	1278	Mass spectrometry
17261	protein	36040	TER94	Drosophila melanogaster	161	Mass spectrometry [HCT ETD II iontrap]
17464	protein	36040	TER94	Drosophila melanogaster	162	Mass spectrometry [HCT ETD II iontrap]
448762	protein	36040	TER94	Drosophila melanogaster	1278	Mass spectrometry
486792	protein	36040	TER94	Drosophila melanogaster	979	Mass spectrometry
448763	protein	36041	Pka-R2	Drosophila melanogaster	1278	Mass spectrometry
486793	protein	36054	egr	Drosophila melanogaster	979	Mass spectrometry
17262	protein	36059	14-3-3zeta	Drosophila melanogaster	161	Mass spectrometry [HCT ETD II iontrap]
17465	protein	36059	14-3-3zeta	Drosophila melanogaster	162	Mass spectrometry [HCT ETD II iontrap]
448764	protein	36059	14-3-3zeta	Drosophila melanogaster	1278	Mass spectrometry
486794	protein	36059	14-3-3zeta	Drosophila melanogaster	979	Mass spectrometry
17466	protein	36080	Syb	Drosophila melanogaster	162	Mass spectrometry [HCT ETD II iontrap]
448765	protein	36080	Syb	Drosophila melanogaster	1278	Mass spectrometry
486795	protein	36080	Syb	Drosophila melanogaster	979	Mass spectrometry
73754	protein	36098	Prx2540-2	Drosophila melanogaster	471	Mass spectrometry
17263	protein	36104	G-oalpha47A	Drosophila melanogaster	161	Mass spectrometry [HCT ETD II iontrap]
448766	protein	36104	G-oalpha47A	Drosophila melanogaster	1278	Mass spectrometry
17467	protein	36127	Rab3	Drosophila melanogaster	162	Mass spectrometry [HCT ETD II iontrap]
17264	protein	36271	Ef1alpha48D	Drosophila melanogaster	161	Mass spectrometry [HCT ETD II iontrap]
17468	protein	36271	Ef1alpha48D	Drosophila melanogaster	162	Mass spectrometry [HCT ETD II iontrap]
448767	protein	36271	Ef1alpha48D	Drosophila melanogaster	1278	Mass spectrometry
486796	protein	36271	Ef1alpha48D	Drosophila melanogaster	979	Mass spectrometry
17265	protein	36280	RnrS	Drosophila melanogaster	161	Mass spectrometry [HCT ETD II iontrap]
17469	protein	36288	128up	Drosophila melanogaster	162	Mass spectrometry [HCT ETD II iontrap]
486797	protein	36308	Cct5	Drosophila melanogaster	979	Mass spectrometry
17266	protein	36321	RpS11	Drosophila melanogaster	161	Mass spectrometry [HCT ETD II iontrap]
17470	protein	36321	RpS11	Drosophila melanogaster	162	Mass spectrometry [HCT ETD II iontrap]
448768	protein	36329	Cam	Drosophila melanogaster	1278	Mass spectrometry
486798	protein	36329	Cam	Drosophila melanogaster	979	Mass spectrometry
17267	protein	36444	TppII	Drosophila melanogaster	161	Mass spectrometry [HCT ETD II iontrap]
17268	protein	36497	drk	Drosophila melanogaster	161	Mass spectrometry [HCT ETD II iontrap]
17471	protein	36497	drk	Drosophila melanogaster	162	Mass spectrometry [HCT ETD II iontrap]
448769	protein	36497	drk	Drosophila melanogaster	1278	Mass spectrometry
73697	protein	36538	tum	Drosophila melanogaster	471	Mass spectrometry
73756	protein	36545	CG13349	Drosophila melanogaster	471	Mass spectrometry
17472	protein	36546	Cp1	Drosophila melanogaster	162	Mass spectrometry [HCT ETD II iontrap]
486799	protein	36546	Cp1	Drosophila melanogaster	979	Mass spectrometry
17473	protein	36565	Tango7	Drosophila melanogaster	162	Mass spectrometry [HCT ETD II iontrap]
17269	protein	36576	RpS23	Drosophila melanogaster	161	Mass spectrometry [HCT ETD II iontrap]
17474	protein	36576	RpS23	Drosophila melanogaster	162	Mass spectrometry [HCT ETD II iontrap]
486800	protein	36595	Arc1	Drosophila melanogaster	979	Mass spectrometry
486801	protein	36597	Arc2	Drosophila melanogaster	979	Mass spectrometry
17270	protein	36692	scb	Drosophila melanogaster	161	Mass spectrometry [HCT ETD II iontrap]
17271	protein	36699	Arf51F	Drosophila melanogaster	161	Mass spectrometry [HCT ETD II iontrap]
17475	protein	36699	Arf51F	Drosophila melanogaster	162	Mass spectrometry [HCT ETD II iontrap]
448770	protein	36699	Arf51F	Drosophila melanogaster	1278	Mass spectrometry
486802	protein	36699	Arf51F	Drosophila melanogaster	979	Mass spectrometry
448771	protein	36726	Flo	Drosophila melanogaster	1278	Mass spectrometry
73698	protein	36740	Zasp52	Drosophila melanogaster	471	Mass spectrometry
17272	protein	36768	CG8399	Drosophila melanogaster	161	Mass spectrometry [HCT ETD II iontrap]
17273	protein	36775	Rho1	Drosophila melanogaster	161	Mass spectrometry [HCT ETD II iontrap]|Western blotting
17476	protein	36775	Rho1	Drosophila melanogaster	162	Mass spectrometry [HCT ETD II iontrap]|Western blotting
448772	protein	36775	Rho1	Drosophila melanogaster	1278	Mass spectrometry
486803	protein	36775	Rho1	Drosophila melanogaster	979	Mass spectrometry
73755	protein	36782	Got1	Drosophila melanogaster	471	Mass spectrometry
17477	protein	36791	Lis-1	Drosophila melanogaster	162	Mass spectrometry [HCT ETD II iontrap]
73718	protein	36810	Khc	Drosophila melanogaster	471	Mass spectrometry
17478	protein	36826	Vha44	Drosophila melanogaster	162	Mass spectrometry [HCT ETD II iontrap]
448773	protein	36826	Vha44	Drosophila melanogaster	1278	Mass spectrometry
17274	protein	36855	RpLP2	Drosophila melanogaster	161	Mass spectrometry [HCT ETD II iontrap]
17479	protein	36855	RpLP2	Drosophila melanogaster	162	Mass spectrometry [HCT ETD II iontrap]
17480	protein	36951	Prosalpha5	Drosophila melanogaster	162	Mass spectrometry [HCT ETD II iontrap]
448774	protein	36951	Prosalpha5	Drosophila melanogaster	1278	Mass spectrometry
17481	protein	36981	eIF3-S9	Drosophila melanogaster	162	Mass spectrometry [HCT ETD II iontrap]
17275	protein	36985	RpL18A	Drosophila melanogaster	161	Mass spectrometry [HCT ETD II iontrap]
17482	protein	36985	RpL18A	Drosophila melanogaster	162	Mass spectrometry [HCT ETD II iontrap]
73762	protein	36992	Rab4	Drosophila melanogaster	471	Mass spectrometry
17483	protein	37005	eIF3-S8	Drosophila melanogaster	162	Mass spectrometry [HCT ETD II iontrap]
17484	protein	37070	pAbp	Drosophila melanogaster	162	Mass spectrometry [HCT ETD II iontrap]
73753	protein	37117	CG5174	Drosophila melanogaster	471	Mass spectrometry
486804	protein	37143	Eip55E	Drosophila melanogaster	979	Mass spectrometry
17485	protein	37205	cora	Drosophila melanogaster	162	Mass spectrometry [HCT ETD II iontrap]
73789	protein	37205	cora	Drosophila melanogaster	471	Mass spectrometry
448775	protein	37205	cora	Drosophila melanogaster	1278	Mass spectrometry
486805	protein	37205	cora	Drosophila melanogaster	979	Mass spectrometry
17276	protein	37214	FK506-bp2	Drosophila melanogaster	161	Mass spectrometry [HCT ETD II iontrap]
17486	protein	37214	FK506-bp2	Drosophila melanogaster	162	Mass spectrometry [HCT ETD II iontrap]
486806	protein	37214	FK506-bp2	Drosophila melanogaster	979	Mass spectrometry
486807	protein	37221	CG11961	Drosophila melanogaster	979	Mass spectrometry
448776	protein	37230	hts	Drosophila melanogaster	1278	Mass spectrometry
486808	protein	37230	hts	Drosophila melanogaster	979	Mass spectrometry
17277	protein	37232	CalpA	Drosophila melanogaster	161	Mass spectrometry [HCT ETD II iontrap]
17487	protein	37232	CalpA	Drosophila melanogaster	162	Mass spectrometry [HCT ETD II iontrap]
448777	protein	37232	CalpA	Drosophila melanogaster	1278	Mass spectrometry
17278	protein	37235	RpL11	Drosophila melanogaster	161	Mass spectrometry [HCT ETD II iontrap]
17488	protein	37235	RpL11	Drosophila melanogaster	162	Mass spectrometry [HCT ETD II iontrap]
17279	protein	37238	betaTub56D	Drosophila melanogaster	161	Mass spectrometry [HCT ETD II iontrap]
17489	protein	37238	betaTub56D	Drosophila melanogaster	162	Mass spectrometry [HCT ETD II iontrap]
448778	protein	37238	betaTub56D	Drosophila melanogaster	1278	Mass spectrometry
17280	protein	37290	mus209	Drosophila melanogaster	161	Mass spectrometry [HCT ETD II iontrap]
17281	protein	37292	RpS18	Drosophila melanogaster	161	Mass spectrometry [HCT ETD II iontrap]
17490	protein	37292	RpS18	Drosophila melanogaster	162	Mass spectrometry [HCT ETD II iontrap]
73733	protein	37292	RpS18	Drosophila melanogaster	471	Mass spectrometry
486809	protein	37294	CG10444	Drosophila melanogaster	979	Mass spectrometry
73720	protein	37378	Pros29	Drosophila melanogaster	471	Mass spectrometry
448779	protein	37378	Pros29	Drosophila melanogaster	1278	Mass spectrometry
17282	protein	37387	cpa	Drosophila melanogaster	161	Mass spectrometry [HCT ETD II iontrap]
17491	protein	37387	cpa	Drosophila melanogaster	162	Mass spectrometry [HCT ETD II iontrap]
73861	protein	37387	cpa	Drosophila melanogaster	471	Mass spectrometry
448780	protein	37387	cpa	Drosophila melanogaster	1278	Mass spectrometry
17492	protein	37402	mago	Drosophila melanogaster	162	Mass spectrometry [HCT ETD II iontrap]
17493	protein	37475	CG10306	Drosophila melanogaster	162	Mass spectrometry [HCT ETD II iontrap]
17283	protein	37580	RpS16	Drosophila melanogaster	161	Mass spectrometry [HCT ETD II iontrap]
17494	protein	37580	RpS16	Drosophila melanogaster	162	Mass spectrometry [HCT ETD II iontrap]
73772	protein	37581	Vps20	Drosophila melanogaster	471	Mass spectrometry
17284	protein	37628	RpL23	Drosophila melanogaster	161	Mass spectrometry [HCT ETD II iontrap]
17495	protein	37628	RpL23	Drosophila melanogaster	162	Mass spectrometry [HCT ETD II iontrap]
17496	protein	37646	CG3800	Drosophila melanogaster	162	Mass spectrometry [HCT ETD II iontrap]
17285	protein	37776	eIF6	Drosophila melanogaster	161	Mass spectrometry [HCT ETD II iontrap]
73860	protein	37804	Tal	Drosophila melanogaster	471	Mass spectrometry
448781	protein	37805	G-salpha60A	Drosophila melanogaster	1278	Mass spectrometry
17286	protein	37841	tsr	Drosophila melanogaster	161	Mass spectrometry [HCT ETD II iontrap]
17497	protein	37841	tsr	Drosophila melanogaster	162	Mass spectrometry [HCT ETD II iontrap]
448782	protein	37841	tsr	Drosophila melanogaster	1278	Mass spectrometry
486810	protein	37841	tsr	Drosophila melanogaster	979	Mass spectrometry
17498	protein	37873	Nop60B	Drosophila melanogaster	162	Mass spectrometry [HCT ETD II iontrap]
73714	protein	37888	betaTub60D	Drosophila melanogaster	471	Mass spectrometry
17499	protein	37894	Mov34	Drosophila melanogaster	162	Mass spectrometry [HCT ETD II iontrap]
17287	protein	37922	Nurf-38	Drosophila melanogaster	161	Mass spectrometry [HCT ETD II iontrap]
73708	protein	37922	Nurf-38	Drosophila melanogaster	471	Mass spectrometry
17288	protein	37995	RpL19	Drosophila melanogaster	161	Mass spectrometry [HCT ETD II iontrap]
17500	protein	37995	RpL19	Drosophila melanogaster	162	Mass spectrometry [HCT ETD II iontrap]
17289	protein	38001	zip	Drosophila melanogaster	161	Mass spectrometry [HCT ETD II iontrap]
17501	protein	38001	zip	Drosophila melanogaster	162	Mass spectrometry [HCT ETD II iontrap]
73777	protein	38001	zip	Drosophila melanogaster	471	Mass spectrometry
448783	protein	38001	zip	Drosophila melanogaster	1278	Mass spectrometry
486811	protein	38001	zip	Drosophila melanogaster	979	Mass spectrometry
486812	protein	38002	uzip	Drosophila melanogaster	979	Mass spectrometry
73858	protein	38045	Tudor-SN	Drosophila melanogaster	471	Mass spectrometry
17290	protein	38076	Gale	Drosophila melanogaster	161	Mass spectrometry [HCT ETD II iontrap]
17502	protein	38076	Gale	Drosophila melanogaster	162	Mass spectrometry [HCT ETD II iontrap]
73857	protein	38076	Gale	Drosophila melanogaster	471	Mass spectrometry
448784	protein	38076	Gale	Drosophila melanogaster	1278	Mass spectrometry
17291	protein	38146	Rac1	Drosophila melanogaster	161	Mass spectrometry [HCT ETD II iontrap]
17503	protein	38146	Rac1	Drosophila melanogaster	162	Mass spectrometry [HCT ETD II iontrap]
448785	protein	38146	Rac1	Drosophila melanogaster	1278	Mass spectrometry
486813	protein	38146	Rac1	Drosophila melanogaster	979	Mass spectrometry
73856	protein	38147	CG9149	Drosophila melanogaster	471	Mass spectrometry
17292	protein	38153	Myo61F	Drosophila melanogaster	161	Mass spectrometry [HCT ETD II iontrap]
17504	protein	38153	Myo61F	Drosophila melanogaster	162	Mass spectrometry [HCT ETD II iontrap]
448786	protein	38153	Myo61F	Drosophila melanogaster	1278	Mass spectrometry
73855	protein	38199	alphaCop	Drosophila melanogaster	471	Mass spectrometry
486814	protein	38204	CG7967	Drosophila melanogaster	979	Mass spectrometry
73854	protein	38208	RpL23A	Drosophila melanogaster	471	Mass spectrometry
486815	protein	38208	RpL23A	Drosophila melanogaster	979	Mass spectrometry
448787	protein	38232	Cdc37	Drosophila melanogaster	1278	Mass spectrometry
17293	protein	38244	R	Drosophila melanogaster	161	Mass spectrometry [HCT ETD II iontrap]
17505	protein	38244	R	Drosophila melanogaster	162	Mass spectrometry [HCT ETD II iontrap]
448788	protein	38244	R	Drosophila melanogaster	1278	Mass spectrometry
486816	protein	38244	R	Drosophila melanogaster	979	Mass spectrometry
73778	protein	38286	CG1275	Drosophila melanogaster	471	Mass spectrometry
448789	protein	38321	dos	Drosophila melanogaster	1278	Mass spectrometry
17506	protein	38326	Pxn	Drosophila melanogaster	162	Mass spectrometry [HCT ETD II iontrap]
17294	protein	38372	prominin-like	Drosophila melanogaster	161	Mass spectrometry [HCT ETD II iontrap]
17507	protein	38372	prominin-like	Drosophila melanogaster	162	Mass spectrometry [HCT ETD II iontrap]
448790	protein	38372	prominin-like	Drosophila melanogaster	1278	Mass spectrometry
17295	protein	38389	Hsp83	Drosophila melanogaster	161	Mass spectrometry [HCT ETD II iontrap]
17508	protein	38389	Hsp83	Drosophila melanogaster	162	Mass spectrometry [HCT ETD II iontrap]
448791	protein	38389	Hsp83	Drosophila melanogaster	1278	Mass spectrometry
486817	protein	38389	Hsp83	Drosophila melanogaster	979	Mass spectrometry
17296	protein	38397	RpL28	Drosophila melanogaster	161	Mass spectrometry [HCT ETD II iontrap]
17509	protein	38397	RpL28	Drosophila melanogaster	162	Mass spectrometry [HCT ETD II iontrap]
73767	protein	38413	PHGPx	Drosophila melanogaster	471	Mass spectrometry
73626	protein	38418	kst	Echinostoma caproni	469	Mass spectrometry
73675	protein	38418	kst	Fasciola hepatica	470	Mass spectrometry
486818	protein	38456	Ubi-p63E	Drosophila melanogaster	979	Mass spectrometry
73853	protein	38470	CG14985	Drosophila melanogaster	471	Mass spectrometry
448792	protein	38488	Fit1	Drosophila melanogaster	1278	Mass spectrometry
17297	protein	38493	Rop	Drosophila melanogaster	161	Mass spectrometry [HCT ETD II iontrap]|Western blotting
17510	protein	38493	Rop	Drosophila melanogaster	162	Mass spectrometry [HCT ETD II iontrap]|Western blotting
448793	protein	38493	Rop	Drosophila melanogaster	1278	Mass spectrometry
486819	protein	38493	Rop	Drosophila melanogaster	979	Mass spectrometry
448794	protein	38494	Ras64B	Drosophila melanogaster	1278	Mass spectrometry
73852	protein	38515	pav	Drosophila melanogaster	471	Mass spectrometry
17511	protein	38565	Rpd3	Drosophila melanogaster	162	Mass spectrometry [HCT ETD II iontrap]
17512	protein	38580	Dhc64C	Drosophila melanogaster	162	Mass spectrometry [HCT ETD II iontrap]
73829	protein	38599	CHMP2B	Drosophila melanogaster	471	Mass spectrometry
486820	protein	38599	CHMP2B	Drosophila melanogaster	979	Mass spectrometry
73830	protein	38636	mthl2	Drosophila melanogaster	471	Mass spectrometry
17298	protein	38723	LanA	Drosophila melanogaster	161	Mass spectrometry [HCT ETD II iontrap]
17513	protein	38723	LanA	Drosophila melanogaster	162	Mass spectrometry [HCT ETD II iontrap]
73831	protein	38750	CG10103	Drosophila melanogaster	471	Mass spectrometry
486821	protein	38750	CG10103	Drosophila melanogaster	979	Mass spectrometry
448795	protein	38760	sgl	Drosophila melanogaster	1278	Mass spectrometry
73832	protein	38763	CG9953	Drosophila melanogaster	471	Mass spectrometry
486822	protein	38763	CG9953	Drosophila melanogaster	979	Mass spectrometry
17299	protein	38765	G-ialpha65A	Drosophila melanogaster	161	Mass spectrometry [HCT ETD II iontrap]
17514	protein	38765	G-ialpha65A	Drosophila melanogaster	162	Mass spectrometry [HCT ETD II iontrap]
73721	protein	38765	G-ialpha65A	Drosophila melanogaster	471	Mass spectrometry
448796	protein	38765	G-ialpha65A	Drosophila melanogaster	1278	Mass spectrometry
486823	protein	38765	G-ialpha65A	Drosophila melanogaster	979	Mass spectrometry
17515	protein	38794	RpL18	Drosophila melanogaster	162	Mass spectrometry [HCT ETD II iontrap]
73833	protein	38794	RpL18	Drosophila melanogaster	471	Mass spectrometry
73780	protein	38820	Sh3beta	Drosophila melanogaster	471	Mass spectrometry
448797	protein	38820	Sh3beta	Drosophila melanogaster	1278	Mass spectrometry
17300	protein	38831	Rac2	Drosophila melanogaster	161	Mass spectrometry [HCT ETD II iontrap]
17516	protein	38831	Rac2	Drosophila melanogaster	162	Mass spectrometry [HCT ETD II iontrap]
17301	protein	38898	Arp66B	Drosophila melanogaster	161	Mass spectrometry [HCT ETD II iontrap]
17517	protein	38898	Arp66B	Drosophila melanogaster	162	Mass spectrometry [HCT ETD II iontrap]
448798	protein	38898	Arp66B	Drosophila melanogaster	1278	Mass spectrometry
486824	protein	38898	Arp66B	Drosophila melanogaster	979	Mass spectrometry
448799	protein	38959	exo70	Drosophila melanogaster	1278	Mass spectrometry
73835	protein	38972	CG6776	Drosophila melanogaster	471	Mass spectrometry
17302	protein	38983	RpL14	Drosophila melanogaster	161	Mass spectrometry [HCT ETD II iontrap]
17518	protein	38983	RpL14	Drosophila melanogaster	162	Mass spectrometry [HCT ETD II iontrap]
486825	protein	38983	RpL14	Drosophila melanogaster	979	Mass spectrometry
17519	protein	39028	Srp68	Drosophila melanogaster	162	Mass spectrometry [HCT ETD II iontrap]
17303	protein	39075	Hsp26	Drosophila melanogaster	161	Mass spectrometry [HCT ETD II iontrap]
448800	protein	39075	Hsp26	Drosophila melanogaster	1278	Mass spectrometry
17304	protein	39077	Hsp23	Drosophila melanogaster	161	Mass spectrometry [HCT ETD II iontrap]
17305	protein	39088	RpS17	Drosophila melanogaster	161	Mass spectrometry [HCT ETD II iontrap]
17520	protein	39088	RpS17	Drosophila melanogaster	162	Mass spectrometry [HCT ETD II iontrap]
486826	protein	39106	path	Drosophila melanogaster	979	Mass spectrometry
17306	protein	39108	RpS9	Drosophila melanogaster	161	Mass spectrometry [HCT ETD II iontrap]
17521	protein	39108	RpS9	Drosophila melanogaster	162	Mass spectrometry [HCT ETD II iontrap]
448801	protein	39108	RpS9	Drosophila melanogaster	1278	Mass spectrometry
17307	protein	39118	LanB2	Drosophila melanogaster	161	Mass spectrometry [HCT ETD II iontrap]
17522	protein	39118	LanB2	Drosophila melanogaster	162	Mass spectrometry [HCT ETD II iontrap]
73779	protein	39136	SH3PX1	Drosophila melanogaster	471	Mass spectrometry
486827	protein	39136	SH3PX1	Drosophila melanogaster	979	Mass spectrometry
73745	protein	39251	Sod	Drosophila melanogaster	471	Mass spectrometry
486828	protein	39251	Sod	Drosophila melanogaster	979	Mass spectrometry
448802	protein	39259	wls	Drosophila melanogaster	1278	Mass spectrometry
17523	protein	39262	GlcAT-P	Drosophila melanogaster	162	Mass spectrometry [HCT ETD II iontrap]
486829	protein	39304	CG6084	Drosophila melanogaster	979	Mass spectrometry
17308	protein	39338	RpL10Ab	Drosophila melanogaster	161	Mass spectrometry [HCT ETD II iontrap]
17524	protein	39338	RpL10Ab	Drosophila melanogaster	162	Mass spectrometry [HCT ETD II iontrap]
17525	protein	39386	CG5642	Drosophila melanogaster	162	Mass spectrometry [HCT ETD II iontrap]
17309	protein	39436	CG10688	Drosophila melanogaster	161	Mass spectrometry [HCT ETD II iontrap]
448803	protein	39436	CG10688	Drosophila melanogaster	1278	Mass spectrometry
448804	protein	39443	Ptp69D	Drosophila melanogaster	1278	Mass spectrometry
17526	protein	39445	Klc	Drosophila melanogaster	162	Mass spectrometry [HCT ETD II iontrap]
17310	protein	39480	RpS12	Drosophila melanogaster	161	Mass spectrometry [HCT ETD II iontrap]
17311	protein	39484	RpS4	Drosophila melanogaster	161	Mass spectrometry [HCT ETD II iontrap]
17527	protein	39484	RpS4	Drosophila melanogaster	162	Mass spectrometry [HCT ETD II iontrap]
486830	protein	39484	RpS4	Drosophila melanogaster	979	Mass spectrometry
17528	protein	39505	flr	Drosophila melanogaster	162	Mass spectrometry [HCT ETD II iontrap]
73836	protein	39505	flr	Drosophila melanogaster	471	Mass spectrometry
448805	protein	39505	flr	Drosophila melanogaster	1278	Mass spectrometry
486831	protein	39505	flr	Drosophila melanogaster	979	Mass spectrometry
448806	protein	39520	CG10083	Drosophila melanogaster	1278	Mass spectrometry
486832	protein	39547	26-29-p	Drosophila melanogaster	979	Mass spectrometry
73837	protein	39557	Hsc70Cb	Drosophila melanogaster	471	Mass spectrometry
17312	protein	39561	CG32138	Drosophila melanogaster	161	Mass spectrometry [HCT ETD II iontrap]
448807	protein	39561	CG32138	Drosophila melanogaster	1278	Mass spectrometry
486833	protein	39561	CG32138	Drosophila melanogaster	979	Mass spectrometry
73838	protein	39628	Prosbeta2	Drosophila melanogaster	471	Mass spectrometry
448808	protein	39651	Pdi	Drosophila melanogaster	1278	Mass spectrometry
73839	protein	39683	AGO2	Drosophila melanogaster	471	Mass spectrometry
17529	protein	39745	Arf72A	Drosophila melanogaster	162	Mass spectrometry [HCT ETD II iontrap]
486834	protein	39826	fax	Drosophila melanogaster	979	Mass spectrometry
73840	protein	39829	Aats-tyr	Drosophila melanogaster	471	Mass spectrometry
17530	protein	39858	Mo25	Drosophila melanogaster	162	Mass spectrometry [HCT ETD II iontrap]
41419	protein	39858	Mo25	Drosophila melanogaster	161	Mass spectrometry [HCT ETD II iontrap]
448809	protein	39864	Lasp	Drosophila melanogaster	1278	Mass spectrometry
448810	protein	39873	Nrt	Drosophila melanogaster	1278	Mass spectrometry
73841	protein	39881	TSG101	Drosophila melanogaster	471	Mass spectrometry
448811	protein	39958	Nedd4	Drosophila melanogaster	1278	Mass spectrometry
17313	protein	39964	CG6259	Drosophila melanogaster	161	Mass spectrometry [HCT ETD II iontrap]
17531	protein	39964	CG6259	Drosophila melanogaster	162	Mass spectrometry [HCT ETD II iontrap]
73842	protein	39964	CG6259	Drosophila melanogaster	471	Mass spectrometry
448812	protein	39964	CG6259	Drosophila melanogaster	1278	Mass spectrometry
486835	protein	39964	CG6259	Drosophila melanogaster	979	Mass spectrometry
486836	protein	40036	Chmp1	Drosophila melanogaster	979	Mass spectrometry
73719	protein	40048	Cat	Drosophila melanogaster	471	Mass spectrometry
448813	protein	40049	Indy	Drosophila melanogaster	1278	Mass spectrometry
73843	protein	40060	RpL26	Drosophila melanogaster	471	Mass spectrometry
486837	protein	40168	Rab8	Drosophila melanogaster	979	Mass spectrometry
17532	protein	40170	Mi-2	Drosophila melanogaster	162	Mass spectrometry [HCT ETD II iontrap]
41420	protein	40170	Mi-2	Drosophila melanogaster	161	Mass spectrometry [HCT ETD II iontrap]
73844	protein	40174	Rpn1	Drosophila melanogaster	471	Mass spectrometry
17533	protein	40232	polo	Drosophila melanogaster	162	Mass spectrometry [HCT ETD II iontrap]
17314	protein	40233	Snap	Drosophila melanogaster	161	Mass spectrometry [HCT ETD II iontrap]
17534	protein	40233	Snap	Drosophila melanogaster	162	Mass spectrometry [HCT ETD II iontrap]
486838	protein	40233	Snap	Drosophila melanogaster	979	Mass spectrometry
73761	protein	40346	CG9391	Drosophila melanogaster	471	Mass spectrometry
17315	protein	40348	AcCoAS	Drosophila melanogaster	161	Mass spectrometry [HCT ETD II iontrap]
448814	protein	40359	Rab26	Drosophila melanogaster	1278	Mass spectrometry
17316	protein	40451	RpLP0	Drosophila melanogaster	161	Mass spectrometry [HCT ETD II iontrap]
17535	protein	40451	RpLP0	Drosophila melanogaster	162	Mass spectrometry [HCT ETD II iontrap]
486839	protein	40451	RpLP0	Drosophila melanogaster	979	Mass spectrometry
17317	protein	40462	Hem	Drosophila melanogaster	161	Mass spectrometry [HCT ETD II iontrap]
17536	protein	40462	Hem	Drosophila melanogaster	162	Mass spectrometry [HCT ETD II iontrap]
17318	protein	40506	Arf79F	Drosophila melanogaster	161	Mass spectrometry [HCT ETD II iontrap]
17537	protein	40506	Arf79F	Drosophila melanogaster	162	Mass spectrometry [HCT ETD II iontrap]
448815	protein	40506	Arf79F	Drosophila melanogaster	1278	Mass spectrometry
486840	protein	40506	Arf79F	Drosophila melanogaster	979	Mass spectrometry
73825	protein	40542	vps24	Drosophila melanogaster	471	Mass spectrometry
448816	protein	40553	Cont	Drosophila melanogaster	1278	Mass spectrometry
17538	protein	40563	eIF3-S10	Drosophila melanogaster	162	Mass spectrometry [HCT ETD II iontrap]
17539	protein	40587	CG9769	Drosophila melanogaster	162	Mass spectrometry [HCT ETD II iontrap]
73775	protein	40589	tacc	Drosophila melanogaster	471	Mass spectrometry
486841	protein	40624	CG1115	Drosophila melanogaster	979	Mass spectrometry
17540	protein	40628	CG12163	Drosophila melanogaster	162	Mass spectrometry [HCT ETD II iontrap]
486842	protein	40628	CG12163	Drosophila melanogaster	979	Mass spectrometry
17541	protein	40639	Prosbeta7	Drosophila melanogaster	162	Mass spectrometry [HCT ETD II iontrap]
448817	protein	40639	Prosbeta7	Drosophila melanogaster	1278	Mass spectrometry
73744	protein	40679	Vha26	Drosophila melanogaster	471	Mass spectrometry
448818	protein	40679	Vha26	Drosophila melanogaster	1278	Mass spectrometry
17319	protein	40687	RpL13A	Drosophila melanogaster	161	Mass spectrometry [HCT ETD II iontrap]
17542	protein	40687	RpL13A	Drosophila melanogaster	162	Mass spectrometry [HCT ETD II iontrap]
17543	protein	40848	alphaTub84B	Drosophila melanogaster	162	Mass spectrometry [HCT ETD II iontrap]
448819	protein	40848	alphaTub84B	Drosophila melanogaster	1278	Mass spectrometry
17320	protein	40904	alphaTub84D	Drosophila melanogaster	161	Mass spectrometry [HCT ETD II iontrap]
486843	protein	40904	alphaTub84D	Drosophila melanogaster	979	Mass spectrometry
486844	protein	40941	CD98hc	Drosophila melanogaster	979	Mass spectrometry
486845	protein	40963	CG7800	Drosophila melanogaster	979	Mass spectrometry
17321	protein	40972	RpA-70	Drosophila melanogaster	161	Mass spectrometry [HCT ETD II iontrap]
73811	protein	40996	DppIII	Drosophila melanogaster	471	Mass spectrometry
73810	protein	41027	CG8036	Drosophila melanogaster	471	Mass spectrometry
73809	protein	41054	Tcp-1eta	Drosophila melanogaster	471	Mass spectrometry
17544	protein	41079	Prosbeta3	Drosophila melanogaster	162	Mass spectrometry [HCT ETD II iontrap]
448820	protein	41079	Prosbeta3	Drosophila melanogaster	1278	Mass spectrometry
17545	protein	41116	CG18473	Drosophila melanogaster	162	Mass spectrometry [HCT ETD II iontrap]
17546	protein	41124	betaTub85D	Drosophila melanogaster	162	Mass spectrometry [HCT ETD II iontrap]
17322	protein	41136	RhoL	Drosophila melanogaster	161	Mass spectrometry [HCT ETD II iontrap]
17547	protein	41136	RhoL	Drosophila melanogaster	162	Mass spectrometry [HCT ETD II iontrap]
448821	protein	41136	RhoL	Drosophila melanogaster	1278	Mass spectrometry
17323	protein	41140	Ras85D	Drosophila melanogaster	161	Mass spectrometry [HCT ETD II iontrap]
17548	protein	41140	Ras85D	Drosophila melanogaster	162	Mass spectrometry [HCT ETD II iontrap]
486846	protein	41140	Ras85D	Drosophila melanogaster	979	Mass spectrometry
73808	protein	41173	CG16817	Drosophila melanogaster	471	Mass spectrometry
486847	protein	41173	CG16817	Drosophila melanogaster	979	Mass spectrometry
17549	protein	41181	hyd	Drosophila melanogaster	162	Mass spectrometry [HCT ETD II iontrap]
73807	protein	41193	Snap24	Drosophila melanogaster	471	Mass spectrometry
73736	protein	41311	Fdh	Drosophila melanogaster	471	Mass spectrometry
486848	protein	41317	CG14696	Drosophila melanogaster	979	Mass spectrometry
17550	protein	41341	Tctp	Drosophila melanogaster	162	Mass spectrometry [HCT ETD II iontrap]
73806	protein	41341	Tctp	Drosophila melanogaster	471	Mass spectrometry
448822	protein	41341	Tctp	Drosophila melanogaster	1278	Mass spectrometry
486849	protein	41341	Tctp	Drosophila melanogaster	979	Mass spectrometry
17551	protein	41343	RpS25	Drosophila melanogaster	162	Mass spectrometry [HCT ETD II iontrap]
17324	protein	41347	RpL3	Drosophila melanogaster	161	Mass spectrometry [HCT ETD II iontrap]
17552	protein	41347	RpL3	Drosophila melanogaster	162	Mass spectrometry [HCT ETD II iontrap]
486850	protein	41387	Mrp4	Drosophila melanogaster	979	Mass spectrometry
486851	protein	41502	GstD9	Drosophila melanogaster	979	Mass spectrometry
17325	protein	41503	GstD1	Drosophila melanogaster	161	Mass spectrometry [HCT ETD II iontrap]
486852	protein	41503	GstD1	Drosophila melanogaster	979	Mass spectrometry
17553	protein	41531	Pros25	Drosophila melanogaster	162	Mass spectrometry [HCT ETD II iontrap]
73729	protein	41531	Pros25	Drosophila melanogaster	471	Mass spectrometry
486853	protein	41531	Pros25	Drosophila melanogaster	979	Mass spectrometry
17326	protein	41550	Vha55	Drosophila melanogaster	161	Mass spectrometry [HCT ETD II iontrap]
17554	protein	41550	Vha55	Drosophila melanogaster	162	Mass spectrometry [HCT ETD II iontrap]
448823	protein	41550	Vha55	Drosophila melanogaster	1278	Mass spectrometry
486854	protein	41550	Vha55	Drosophila melanogaster	979	Mass spectrometry
17555	protein	41566	Arp87C	Drosophila melanogaster	162	Mass spectrometry [HCT ETD II iontrap]
41421	protein	41566	Arp87C	Drosophila melanogaster	161	Mass spectrometry [HCT ETD II iontrap]
486855	protein	41569	Past1	Drosophila melanogaster	979	Mass spectrometry
17556	protein	41773	His4r	Drosophila melanogaster	162	Mass spectrometry [HCT ETD II iontrap]
17327	protein	41785	eff	Drosophila melanogaster	161	Mass spectrometry [HCT ETD II iontrap]
17328	protein	41823	CG6904	Drosophila melanogaster	161	Mass spectrometry [HCT ETD II iontrap]
17557	protein	41823	CG6904	Drosophila melanogaster	162	Mass spectrometry [HCT ETD II iontrap]
17558	protein	41836	Caf1	Drosophila melanogaster	162	Mass spectrometry [HCT ETD II iontrap]
17329	protein	41840	Hsc70-4	Drosophila melanogaster	161	Mass spectrometry [HCT ETD II iontrap]
17559	protein	41840	Hsc70-4	Drosophila melanogaster	162	Mass spectrometry [HCT ETD II iontrap]
448824	protein	41840	Hsc70-4	Drosophila melanogaster	1278	Mass spectrometry
486856	protein	41840	Hsc70-4	Drosophila melanogaster	979	Mass spectrometry
17560	protein	41843	Su(var)3-9	Drosophila melanogaster	162	Mass spectrometry [HCT ETD II iontrap]
73711	protein	41852	Tm1	Drosophila melanogaster	471	Mass spectrometry
448825	protein	41852	Tm1	Drosophila melanogaster	1278	Mass spectrometry
17330	protein	41861	Sra-1	Drosophila melanogaster	161	Mass spectrometry [HCT ETD II iontrap]
17561	protein	41861	Sra-1	Drosophila melanogaster	162	Mass spectrometry [HCT ETD II iontrap]
448826	protein	41861	Sra-1	Drosophila melanogaster	1278	Mass spectrometry
17331	protein	42025	Fas1	Drosophila melanogaster	161	Mass spectrometry [HCT ETD II iontrap]
448827	protein	42025	Fas1	Drosophila melanogaster	1278	Mass spectrometry
486857	protein	42025	Fas1	Drosophila melanogaster	979	Mass spectrometry
17332	protein	42029	Cctgamma	Drosophila melanogaster	161	Mass spectrometry [HCT ETD II iontrap]
17562	protein	42029	Cctgamma	Drosophila melanogaster	162	Mass spectrometry [HCT ETD II iontrap]
73740	protein	42029	Cctgamma	Drosophila melanogaster	471	Mass spectrometry
448828	protein	42029	Cctgamma	Drosophila melanogaster	1278	Mass spectrometry
486858	protein	42066	cher	Drosophila melanogaster	979	Mass spectrometry
73804	protein	42125	CG7523	Drosophila melanogaster	471	Mass spectrometry
486859	protein	42126	ald	Drosophila melanogaster	979	Mass spectrometry
17333	protein	42131	Pxt	Drosophila melanogaster	161	Mass spectrometry [HCT ETD II iontrap]
17334	protein	42186	14-3-3epsilon	Drosophila melanogaster	161	Mass spectrometry [HCT ETD II iontrap]
17563	protein	42186	14-3-3epsilon	Drosophila melanogaster	162	Mass spectrometry [HCT ETD II iontrap]
448829	protein	42186	14-3-3epsilon	Drosophila melanogaster	1278	Mass spectrometry
486860	protein	42186	14-3-3epsilon	Drosophila melanogaster	979	Mass spectrometry
17564	protein	42389	psidin	Drosophila melanogaster	162	Mass spectrometry [HCT ETD II iontrap]
73803	protein	42396	CG4390	Drosophila melanogaster	471	Mass spectrometry
448830	protein	42438	2002-09-01	Drosophila melanogaster	1278	Mass spectrometry
17335	protein	42464	RpS20	Drosophila melanogaster	161	Mass spectrometry [HCT ETD II iontrap]
17565	protein	42464	RpS20	Drosophila melanogaster	162	Mass spectrometry [HCT ETD II iontrap]
73869	protein	42466	CG17273	Drosophila melanogaster	471	Mass spectrometry
448831	protein	42466	CG17273	Drosophila melanogaster	1278	Mass spectrometry
73802	protein	42491	Cortactin	Drosophila melanogaster	471	Mass spectrometry
17336	protein	42492	AnnIX	Drosophila melanogaster	161	Mass spectrometry [HCT ETD II iontrap]
17566	protein	42492	AnnIX	Drosophila melanogaster	162	Mass spectrometry [HCT ETD II iontrap]
448832	protein	42492	AnnIX	Drosophila melanogaster	1278	Mass spectrometry
486861	protein	42492	AnnIX	Drosophila melanogaster	979	Mass spectrometry
486862	protein	42524	Rab1	Drosophila melanogaster	979	Mass spectrometry
448833	protein	42567	CASK	Drosophila melanogaster	1278	Mass spectrometry
486863	protein	42615	sar1	Drosophila melanogaster	979	Mass spectrometry
448834	protein	42620	PyK	Drosophila melanogaster	1278	Mass spectrometry
486864	protein	42620	PyK	Drosophila melanogaster	979	Mass spectrometry
17567	protein	42641	Rpn7	Drosophila melanogaster	162	Mass spectrometry [HCT ETD II iontrap]
73801	protein	42643	CG7054	Drosophila melanogaster	471	Mass spectrometry
73800	protein	42647	CG7048	Drosophila melanogaster	471	Mass spectrometry
17337	protein	42649	T-cp1	Drosophila melanogaster	161	Mass spectrometry [HCT ETD II iontrap]
17568	protein	42649	T-cp1	Drosophila melanogaster	162	Mass spectrometry [HCT ETD II iontrap]
73716	protein	42649	T-cp1	Drosophila melanogaster	471	Mass spectrometry
448835	protein	42649	T-cp1	Drosophila melanogaster	1278	Mass spectrometry
448863	protein	42737	hh	Drosophila melanogaster	980	Western blotting
493790	protein	42737	hh	Drosophila melanogaster	979	Mass spectrometry|Western blotting
17338	protein	42761	RpS3	Drosophila melanogaster	161	Mass spectrometry [HCT ETD II iontrap]
17569	protein	42761	RpS3	Drosophila melanogaster	162	Mass spectrometry [HCT ETD II iontrap]
17570	protein	42828	Pros26.4	Drosophila melanogaster	162	Mass spectrometry [HCT ETD II iontrap]
73738	protein	42828	Pros26.4	Drosophila melanogaster	471	Mass spectrometry
73799	protein	42831	CG5854	Drosophila melanogaster	471	Mass spectrometry
17571	protein	42834	Aats-glupro	Drosophila melanogaster	162	Mass spectrometry [HCT ETD II iontrap]
73724	protein	42834	Aats-glupro	Drosophila melanogaster	471	Mass spectrometry
73798	protein	42838	CG13603	Drosophila melanogaster	471	Mass spectrometry
17339	protein	42854	Syx1A	Drosophila melanogaster	161	Mass spectrometry [HCT ETD II iontrap]
17340	protein	42889	jar	Drosophila melanogaster	161	Mass spectrometry [HCT ETD II iontrap]
17341	protein	42890	Orct2	Drosophila melanogaster	161	Mass spectrometry [HCT ETD II iontrap]
448836	protein	42890	Orct2	Drosophila melanogaster	1278	Mass spectrometry
486865	protein	42890	Orct2	Drosophila melanogaster	979	Mass spectrometry
17342	protein	42891	Orct	Drosophila melanogaster	161	Mass spectrometry [HCT ETD II iontrap]
73797	protein	42928	CG5789	Drosophila melanogaster	471	Mass spectrometry
73796	protein	43164	vps2	Drosophila melanogaster	471	Mass spectrometry
486866	protein	43183	Ald	Drosophila melanogaster	979	Mass spectrometry
73795	protein	43244	CG31075	Drosophila melanogaster	471	Mass spectrometry
73794	protein	43330	ALiX	Drosophila melanogaster	471	Mass spectrometry
448864	protein	43330	ALiX	Drosophila melanogaster	1278	Western blotting
486867	protein	43330	ALiX	Drosophila melanogaster	979	Mass spectrometry
17343	protein	43349	RpL4	Drosophila melanogaster	161	Mass spectrometry [HCT ETD II iontrap]
17572	protein	43349	RpL4	Drosophila melanogaster	162	Mass spectrometry [HCT ETD II iontrap]
486868	protein	43349	RpL4	Drosophila melanogaster	979	Mass spectrometry
17573	protein	43440	CG11880	Drosophila melanogaster	162	Mass spectrometry [HCT ETD II iontrap]
17344	protein	43449	Rpn2	Drosophila melanogaster	161	Mass spectrometry [HCT ETD II iontrap]
17574	protein	43449	Rpn2	Drosophila melanogaster	162	Mass spectrometry [HCT ETD II iontrap]
73783	protein	43449	Rpn2	Drosophila melanogaster	471	Mass spectrometry
73707	protein	43499	Pcd	Drosophila melanogaster	471	Mass spectrometry
17345	protein	43532	RpS8	Drosophila melanogaster	161	Mass spectrometry [HCT ETD II iontrap]
17575	protein	43532	RpS8	Drosophila melanogaster	162	Mass spectrometry [HCT ETD II iontrap]
17576	protein	43560	Nlp	Drosophila melanogaster	162	Mass spectrometry [HCT ETD II iontrap]
17346	protein	43573	RpL32	Drosophila melanogaster	161	Mass spectrometry [HCT ETD II iontrap]
17577	protein	43573	RpL32	Drosophila melanogaster	162	Mass spectrometry [HCT ETD II iontrap]
17347	protein	43594	RpS7	Drosophila melanogaster	161	Mass spectrometry [HCT ETD II iontrap]
17578	protein	43594	RpS7	Drosophila melanogaster	162	Mass spectrometry [HCT ETD II iontrap]
73793	protein	43594	RpS7	Drosophila melanogaster	471	Mass spectrometry
486869	protein	43594	RpS7	Drosophila melanogaster	979	Mass spectrometry
17579	protein	43596	CecA1	Drosophila melanogaster	162	Mass spectrometry [HCT ETD II iontrap]
17580	protein	43597	CecA2	Drosophila melanogaster	162	Mass spectrometry [HCT ETD II iontrap]
17581	protein	43618	CDase	Drosophila melanogaster	162	Mass spectrometry [HCT ETD II iontrap]
73870	protein	43654	cindr	Drosophila melanogaster	471	Mass spectrometry
486870	protein	43662	Sap-r	Drosophila melanogaster	979	Mass spectrometry
17582	protein	43739	awd	Drosophila melanogaster	162	Mass spectrometry [HCT ETD II iontrap]
448837	protein	43739	awd	Drosophila melanogaster	1278	Mass spectrometry
486871	protein	43739	awd	Drosophila melanogaster	979	Mass spectrometry
17583	protein	43749	faf	Drosophila melanogaster	162	Mass spectrometry [HCT ETD II iontrap]
73723	protein	43765	Map205	Drosophila melanogaster	471	Mass spectrometry
17348	protein	43768	RpS3A	Drosophila melanogaster	161	Mass spectrometry [HCT ETD II iontrap]
73785	protein	43785	Rad23	Drosophila melanogaster	471	Mass spectrometry
486872	protein	43828	CaMKII	Drosophila melanogaster	979	Mass spectrometry
17349	protein	43864	RpL10	Drosophila melanogaster	161	Mass spectrometry [HCT ETD II iontrap]
17584	protein	43864	RpL10	Drosophila melanogaster	162	Mass spectrometry [HCT ETD II iontrap]
17350	protein	43872	Ppn	Drosophila melanogaster	161	Mass spectrometry [HCT ETD II iontrap]
17351	protein	44072	ran	Drosophila melanogaster	161	Mass spectrometry [HCT ETD II iontrap]
17585	protein	44072	ran	Drosophila melanogaster	162	Mass spectrometry [HCT ETD II iontrap]
448838	protein	44072	ran	Drosophila melanogaster	1278	Mass spectrometry
448839	protein	44117	bgm	Drosophila melanogaster	1278	Mass spectrometry
17352	protein	44150	RpS15Aa	Drosophila melanogaster	161	Mass spectrometry [HCT ETD II iontrap]
17586	protein	44150	RpS15Aa	Drosophila melanogaster	162	Mass spectrometry [HCT ETD II iontrap]
17353	protein	44251	RpL8	Drosophila melanogaster	161	Mass spectrometry [HCT ETD II iontrap]
17587	protein	44251	RpL8	Drosophila melanogaster	162	Mass spectrometry [HCT ETD II iontrap]
486873	protein	44291	Idh	Drosophila melanogaster	979	Mass spectrometry
73782	protein	44437	sec13	Drosophila melanogaster	471	Mass spectrometry
73788	protein	44702	Vha36-1	Drosophila melanogaster	471	Mass spectrometry
448840	protein	44702	Vha36-1	Drosophila melanogaster	1278	Mass spectrometry
73834	protein	44747	msk	Drosophila melanogaster	471	Mass spectrometry
17588	protein	44783	RpL37A	Drosophila melanogaster	162	Mass spectrometry [HCT ETD II iontrap]
17589	protein	44791	Ef1gamma	Drosophila melanogaster	162	Mass spectrometry [HCT ETD II iontrap]
448841	protein	44791	Ef1gamma	Drosophila melanogaster	1278	Mass spectrometry
17590	protein	44801	bsk	Drosophila melanogaster	162	Mass spectrometry [HCT ETD II iontrap]
17591	protein	44819	g	Drosophila melanogaster	162	Mass spectrometry [HCT ETD II iontrap]
17354	protein	44885	mys	Drosophila melanogaster	161	Mass spectrometry [HCT ETD II iontrap]
448842	protein	44885	mys	Drosophila melanogaster	1278	Mass spectrometry
486874	protein	44885	mys	Drosophila melanogaster	979	Mass spectrometry
448843	protein	44920	Hsp70Ab	Drosophila melanogaster	1278	Mass spectrometry
17355	protein	45012	Vha68-2	Drosophila melanogaster	161	Mass spectrometry [HCT ETD II iontrap]
17592	protein	45012	Vha68-2	Drosophila melanogaster	162	Mass spectrometry [HCT ETD II iontrap]
448844	protein	45012	Vha68-2	Drosophila melanogaster	1278	Mass spectrometry
486875	protein	45012	Vha68-2	Drosophila melanogaster	979	Mass spectrometry
486876	protein	45233	capt	Drosophila melanogaster	979	Mass spectrometry
448845	protein	45249	Ef1beta	Drosophila melanogaster	1278	Mass spectrometry
73759	protein	45268	cathD	Drosophila melanogaster	471	Mass spectrometry
486877	protein	45329	RpL12	Drosophila melanogaster	979	Mass spectrometry
448846	protein	45668	Vha68-1	Drosophila melanogaster	1278	Mass spectrometry
17593	protein	45682	eIF-3p40	Drosophila melanogaster	162	Mass spectrometry [HCT ETD II iontrap]
17594	protein	45757	beta'Cop	Drosophila melanogaster	162	Mass spectrometry [HCT ETD II iontrap]
17356	protein	45780	Prosalpha1	Drosophila melanogaster	161	Mass spectrometry [HCT ETD II iontrap]
17595	protein	45780	Prosalpha1	Drosophila melanogaster	162	Mass spectrometry [HCT ETD II iontrap]
73868	protein	45780	Prosalpha1	Drosophila melanogaster	471	Mass spectrometry
448847	protein	45780	Prosalpha1	Drosophila melanogaster	1278	Mass spectrometry
73751	protein	45783	Aats-val	Drosophila melanogaster	471	Mass spectrometry
73764	protein	45784	Aats-thr	Drosophila melanogaster	471	Mass spectrometry
73771	protein	45785	Aats-ile	Drosophila melanogaster	471	Mass spectrometry
17596	protein	45786	Aats-gln	Drosophila melanogaster	162	Mass spectrometry [HCT ETD II iontrap]
17357	protein	45826	bel	Drosophila melanogaster	161	Mass spectrometry [HCT ETD II iontrap]
17597	protein	45826	bel	Drosophila melanogaster	162	Mass spectrometry [HCT ETD II iontrap]
73760	protein	45827	bic	Drosophila melanogaster	471	Mass spectrometry
17358	protein	45880	ImpL3	Drosophila melanogaster	161	Mass spectrometry [HCT ETD II iontrap]
73774	protein	45880	ImpL3	Drosophila melanogaster	471	Mass spectrometry
448848	protein	45880	ImpL3	Drosophila melanogaster	1278	Mass spectrometry
17598	protein	45928	shi	Drosophila melanogaster	162	Mass spectrometry [HCT ETD II iontrap]
448849	protein	45928	shi	Drosophila melanogaster	1278	Mass spectrometry
486878	protein	45928	shi	Drosophila melanogaster	979	Mass spectrometry
17599	protein	45959	mts	Drosophila melanogaster	162	Mass spectrometry [HCT ETD II iontrap]
17600	protein	45961	Pep	Drosophila melanogaster	162	Mass spectrometry [HCT ETD II iontrap]
17601	protein	46008	Gel	Drosophila melanogaster	162	Mass spectrometry [HCT ETD II iontrap]
73695	protein	46058	Prosbeta1	Drosophila melanogaster	471	Mass spectrometry
17602	protein	46243	poe	Drosophila melanogaster	162	Mass spectrometry [HCT ETD II iontrap]
41422	protein	46243	poe	Drosophila melanogaster	161	Mass spectrometry [HCT ETD II iontrap]
73805	protein	47173	Men	Drosophila melanogaster	471	Mass spectrometry
17359	protein	47218	RpS14a	Drosophila melanogaster	161	Mass spectrometry [HCT ETD II iontrap]
17603	protein	47218	RpS14a	Drosophila melanogaster	162	Mass spectrometry [HCT ETD II iontrap]
17360	protein	47219	RpS14b	Drosophila melanogaster	161	Mass spectrometry [HCT ETD II iontrap]
17604	protein	47219	RpS14b	Drosophila melanogaster	162	Mass spectrometry [HCT ETD II iontrap]
448850	protein	47408	Vps28	Drosophila melanogaster	1278	Mass spectrometry
486879	protein	47408	Vps28	Drosophila melanogaster	979	Mass spectrometry
73820	protein	47762	FKBP59	Drosophila melanogaster	471	Mass spectrometry
17605	protein	47877	tws	Drosophila melanogaster	162	Mass spectrometry [HCT ETD II iontrap]
17361	protein	48448	CkIIalpha	Drosophila melanogaster	161	Mass spectrometry [HCT ETD II iontrap]
448851	protein	48448	CkIIalpha	Drosophila melanogaster	1278	Mass spectrometry
448852	protein	48581	Hsp70Aa	Drosophila melanogaster	1278	Mass spectrometry
486880	protein	48632	Act87E	Drosophila melanogaster	979	Mass spectrometry
17362	protein	48971	Atpalpha	Drosophila melanogaster	161	Mass spectrometry [HCT ETD II iontrap]
17606	protein	48971	Atpalpha	Drosophila melanogaster	162	Mass spectrometry [HCT ETD II iontrap]
448853	protein	48971	Atpalpha	Drosophila melanogaster	1278	Mass spectrometry
486881	protein	48971	Atpalpha	Drosophila melanogaster	979	Mass spectrometry
448854	protein	49045	Gprk2	Drosophila melanogaster	1278	Mass spectrometry
17363	protein	49260	Pp1-87B	Drosophila melanogaster	161	Mass spectrometry [HCT ETD II iontrap]
17607	protein	49260	Pp1-87B	Drosophila melanogaster	162	Mass spectrometry [HCT ETD II iontrap]
448855	protein	49260	Pp1-87B	Drosophila melanogaster	1278	Mass spectrometry
486882	protein	49701	gish	Drosophila melanogaster	979	Mass spectrometry
17608	protein	50286	Nplp2	Drosophila melanogaster	162	Mass spectrometry [HCT ETD II iontrap]
17609	protein	53439	pont	Drosophila melanogaster	162	Mass spectrometry [HCT ETD II iontrap]
17364	protein	53578	Jafrac1	Drosophila melanogaster	161	Mass spectrometry [HCT ETD II iontrap]
17610	protein	53578	Jafrac1	Drosophila melanogaster	162	Mass spectrometry [HCT ETD II iontrap]
448856	protein	53578	Jafrac1	Drosophila melanogaster	1278	Mass spectrometry
486884	protein	53578	Jafrac1	Drosophila melanogaster	979	Mass spectrometry
17611	protein	117332	Rheb	Drosophila melanogaster	162	Mass spectrometry [HCT ETD II iontrap]
17365	protein	246582	CG30382	Drosophila melanogaster	161	Mass spectrometry [HCT ETD II iontrap]
17612	protein	246582	CG30382	Drosophila melanogaster	162	Mass spectrometry [HCT ETD II iontrap]
73867	protein	246582	CG30382	Drosophila melanogaster	471	Mass spectrometry
448857	protein	246582	CG30382	Drosophila melanogaster	1278	Mass spectrometry
486924	protein	246663	Prx2540-1	Drosophila melanogaster	979	Mass spectrometry
17366	protein	252479	DIP2	Drosophila melanogaster	161	Mass spectrometry [HCT ETD II iontrap]
17613	protein	252479	DIP2	Drosophila melanogaster	162	Mass spectrometry [HCT ETD II iontrap]
73859	protein	252479	DIP2	Drosophila melanogaster	471	Mass spectrometry
448858	protein	252479	DIP2	Drosophila melanogaster	1278	Mass spectrometry
73701	protein	318211	HIP	Drosophila melanogaster	471	Mass spectrometry
73765	protein	318841	Bsg	Drosophila melanogaster	471	Mass spectrometry
17614	protein	318846	His4:CG31611	Drosophila melanogaster	162	Mass spectrometry [HCT ETD II iontrap]
17367	protein	326273	His2B:CG17949	Drosophila melanogaster	161	Mass spectrometry [HCT ETD II iontrap]
17615	protein	326273	His2B:CG17949	Drosophila melanogaster	162	Mass spectrometry [HCT ETD II iontrap]
486925	protein	326273	His2B:CG17949	Drosophila melanogaster	979	Mass spectrometry
486926	protein	2768659	CG33293	Drosophila melanogaster	979	Mass spectrometry
73776	protein	2768852	par-1	Drosophila melanogaster	471	Mass spectrometry
17616	protein	2768940	Pp2A-29B	Drosophila melanogaster	162	Mass spectrometry [HCT ETD II iontrap]
448859	protein	2768940	Pp2A-29B	Drosophila melanogaster	1278	Mass spectrometry
486927	protein	2768940	Pp2A-29B	Drosophila melanogaster	979	Mass spectrometry
17617	protein	3354918	RpL15	Drosophila melanogaster	162	Mass spectrometry [HCT ETD II iontrap]
17368	protein	3355124	RpL5	Drosophila melanogaster	161	Mass spectrometry [HCT ETD II iontrap]
17618	protein	3355124	RpL5	Drosophila melanogaster	162	Mass spectrometry [HCT ETD II iontrap]
73865	protein	3355124	RpL5	Drosophila melanogaster	471	Mass spectrometry
448860	protein	3355131	cta	Drosophila melanogaster	1278	Mass spectrometry
17619	protein	3355144	RpL38	Drosophila melanogaster	162	Mass spectrometry [HCT ETD II iontrap]
17369	protein	3771809	His2B:CG33872	Drosophila melanogaster	161	Mass spectrometry [HCT ETD II iontrap]
17620	protein	3771809	His2B:CG33872	Drosophila melanogaster	162	Mass spectrometry [HCT ETD II iontrap]
486928	protein	3771809	His2B:CG33872	Drosophila melanogaster	979	Mass spectrometry
17621	protein	3771854	His4:CG33869	Drosophila melanogaster	162	Mass spectrometry [HCT ETD II iontrap]
17370	protein	3771891	His2B:CG33878	Drosophila melanogaster	161	Mass spectrometry [HCT ETD II iontrap]
17622	protein	3771891	His2B:CG33878	Drosophila melanogaster	162	Mass spectrometry [HCT ETD II iontrap]
486929	protein	3771891	His2B:CG33878	Drosophila melanogaster	979	Mass spectrometry
17623	protein	3771893	His4:CG33909	Drosophila melanogaster	162	Mass spectrometry [HCT ETD II iontrap]
17624	protein	3771908	His4:CG33905	Drosophila melanogaster	162	Mass spectrometry [HCT ETD II iontrap]
17625	protein	3771935	His4:CG33901	Drosophila melanogaster	162	Mass spectrometry [HCT ETD II iontrap]
17626	protein	3771938	His4:CG33899	Drosophila melanogaster	162	Mass spectrometry [HCT ETD II iontrap]
17627	protein	3771941	His4:CG33875	Drosophila melanogaster	162	Mass spectrometry [HCT ETD II iontrap]
17628	protein	3771947	His4:CG33883	Drosophila melanogaster	162	Mass spectrometry [HCT ETD II iontrap]
17371	protein	3771957	His2B:CG33896	Drosophila melanogaster	161	Mass spectrometry [HCT ETD II iontrap]
17629	protein	3771957	His2B:CG33896	Drosophila melanogaster	162	Mass spectrometry [HCT ETD II iontrap]
486930	protein	3771957	His2B:CG33896	Drosophila melanogaster	979	Mass spectrometry
17372	protein	3772013	His2B:CG33906	Drosophila melanogaster	161	Mass spectrometry [HCT ETD II iontrap]
17630	protein	3772013	His2B:CG33906	Drosophila melanogaster	162	Mass spectrometry [HCT ETD II iontrap]
486931	protein	3772013	His2B:CG33906	Drosophila melanogaster	979	Mass spectrometry
17373	protein	3772058	His2B:CG33902	Drosophila melanogaster	161	Mass spectrometry [HCT ETD II iontrap]
17631	protein	3772058	His2B:CG33902	Drosophila melanogaster	162	Mass spectrometry [HCT ETD II iontrap]
486932	protein	3772058	His2B:CG33902	Drosophila melanogaster	979	Mass spectrometry
17374	protein	3772081	His2B:CG33870	Drosophila melanogaster	161	Mass spectrometry [HCT ETD II iontrap]
17632	protein	3772081	His2B:CG33870	Drosophila melanogaster	162	Mass spectrometry [HCT ETD II iontrap]
486933	protein	3772081	His2B:CG33870	Drosophila melanogaster	979	Mass spectrometry
17375	protein	3772083	His2B:CG33876	Drosophila melanogaster	161	Mass spectrometry [HCT ETD II iontrap]
17633	protein	3772083	His2B:CG33876	Drosophila melanogaster	162	Mass spectrometry [HCT ETD II iontrap]
486934	protein	3772083	His2B:CG33876	Drosophila melanogaster	979	Mass spectrometry
17376	protein	3772094	His2B:CG33900	Drosophila melanogaster	161	Mass spectrometry [HCT ETD II iontrap]
17634	protein	3772094	His2B:CG33900	Drosophila melanogaster	162	Mass spectrometry [HCT ETD II iontrap]
486935	protein	3772094	His2B:CG33900	Drosophila melanogaster	979	Mass spectrometry
17635	protein	3772096	His4:CG33897	Drosophila melanogaster	162	Mass spectrometry [HCT ETD II iontrap]
17377	protein	3772099	His2B:CG33908	Drosophila melanogaster	161	Mass spectrometry [HCT ETD II iontrap]
17636	protein	3772099	His2B:CG33908	Drosophila melanogaster	162	Mass spectrometry [HCT ETD II iontrap]
486936	protein	3772099	His2B:CG33908	Drosophila melanogaster	979	Mass spectrometry
17378	protein	3772104	His2B:CG33888	Drosophila melanogaster	161	Mass spectrometry [HCT ETD II iontrap]
17637	protein	3772104	His2B:CG33888	Drosophila melanogaster	162	Mass spectrometry [HCT ETD II iontrap]
486937	protein	3772104	His2B:CG33888	Drosophila melanogaster	979	Mass spectrometry
17638	protein	3772113	His4:CG33873	Drosophila melanogaster	162	Mass spectrometry [HCT ETD II iontrap]
17639	protein	3772129	His4:CG33881	Drosophila melanogaster	162	Mass spectrometry [HCT ETD II iontrap]
17379	protein	3772166	His2B:CG33892	Drosophila melanogaster	161	Mass spectrometry [HCT ETD II iontrap]
17640	protein	3772166	His2B:CG33892	Drosophila melanogaster	162	Mass spectrometry [HCT ETD II iontrap]
486938	protein	3772166	His2B:CG33892	Drosophila melanogaster	979	Mass spectrometry
17641	protein	3772172	His4:CG33885	Drosophila melanogaster	162	Mass spectrometry [HCT ETD II iontrap]
17380	protein	3772203	His2B:CG33904	Drosophila melanogaster	161	Mass spectrometry [HCT ETD II iontrap]
17642	protein	3772203	His2B:CG33904	Drosophila melanogaster	162	Mass spectrometry [HCT ETD II iontrap]
486939	protein	3772203	His2B:CG33904	Drosophila melanogaster	979	Mass spectrometry
17643	protein	3772211	His4:CG33877	Drosophila melanogaster	162	Mass spectrometry [HCT ETD II iontrap]
73763	protein	3772232	fabp	Drosophila melanogaster	471	Mass spectrometry
486940	protein	3772232	fabp	Drosophila melanogaster	979	Mass spectrometry
17381	protein	3772248	His2B:CG33898	Drosophila melanogaster	161	Mass spectrometry [HCT ETD II iontrap]
17644	protein	3772248	His2B:CG33898	Drosophila melanogaster	162	Mass spectrometry [HCT ETD II iontrap]
486941	protein	3772248	His2B:CG33898	Drosophila melanogaster	979	Mass spectrometry
17645	protein	3772254	His4:CG33903	Drosophila melanogaster	162	Mass spectrometry [HCT ETD II iontrap]
17382	protein	3772264	His2B:CG33874	Drosophila melanogaster	161	Mass spectrometry [HCT ETD II iontrap]
17646	protein	3772264	His2B:CG33874	Drosophila melanogaster	162	Mass spectrometry [HCT ETD II iontrap]
486942	protein	3772264	His2B:CG33874	Drosophila melanogaster	979	Mass spectrometry
17383	protein	3772265	His2B:CG33868	Drosophila melanogaster	161	Mass spectrometry [HCT ETD II iontrap]
17647	protein	3772265	His2B:CG33868	Drosophila melanogaster	162	Mass spectrometry [HCT ETD II iontrap]
486943	protein	3772265	His2B:CG33868	Drosophila melanogaster	979	Mass spectrometry
17384	protein	3772271	His2B:CG33886	Drosophila melanogaster	161	Mass spectrometry [HCT ETD II iontrap]
17648	protein	3772271	His2B:CG33886	Drosophila melanogaster	162	Mass spectrometry [HCT ETD II iontrap]
486944	protein	3772271	His2B:CG33886	Drosophila melanogaster	979	Mass spectrometry
17385	protein	3772276	His2B:CG33882	Drosophila melanogaster	161	Mass spectrometry [HCT ETD II iontrap]
17649	protein	3772276	His2B:CG33882	Drosophila melanogaster	162	Mass spectrometry [HCT ETD II iontrap]
486945	protein	3772276	His2B:CG33882	Drosophila melanogaster	979	Mass spectrometry
17386	protein	3772299	His2B:CG33910	Drosophila melanogaster	161	Mass spectrometry [HCT ETD II iontrap]
17650	protein	3772299	His2B:CG33910	Drosophila melanogaster	162	Mass spectrometry [HCT ETD II iontrap]
486946	protein	3772299	His2B:CG33910	Drosophila melanogaster	979	Mass spectrometry
17651	protein	3772314	His4:CG33893	Drosophila melanogaster	162	Mass spectrometry [HCT ETD II iontrap]
17652	protein	3772317	His4:CG33889	Drosophila melanogaster	162	Mass spectrometry [HCT ETD II iontrap]
17653	protein	3772319	His4:CG33879	Drosophila melanogaster	162	Mass spectrometry [HCT ETD II iontrap]
17654	protein	3772325	His4:CG33895	Drosophila melanogaster	162	Mass spectrometry [HCT ETD II iontrap]
17387	protein	3772336	His2B:CG33890	Drosophila melanogaster	161	Mass spectrometry [HCT ETD II iontrap]
17655	protein	3772336	His2B:CG33890	Drosophila melanogaster	162	Mass spectrometry [HCT ETD II iontrap]
486947	protein	3772336	His2B:CG33890	Drosophila melanogaster	979	Mass spectrometry
17388	protein	3772496	His2B:CG33880	Drosophila melanogaster	161	Mass spectrometry [HCT ETD II iontrap]
17656	protein	3772496	His2B:CG33880	Drosophila melanogaster	162	Mass spectrometry [HCT ETD II iontrap]
486948	protein	3772496	His2B:CG33880	Drosophila melanogaster	979	Mass spectrometry
17389	protein	3772502	His2B:CG33894	Drosophila melanogaster	161	Mass spectrometry [HCT ETD II iontrap]
17657	protein	3772502	His2B:CG33894	Drosophila melanogaster	162	Mass spectrometry [HCT ETD II iontrap]
492498	protein	3772502	His2B:CG33894	Drosophila melanogaster	979	Mass spectrometry
17658	protein	3772509	His4:CG33887	Drosophila melanogaster	162	Mass spectrometry [HCT ETD II iontrap]
17659	protein	3772519	His4:CG33891	Drosophila melanogaster	162	Mass spectrometry [HCT ETD II iontrap]
17390	protein	3772575	His2B:CG33884	Drosophila melanogaster	161	Mass spectrometry [HCT ETD II iontrap]
17660	protein	3772575	His2B:CG33884	Drosophila melanogaster	162	Mass spectrometry [HCT ETD II iontrap]
493789	protein	3772575	His2B:CG33884	Drosophila melanogaster	979	Mass spectrometry
17661	protein	3772666	His4:CG33907	Drosophila melanogaster	162	Mass spectrometry [HCT ETD II iontrap]
17662	protein	3772708	His4:CG33871	Drosophila melanogaster	162	Mass spectrometry [HCT ETD II iontrap]
448862	protein	8674098	CanA-14F	Drosophila melanogaster	1278	Mass spectrometry
2616	protein	1	A1BG	Homo sapiens	63	Mass spectrometry
16540	protein	1	A1BG	Homo sapiens	159	Mass spectrometry [LTQ]
43432	protein	1	A1BG	Homo sapiens	353	Mass spectrometry [Orbitrap Velos]
45836	protein	1	A1BG	Homo sapiens	376	Mass spectrometry
46267	protein	1	A1BG	Homo sapiens	377	Mass spectrometry
46698	protein	1	A1BG	Homo sapiens	378	Mass spectrometry
47129	protein	1	A1BG	Homo sapiens	379	Mass spectrometry
47560	protein	1	A1BG	Homo sapiens	380	Mass spectrometry
47991	protein	1	A1BG	Homo sapiens	381	Mass spectrometry
57878	protein	1	A1BG	Homo sapiens	408	Proton Nucelar Magnetic Resonance Spectrometry
58019	protein	1	A1BG	Homo sapiens	409	Mass spectrometry
59060	protein	1	A1BG	Homo sapiens	412	Mass spectrometry
65234	protein	1	A1BG	Homo sapiens	437	Mass spectrometry
69251	protein	1	A1BG	Homo sapiens	443	Mass spectrometry
74040	protein	1	A1BG	Homo sapiens	473	Mass spectrometry
89554	protein	1	A1BG	Homo sapiens	498	Mass spectrometry
93629	protein	1	A1BG	Homo sapiens	512	Mass spectrometry
94503	protein	1	A1BG	Homo sapiens	513	Mass spectrometry
97659	protein	1	A1BG	Homo sapiens	519	Mass spectrometry
100129	protein	1	A1BG	Homo sapiens	526	Mass spectrometry
100550	protein	1	A1BG	Homo sapiens	527	Mass spectrometry
108022	protein	1	A1BG	Homo sapiens	541	Mass spectrometry
108140	protein	1	A1BG	Homo sapiens	542	Mass spectrometry
248433	protein	1	A1BG	Homo sapiens	574	Mass spectrometry [LTQ-Orbitrap Elite, Q-Exactive]
364419	protein	1	A1BG	Homo sapiens	680	Mass spectrometry
364420	protein	1	A1BG	Homo sapiens	681	Mass spectrometry
364421	protein	1	A1BG	Homo sapiens	682	Mass spectrometry
364422	protein	1	A1BG	Homo sapiens	683	Mass spectrometry
364423	protein	1	A1BG	Homo sapiens	684	Mass spectrometry
364424	protein	1	A1BG	Homo sapiens	685	Mass spectrometry
364425	protein	1	A1BG	Homo sapiens	899	Mass spectrometry
364426	protein	1	A1BG	Homo sapiens	900	Mass spectrometry
364427	protein	1	A1BG	Homo sapiens	950	Mass spectrometry
364428	protein	1	A1BG	Homo sapiens	951	Mass spectrometry
364429	protein	1	A1BG	Homo sapiens	953	Mass spectrometry
364430	protein	1	A1BG	Homo sapiens	955	Mass spectrometry
364431	protein	1	A1BG	Homo sapiens	957	Mass spectrometry
364432	protein	1	A1BG	Homo sapiens	963	Mass spectrometry
364433	protein	1	A1BG	Homo sapiens	964	Mass spectrometry
364434	protein	1	A1BG	Homo sapiens	1011	Mass spectrometry
364435	protein	1	A1BG	Homo sapiens	1258	Mass spectrometry
492528	protein	1	A1BG	Homo sapiens	1223	Mass spectrometry
492529	protein	1	A1BG	Homo sapiens	1224	Mass spectrometry
492530	protein	1	A1BG	Homo sapiens	1225	Mass spectrometry
850	protein	2	A2M	Homo sapiens	20	Mass spectrometry
2321	protein	2	A2M	Homo sapiens	44	Mass spectrometry
2608	protein	2	A2M	Homo sapiens	62	Mass spectrometry
2612	protein	2	A2M	Homo sapiens	61	Mass spectrometry
5599	protein	2	A2M	Homo sapiens	80	Mass spectrometry
5600	protein	2	A2M	Homo sapiens	81	Mass spectrometry
13638	protein	2	A2M	Homo sapiens	126	Mass spectrometry [LTQ-FT Ultra]
14619	protein	2	A2M	Homo sapiens	136	Mass spectrometry [QTOF]
14670	protein	2	A2M	Homo sapiens	137	Mass spectrometry [QTOF]
14773	protein	2	A2M	Homo sapiens	138	Mass spectrometry [QTOF]
15028	protein	2	A2M	Homo sapiens	140	Mass spectrometry [QTOF]
15123	protein	2	A2M	Homo sapiens	141	Mass spectrometry [QTOF]
15241	protein	2	A2M	Homo sapiens	142	Mass spectrometry [QTOF]
15300	protein	2	A2M	Homo sapiens	143	Mass spectrometry [QTOF]
15452	protein	2	A2M	Homo sapiens	144	Mass spectrometry [QTOF]
15574	protein	2	A2M	Homo sapiens	145	Mass spectrometry [QTOF]
15724	protein	2	A2M	Homo sapiens	157	Mass spectrometry [LTQ]
16171	protein	2	A2M	Homo sapiens	158	Mass spectrometry [LTQ]
16541	protein	2	A2M	Homo sapiens	159	Mass spectrometry [LTQ]
18028	protein	2	A2M	Homo sapiens	178	Mass spectrometry [MALDI TOF]
18041	protein	2	A2M	Homo sapiens	179	Mass spectrometry [MALDI TOF]
18059	protein	2	A2M	Homo sapiens	180	Mass spectrometry [MALDI TOF]
41509	protein	2	A2M	Homo sapiens	348	Mass spectrometry [Orbitrap]
43433	protein	2	A2M	Homo sapiens	353	Mass spectrometry [Orbitrap Velos]
43510	protein	2	A2M	Homo sapiens	354	Mass spectrometry [Orbitrap Velos]
43694	protein	2	A2M	Homo sapiens	355	Mass spectrometry [Orbitrap Velos]
45436	protein	2	A2M	Homo sapiens	376	Mass spectrometry
45867	protein	2	A2M	Homo sapiens	377	Mass spectrometry
46298	protein	2	A2M	Homo sapiens	378	Mass spectrometry
46729	protein	2	A2M	Homo sapiens	379	Mass spectrometry
47160	protein	2	A2M	Homo sapiens	380	Mass spectrometry
47591	protein	2	A2M	Homo sapiens	381	Mass spectrometry
49615	protein	2	A2M	Homo sapiens	385	Mass spectrometry
50683	protein	2	A2M	Homo sapiens	386	Mass spectrometry
51751	protein	2	A2M	Homo sapiens	387	Mass spectrometry
54487	protein	2	A2M	Homo sapiens	398	Mass spectrometry
54688	protein	2	A2M	Homo sapiens	399	Mass spectrometry
54846	protein	2	A2M	Homo sapiens	401	Mass spectrometry
55466	protein	2	A2M	Homo sapiens	402	Mass spectrometry
56086	protein	2	A2M	Homo sapiens	403	Mass spectrometry
56706	protein	2	A2M	Homo sapiens	404	Mass spectrometry
57362	protein	2	A2M	Homo sapiens	406	Mass spectrometry
57849	protein	2	A2M	Homo sapiens	408	Proton Nucelar Magnetic Resonance Spectrometry
57990	protein	2	A2M	Homo sapiens	409	Mass spectrometry
62482	protein	2	A2M	Homo sapiens	428	Mass spectrometry
65178	protein	2	A2M	Homo sapiens	437	Mass spectrometry
71037	protein	2	A2M	Homo sapiens	461	Mass spectrometry
73983	protein	2	A2M	Homo sapiens	473	Mass spectrometry
74894	protein	2	A2M	Homo sapiens	478	Mass spectrometry
75510	protein	2	A2M	Homo sapiens	479	Mass spectrometry
87063	protein	2	A2M	Homo sapiens	492	Mass spectrometry
89100	protein	2	A2M	Homo sapiens	493	Mass spectrometry
90117	protein	2	A2M	Homo sapiens	498	Mass spectrometry
92966	protein	2	A2M	Homo sapiens	507	Mass spectrometry
93289	protein	2	A2M	Homo sapiens	508	Mass spectrometry
93350	protein	2	A2M	Homo sapiens	512	Mass spectrometry
94224	protein	2	A2M	Homo sapiens	513	Mass spectrometry
97190	protein	2	A2M	Homo sapiens	519	Mass spectrometry
98630	protein	2	A2M	Canis lupus familiaris	521	Mass spectrometry
99062	protein	2	A2M	Canis lupus familiaris	522	Mass spectrometry
100098	protein	2	A2M	Homo sapiens	526	Mass spectrometry
100519	protein	2	A2M	Homo sapiens	527	Mass spectrometry
101010	protein	2	A2M	Homo sapiens	534	Mass spectrometry
101887	protein	2	A2M	Homo sapiens	535	Mass spectrometry
102764	protein	2	A2M	Homo sapiens	536	Mass spectrometry
103641	protein	2	A2M	Homo sapiens	537	Mass spectrometry
104653	protein	2	A2M	Homo sapiens	538	Mass spectrometry
106704	protein	2	A2M	Homo sapiens	540	Mass spectrometry
108021	protein	2	A2M	Homo sapiens	541	Mass spectrometry
108139	protein	2	A2M	Homo sapiens	542	Mass spectrometry
109351	protein	2	A2M	Homo sapiens	549	Mass spectrometry
110393	protein	2	A2M	Homo sapiens	550	Mass spectrometry
111487	protein	2	A2M	Homo sapiens	551	Mass spectrometry
112731	protein	2	A2M	Homo sapiens	556	Mass spectrometry
121456	protein	2	A2M	Homo sapiens	562	Mass spectrometry [LTQ]
123656	protein	2	A2M	Homo sapiens	563	Mass spectrometry [LTQ]
125929	protein	2	A2M	Homo sapiens	564	Mass spectrometry [LTQ]
127863	protein	2	A2M	Homo sapiens	565	Mass spectrometry [LTQ ORBITRAP]
248434	protein	2	A2M	Homo sapiens	574	Mass spectrometry [LTQ-Orbitrap Elite, Q-Exactive]
255298	protein	2	A2M	Homo sapiens	577	Mass spectrometry [LTQ]
256755	protein	2	A2M	Homo sapiens	578	Mass spectrometry [LTQ]
271913	protein	2	A2M	Homo sapiens	585	Mass spectrometry [LTQ]
272761	protein	2	A2M	Homo sapiens	586	Mass spectrometry [LTQ]
274243	protein	2	A2M	Homo sapiens	587	Mass spectrometry [LTQ]
276570	protein	2	A2M	Homo sapiens	588	Mass spectrometry [LTQ]
278338	protein	2	A2M	Homo sapiens	589	Mass spectrometry [LTQ]
284293	protein	2	A2M	Homo sapiens	591	Mass spectrometry [LTQ]
285742	protein	2	A2M	Homo sapiens	592	Mass spectrometry [LTQ]
287900	protein	2	A2M	Homo sapiens	593	Mass spectrometry [LTQ]
292532	protein	2	A2M	Homo sapiens	595	Mass spectrometry [LTQ]
296408	protein	2	A2M	Homo sapiens	597	Mass spectrometry [LTQ]
301911	protein	2	A2M	Homo sapiens	600	Mass spectrometry [LTQ]
309442	protein	2	A2M	Homo sapiens	604	Mass spectrometry [LTQ]
310609	protein	2	A2M	Homo sapiens	605	Mass spectrometry [LTQ]
331395	protein	2	A2M	Homo sapiens	617	Mass spectrometry [LTQ]
332212	protein	2	A2M	Homo sapiens	618	Mass spectrometry [LTQ]
335970	protein	2	A2M	Homo sapiens	620	Mass spectrometry [LTQ]
337041	protein	2	A2M	Homo sapiens	621	Mass spectrometry [LTQ]
341587	protein	2	A2M	Homo sapiens	623	Mass spectrometry [LTQ]
352577	protein	2	A2M	Homo sapiens	628	Mass spectrometry [LTQ]
358372	protein	2	A2M	Homo sapiens	631	Mass spectrometry [LTQ]
359209	protein	2	A2M	Homo sapiens	632	Mass spectrometry [LTQ]
364436	protein	2	A2M	Homo sapiens	680	Mass spectrometry
364437	protein	2	A2M	Homo sapiens	681	Mass spectrometry
364438	protein	2	A2M	Homo sapiens	682	Mass spectrometry
364439	protein	2	A2M	Homo sapiens	683	Mass spectrometry
364440	protein	2	A2M	Homo sapiens	684	Mass spectrometry
364441	protein	2	A2M	Homo sapiens	685	Mass spectrometry
364442	protein	2	A2M	Homo sapiens	696	Mass spectrometry
364443	protein	2	A2M	Homo sapiens	697	Mass spectrometry
364444	protein	2	A2M	Homo sapiens	722	Mass spectrometry
364445	protein	2	A2M	Homo sapiens	723	Mass spectrometry
364446	protein	2	A2M	Homo sapiens	738	Mass spectrometry
364447	protein	2	A2M	Homo sapiens	739	Mass spectrometry
364448	protein	2	A2M	Homo sapiens	841	Mass spectrometry
364449	protein	2	A2M	Homo sapiens	842	Mass spectrometry
364450	protein	2	A2M	Homo sapiens	843	Mass spectrometry
364451	protein	2	A2M	Homo sapiens	845	Mass spectrometry
364452	protein	2	A2M	Homo sapiens	846	Mass spectrometry
364453	protein	2	A2M	Homo sapiens	847	Mass spectrometry
364454	protein	2	A2M	Homo sapiens	851	Mass spectrometry
364455	protein	2	A2M	Homo sapiens	852	Mass spectrometry
364456	protein	2	A2M	Homo sapiens	853	Mass spectrometry
364457	protein	2	A2M	Homo sapiens	855	Mass spectrometry
364458	protein	2	A2M	Homo sapiens	856	Mass spectrometry
364459	protein	2	A2M	Homo sapiens	857	Mass spectrometry
364460	protein	2	A2M	Homo sapiens	861	Mass spectrometry
364461	protein	2	A2M	Homo sapiens	863	Mass spectrometry
364462	protein	2	A2M	Homo sapiens	886	Mass spectrometry
364463	protein	2	A2M	Homo sapiens	887	Mass spectrometry
364464	protein	2	A2M	Homo sapiens	902	Mass spectrometry
364465	protein	2	A2M	Homo sapiens	903	Mass spectrometry
364466	protein	2	A2M	Homo sapiens	905	Mass spectrometry
364467	protein	2	A2M	Homo sapiens	906	Mass spectrometry
364468	protein	2	A2M	Homo sapiens	925	Mass spectrometry
364469	protein	2	A2M	Homo sapiens	927	Mass spectrometry
364470	protein	2	A2M	Homo sapiens	930	Mass spectrometry
364471	protein	2	A2M	Homo sapiens	931	Mass spectrometry
364472	protein	2	A2M	Homo sapiens	950	Mass spectrometry
364473	protein	2	A2M	Homo sapiens	951	Mass spectrometry
364474	protein	2	A2M	Homo sapiens	952	Mass spectrometry
364475	protein	2	A2M	Homo sapiens	953	Mass spectrometry
364476	protein	2	A2M	Homo sapiens	954	Mass spectrometry
364477	protein	2	A2M	Homo sapiens	955	Mass spectrometry
364478	protein	2	A2M	Homo sapiens	956	Mass spectrometry
364479	protein	2	A2M	Homo sapiens	957	Mass spectrometry
364480	protein	2	A2M	Homo sapiens	963	Mass spectrometry
364481	protein	2	A2M	Homo sapiens	964	Mass spectrometry
364482	protein	2	A2M	Homo sapiens	976	Mass spectrometry
364483	protein	2	A2M	Homo sapiens	977	Mass spectrometry
364484	protein	2	A2M	Homo sapiens	992	Mass spectrometry
364485	protein	2	A2M	Homo sapiens	993	Mass spectrometry
364486	protein	2	A2M	Homo sapiens	994	Mass spectrometry
364487	protein	2	A2M	Homo sapiens	995	Mass spectrometry
364488	protein	2	A2M	Homo sapiens	1004	Mass spectrometry
364489	protein	2	A2M	Homo sapiens	1005	Mass spectrometry
364490	protein	2	A2M	Homo sapiens	1008	Mass spectrometry
364491	protein	2	A2M	Homo sapiens	1009	Mass spectrometry
364492	protein	2	A2M	Homo sapiens	1010	Mass spectrometry
364493	protein	2	A2M	Homo sapiens	1011	Mass spectrometry
364494	protein	2	A2M	Homo sapiens	1012	Mass spectrometry
364495	protein	2	A2M	Homo sapiens	1027	Mass spectrometry
364496	protein	2	A2M	Homo sapiens	1029	Mass spectrometry
364497	protein	2	A2M	Homo sapiens	1039	Mass spectrometry
364498	protein	2	A2M	Homo sapiens	1040	Mass spectrometry
364499	protein	2	A2M	Homo sapiens	1041	Mass spectrometry
364500	protein	2	A2M	Homo sapiens	1042	Mass spectrometry
364501	protein	2	A2M	Homo sapiens	1043	Mass spectrometry
364502	protein	2	A2M	Homo sapiens	1044	Mass spectrometry
364503	protein	2	A2M	Homo sapiens	1049	Mass spectrometry
364504	protein	2	A2M	Homo sapiens	1050	Mass spectrometry
364505	protein	2	A2M	Homo sapiens	1059	Mass spectrometry
364506	protein	2	A2M	Homo sapiens	1060	Mass spectrometry
364507	protein	2	A2M	Homo sapiens	1061	Mass spectrometry
364508	protein	2	A2M	Homo sapiens	1062	Mass spectrometry
364509	protein	2	A2M	Homo sapiens	1063	Mass spectrometry
364510	protein	2	A2M	Homo sapiens	1064	Mass spectrometry
364511	protein	2	A2M	Homo sapiens	1071	Mass spectrometry
364512	protein	2	A2M	Homo sapiens	1075	Mass spectrometry
364513	protein	2	A2M	Homo sapiens	1076	Mass spectrometry
364514	protein	2	A2M	Homo sapiens	1086	Mass spectrometry
364515	protein	2	A2M	Homo sapiens	1096	Mass spectrometry
364516	protein	2	A2M	Homo sapiens	1120	Mass spectrometry
364517	protein	2	A2M	Homo sapiens	1121	Mass spectrometry
364518	protein	2	A2M	Homo sapiens	1135	Mass spectrometry
364519	protein	2	A2M	Homo sapiens	1191	Mass spectrometry
364520	protein	2	A2M	Homo sapiens	1192	Mass spectrometry
364521	protein	2	A2M	Homo sapiens	1194	Mass spectrometry
364522	protein	2	A2M	Homo sapiens	1195	Mass spectrometry
364523	protein	2	A2M	Homo sapiens	1207	Mass spectrometry
364524	protein	2	A2M	Homo sapiens	1208	Mass spectrometry
364525	protein	2	A2M	Homo sapiens	1209	Mass spectrometry
364526	protein	2	A2M	Homo sapiens	1210	Mass spectrometry
364527	protein	2	A2M	Homo sapiens	1211	Mass spectrometry
364528	protein	2	A2M	Homo sapiens	1212	Mass spectrometry
364529	protein	2	A2M	Homo sapiens	1213	Mass spectrometry
364530	protein	2	A2M	Homo sapiens	1214	Mass spectrometry
364531	protein	2	A2M	Homo sapiens	1251	Mass spectrometry
364532	protein	2	A2M	Homo sapiens	1256	Mass spectrometry
364533	protein	2	A2M	Homo sapiens	1258	Mass spectrometry
364534	protein	2	A2M	Homo sapiens	1274	Mass spectrometry
492531	protein	2	A2M	Homo sapiens	1223	Mass spectrometry
492532	protein	2	A2M	Homo sapiens	1224	Mass spectrometry
492533	protein	2	A2M	Homo sapiens	1225	Mass spectrometry
492534	protein	2	A2M	Homo sapiens	1226	Mass spectrometry
492535	protein	2	A2M	Homo sapiens	1227	Mass spectrometry
492536	protein	2	A2M	Homo sapiens	1228	Mass spectrometry
492537	protein	2	A2M	Homo sapiens	1229	Mass spectrometry
25765	mrna	9	NAT1	Homo sapiens	303	Microarray [Illumina]
65566	protein	9	NAT1	Homo sapiens	437	Mass spectrometry
85779	protein	9	NAT1	Homo sapiens	492	Mass spectrometry
87816	protein	9	NAT1	Homo sapiens	493	Mass spectrometry
108044	protein	9	NAT1	Homo sapiens	541	Mass spectrometry
108162	protein	9	NAT1	Homo sapiens	542	Mass spectrometry
364535	protein	9	NAT1	Homo sapiens	696	Mass spectrometry
364536	protein	9	NAT1	Homo sapiens	697	Mass spectrometry
364537	protein	9	NAT1	Homo sapiens	963	Mass spectrometry
364538	protein	9	NAT1	Homo sapiens	1049	Mass spectrometry
108033	protein	10	NAT2	Homo sapiens	541	Mass spectrometry
108151	protein	10	NAT2	Homo sapiens	542	Mass spectrometry
114142	mRNA	10	NAT2	Homo sapiens	394	Microarray
250848	protein	10	NAT2	Homo sapiens	575	Mass spectrometry [LTQ]
254552	protein	10	NAT2	Homo sapiens	577	Mass spectrometry [LTQ]
256407	protein	10	NAT2	Homo sapiens	578	Mass spectrometry [LTQ]
269956	protein	10	NAT2	Homo sapiens	584	Mass spectrometry [LTQ]
270846	protein	10	NAT2	Homo sapiens	585	Mass spectrometry [LTQ]
275060	protein	10	NAT2	Homo sapiens	587	Mass spectrometry [LTQ]
300649	protein	10	NAT2	Homo sapiens	599	Mass spectrometry [LTQ]
303456	protein	10	NAT2	Homo sapiens	601	Mass spectrometry [LTQ]
304293	protein	10	NAT2	Homo sapiens	602	Mass spectrometry [LTQ]
306350	protein	10	NAT2	Homo sapiens	603	Mass spectrometry [LTQ]
307954	protein	10	NAT2	Homo sapiens	604	Mass spectrometry [LTQ]
314744	protein	10	NAT2	Homo sapiens	607	Mass spectrometry [LTQ]
331283	protein	10	NAT2	Homo sapiens	617	Mass spectrometry [LTQ]
334201	protein	10	NAT2	Homo sapiens	619	Mass spectrometry [LTQ]
335412	protein	10	NAT2	Homo sapiens	620	Mass spectrometry [LTQ]
346246	protein	10	NAT2	Homo sapiens	625	Mass spectrometry [LTQ]
349484	protein	10	NAT2	Homo sapiens	627	Mass spectrometry [LTQ]
351077	protein	10	NAT2	Homo sapiens	628	Mass spectrometry [LTQ]
353381	protein	10	NAT2	Homo sapiens	629	Mass spectrometry [LTQ]
357892	protein	10	NAT2	Homo sapiens	631	Mass spectrometry [LTQ]
748	protein	12	SERPINA3	Homo sapiens	13	Mass spectrometry
2617	protein	12	SERPINA3	Homo sapiens	63	Mass spectrometry
15725	protein	12	SERPINA3	Homo sapiens	157	Mass spectrometry [LTQ]
16172	protein	12	SERPINA3	Homo sapiens	158	Mass spectrometry [LTQ]
16542	protein	12	SERPINA3	Homo sapiens	159	Mass spectrometry [LTQ]
19407	mrna	12	SERPINA3	Homo sapiens	203	Microarray
48063	protein	12	SERPINA3	Homo sapiens	382	Mass spectrometry
48389	protein	12	SERPINA3	Homo sapiens	383	Mass spectrometry
52115	protein	12	SERPINA3	Homo sapiens	389	Mass spectrometry
59041	protein	12	SERPINA3	Homo sapiens	412	Mass spectrometry
63085	protein	12	SERPINA3	Homo sapiens	429	Mass spectrometry
63585	protein	12	SERPINA3	Homo sapiens	430	Mass spectrometry
64085	protein	12	SERPINA3	Homo sapiens	431	Mass spectrometry
65176	protein	12	SERPINA3	Homo sapiens	437	Mass spectrometry
69234	protein	12	SERPINA3	Homo sapiens	443	Mass spectrometry
73981	protein	12	SERPINA3	Homo sapiens	473	Mass spectrometry
74892	protein	12	SERPINA3	Homo sapiens	478	Mass spectrometry
75508	protein	12	SERPINA3	Homo sapiens	479	Mass spectrometry
89709	protein	12	SERPINA3	Homo sapiens	498	Mass spectrometry
92830	protein	12	SERPINA3	Homo sapiens	507	Mass spectrometry
93153	protein	12	SERPINA3	Homo sapiens	508	Mass spectrometry
93327	protein	12	SERPINA3	Homo sapiens	512	Mass spectrometry
94201	protein	12	SERPINA3	Homo sapiens	513	Mass spectrometry
97188	protein	12	SERPINA3	Homo sapiens	519	Mass spectrometry
100096	protein	12	SERPINA3	Homo sapiens	526	Mass spectrometry
100517	protein	12	SERPINA3	Homo sapiens	527	Mass spectrometry
104652	protein	12	SERPINA3	Homo sapiens	538	Mass spectrometry
108020	protein	12	SERPINA3	Homo sapiens	541	Mass spectrometry
108138	protein	12	SERPINA3	Homo sapiens	542	Mass spectrometry
249987	protein	12	SERPINA3	Homo sapiens	574	Mass spectrometry [LTQ-Orbitrap Elite, Q-Exactive]
255297	protein	12	SERPINA3	Homo sapiens	577	Mass spectrometry [LTQ]
256754	protein	12	SERPINA3	Homo sapiens	578	Mass spectrometry [LTQ]
268091	protein	12	SERPINA3	Homo sapiens	583	Mass spectrometry [LTQ]
278037	protein	12	SERPINA3	Homo sapiens	588	Mass spectrometry [LTQ]
279019	protein	12	SERPINA3	Homo sapiens	589	Mass spectrometry [LTQ]
281098	protein	12	SERPINA3	Homo sapiens	590	Mass spectrometry [LTQ]
286356	protein	12	SERPINA3	Homo sapiens	592	Mass spectrometry [LTQ]
296972	protein	12	SERPINA3	Homo sapiens	597	Mass spectrometry [LTQ]
297571	protein	12	SERPINA3	Homo sapiens	598	Mass spectrometry [LTQ]
299075	protein	12	SERPINA3	Homo sapiens	599	Mass spectrometry [LTQ]
300697	protein	12	SERPINA3	Homo sapiens	600	Mass spectrometry [LTQ]
309360	protein	12	SERPINA3	Homo sapiens	604	Mass spectrometry [LTQ]
310577	protein	12	SERPINA3	Homo sapiens	605	Mass spectrometry [LTQ]
314382	protein	12	SERPINA3	Homo sapiens	607	Mass spectrometry [LTQ]
317939	protein	12	SERPINA3	Homo sapiens	609	Mass spectrometry [LTQ]
320919	protein	12	SERPINA3	Homo sapiens	611	Mass spectrometry [LTQ]
327289	protein	12	SERPINA3	Homo sapiens	615	Mass spectrometry [LTQ]
330241	protein	12	SERPINA3	Homo sapiens	617	Mass spectrometry [LTQ]
331843	protein	12	SERPINA3	Homo sapiens	618	Mass spectrometry [LTQ]
344594	protein	12	SERPINA3	Homo sapiens	624	Mass spectrometry [LTQ]
349781	protein	12	SERPINA3	Homo sapiens	627	Mass spectrometry [LTQ]
351226	protein	12	SERPINA3	Homo sapiens	628	Mass spectrometry [LTQ]
364539	protein	12	SERPINA3	Homo sapiens	650	Mass spectrometry
364540	protein	12	SERPINA3	Homo sapiens	651	Mass spectrometry
364541	protein	12	SERPINA3	Homo sapiens	680	Mass spectrometry
364542	protein	12	SERPINA3	Homo sapiens	681	Mass spectrometry
364543	protein	12	SERPINA3	Homo sapiens	682	Mass spectrometry
364544	protein	12	SERPINA3	Homo sapiens	683	Mass spectrometry
364545	protein	12	SERPINA3	Homo sapiens	684	Mass spectrometry
364546	protein	12	SERPINA3	Homo sapiens	685	Mass spectrometry
364547	protein	12	SERPINA3	Homo sapiens	726	Mass spectrometry
364548	protein	12	SERPINA3	Homo sapiens	899	Mass spectrometry
364549	protein	12	SERPINA3	Homo sapiens	951	Mass spectrometry
364550	protein	12	SERPINA3	Homo sapiens	952	Mass spectrometry
364551	protein	12	SERPINA3	Homo sapiens	954	Mass spectrometry
364552	protein	12	SERPINA3	Homo sapiens	955	Mass spectrometry
364553	protein	12	SERPINA3	Homo sapiens	956	Mass spectrometry
364554	protein	12	SERPINA3	Homo sapiens	957	Mass spectrometry
364555	protein	12	SERPINA3	Homo sapiens	976	Mass spectrometry
364556	protein	12	SERPINA3	Homo sapiens	1027	Mass spectrometry
364557	protein	12	SERPINA3	Homo sapiens	1162	Mass spectrometry
364558	protein	12	SERPINA3	Homo sapiens	1258	Mass spectrometry
492538	protein	12	SERPINA3	Homo sapiens	1223	Mass spectrometry
492539	protein	12	SERPINA3	Homo sapiens	1224	Mass spectrometry
108050	protein	13	AADAC	Homo sapiens	541	Mass spectrometry
108168	protein	13	AADAC	Homo sapiens	542	Mass spectrometry
19574	mrna	14	AAMP	Homo sapiens	203	Microarray
25766	mrna	14	AAMP	Homo sapiens	303	Microarray [Illumina]
108105	protein	14	AAMP	Homo sapiens	541	Mass spectrometry
108223	protein	14	AAMP	Homo sapiens	542	Mass spectrometry
364559	protein	14	AAMP	Homo sapiens	889	Mass spectrometry
364560	protein	14	AAMP	Homo sapiens	890	Mass spectrometry
364561	protein	14	AAMP	Homo sapiens	893	Mass spectrometry
364562	protein	14	AAMP	Homo sapiens	894	Mass spectrometry
364563	protein	14	AAMP	Homo sapiens	895	Mass spectrometry
364564	protein	14	AAMP	Homo sapiens	977	Mass spectrometry
19694	mrna	15	AANAT	Homo sapiens	203	Microarray
108108	protein	15	AANAT	Homo sapiens	541	Mass spectrometry
108226	protein	15	AANAT	Homo sapiens	542	Mass spectrometry
5601	protein	16	AARS	Homo sapiens	79	Mass spectrometry
5602	protein	16	AARS	Homo sapiens	80	Mass spectrometry
5603	protein	16	AARS	Homo sapiens	81	Mass spectrometry
16543	protein	16	AARS	Homo sapiens	159	Mass spectrometry [LTQ]
19766	mrna	16	AARS	Homo sapiens	203	Microarray
25767	mrna	16	AARS	Homo sapiens	303	Microarray [Illumina]
37227	protein	16	AARS	Homo sapiens	308	Mass spectrometry [MALDI TOF/TOF]|Mass spectrometry [Q-TOF]
38991	protein	16	AARS	Homo sapiens	307	Mass spectrometry [MALDI TOF/TOF]|Mass spectrometry [Q-TOF]
41510	protein	16	AARS	Homo sapiens	348	Mass spectrometry [Orbitrap]
44195	protein	16	AARS	Homo sapiens	369	Mass spectrometry
53676	protein	16	AARS	Homo sapiens	393	Mass spectrometry
55116	protein	16	AARS	Homo sapiens	401	Mass spectrometry
55736	protein	16	AARS	Homo sapiens	402	Mass spectrometry
56356	protein	16	AARS	Homo sapiens	403	Mass spectrometry
56976	protein	16	AARS	Homo sapiens	404	Mass spectrometry
58513	protein	16	AARS	Homo sapiens	411	Mass spectrometry
62579	protein	16	AARS	Homo sapiens	428	Mass spectrometry
65949	protein	16	AARS	Homo sapiens	437	Mass spectrometry
70700	protein	16	AARS	Homo sapiens	453	Mass spectrometry
72125	protein	16	AARS	Homo sapiens	467	Mass spectrometry
73049	protein	16	AARS	Homo sapiens	468	Mass spectrometry
74383	protein	16	AARS	Homo sapiens	473	Mass spectrometry
76508	protein	16	AARS	Homo sapiens	480	Mass spectrometry
77658	protein	16	AARS	Homo sapiens	481	Mass spectrometry
78808	protein	16	AARS	Homo sapiens	482	Mass spectrometry
80708	protein	16	AARS	Homo sapiens	486	Mass spectrometry
81806	protein	16	AARS	Homo sapiens	487	Mass spectrometry
83397	protein	16	AARS	Homo sapiens	488	Mass spectrometry
86021	protein	16	AARS	Homo sapiens	492	Mass spectrometry
88058	protein	16	AARS	Homo sapiens	493	Mass spectrometry
95434	protein	16	AARS	Homo sapiens	517	Mass spectrometry
96482	protein	16	AARS	Homo sapiens	518	Mass spectrometry
98265	protein	16	AARS	Homo sapiens	520	Mass spectrometry
101319	protein	16	AARS	Homo sapiens	534	Mass spectrometry
102196	protein	16	AARS	Homo sapiens	535	Mass spectrometry
103073	protein	16	AARS	Homo sapiens	536	Mass spectrometry
103950	protein	16	AARS	Homo sapiens	537	Mass spectrometry
105155	protein	16	AARS	Homo sapiens	538	Mass spectrometry
106906	protein	16	AARS	Homo sapiens	540	Mass spectrometry
108077	protein	16	AARS	Homo sapiens	541	Mass spectrometry
108195	protein	16	AARS	Homo sapiens	542	Mass spectrometry
108682	protein	16	AARS	Homo sapiens	545	Mass spectrometry
109046	protein	16	AARS	Homo sapiens	546	Mass spectrometry
109619	protein	16	AARS	Homo sapiens	549	Mass spectrometry
110661	protein	16	AARS	Homo sapiens	550	Mass spectrometry
111943	protein	16	AARS	Homo sapiens	551	Mass spectrometry
121381	protein	16	AARS	Homo sapiens	562	Mass spectrometry [LTQ]
123573	protein	16	AARS	Homo sapiens	563	Mass spectrometry [LTQ]
125863	protein	16	AARS	Homo sapiens	564	Mass spectrometry [LTQ]
127787	protein	16	AARS	Homo sapiens	565	Mass spectrometry [LTQ ORBITRAP]
248437	protein	16	AARS	Homo sapiens	574	Mass spectrometry [LTQ-Orbitrap Elite, Q-Exactive]
251290	protein	16	AARS	Homo sapiens	575	Mass spectrometry [LTQ]
254715	protein	16	AARS	Homo sapiens	577	Mass spectrometry [LTQ]
273890	protein	16	AARS	Homo sapiens	586	Mass spectrometry [LTQ]
297142	protein	16	AARS	Homo sapiens	597	Mass spectrometry [LTQ]
297642	protein	16	AARS	Homo sapiens	598	Mass spectrometry [LTQ]
299100	protein	16	AARS	Homo sapiens	599	Mass spectrometry [LTQ]
300707	protein	16	AARS	Homo sapiens	600	Mass spectrometry [LTQ]
302544	protein	16	AARS	Homo sapiens	601	Mass spectrometry [LTQ]
307094	protein	16	AARS	Homo sapiens	603	Mass spectrometry [LTQ]
308187	protein	16	AARS	Homo sapiens	604	Mass spectrometry [LTQ]
310150	protein	16	AARS	Homo sapiens	605	Mass spectrometry [LTQ]
312087	protein	16	AARS	Homo sapiens	606	Mass spectrometry [LTQ]
316165	protein	16	AARS	Homo sapiens	608	Mass spectrometry [LTQ]
319063	protein	16	AARS	Homo sapiens	610	Mass spectrometry [LTQ]
324535	protein	16	AARS	Homo sapiens	613	Mass spectrometry [LTQ]
330723	protein	16	AARS	Homo sapiens	617	Mass spectrometry [LTQ]
332000	protein	16	AARS	Homo sapiens	618	Mass spectrometry [LTQ]
335869	protein	16	AARS	Homo sapiens	620	Mass spectrometry [LTQ]
336991	protein	16	AARS	Homo sapiens	621	Mass spectrometry [LTQ]
347941	protein	16	AARS	Homo sapiens	626	Mass spectrometry [LTQ]
364565	protein	16	AARS	Homo sapiens	680	Mass spectrometry
364566	protein	16	AARS	Homo sapiens	681	Mass spectrometry
364567	protein	16	AARS	Homo sapiens	682	Mass spectrometry
364568	protein	16	AARS	Homo sapiens	683	Mass spectrometry
364569	protein	16	AARS	Homo sapiens	684	Mass spectrometry
364570	protein	16	AARS	Homo sapiens	685	Mass spectrometry
364571	protein	16	AARS	Homo sapiens	696	Mass spectrometry
364572	protein	16	AARS	Homo sapiens	697	Mass spectrometry
364573	protein	16	AARS	Homo sapiens	709	Mass spectrometry
364574	protein	16	AARS	Homo sapiens	712	Mass spectrometry
364575	protein	16	AARS	Homo sapiens	714	Mass spectrometry
364576	protein	16	AARS	Homo sapiens	715	Mass spectrometry
364577	protein	16	AARS	Homo sapiens	725	Mass spectrometry
364578	protein	16	AARS	Homo sapiens	851	Mass spectrometry
364579	protein	16	AARS	Homo sapiens	855	Mass spectrometry
364580	protein	16	AARS	Homo sapiens	899	Mass spectrometry
364581	protein	16	AARS	Homo sapiens	900	Mass spectrometry
364582	protein	16	AARS	Homo sapiens	901	Mass spectrometry
364583	protein	16	AARS	Homo sapiens	902	Mass spectrometry
364584	protein	16	AARS	Homo sapiens	905	Mass spectrometry
364585	protein	16	AARS	Homo sapiens	906	Mass spectrometry
364586	protein	16	AARS	Homo sapiens	930	Mass spectrometry
364587	protein	16	AARS	Homo sapiens	931	Mass spectrometry
364588	protein	16	AARS	Homo sapiens	951	Mass spectrometry
364589	protein	16	AARS	Homo sapiens	955	Mass spectrometry
364590	protein	16	AARS	Homo sapiens	956	Mass spectrometry
364591	protein	16	AARS	Homo sapiens	957	Mass spectrometry
364592	protein	16	AARS	Homo sapiens	963	Mass spectrometry
364593	protein	16	AARS	Homo sapiens	992	Mass spectrometry
364594	protein	16	AARS	Homo sapiens	993	Mass spectrometry
364595	protein	16	AARS	Homo sapiens	994	Mass spectrometry
364596	protein	16	AARS	Homo sapiens	995	Mass spectrometry
364597	protein	16	AARS	Homo sapiens	1008	Mass spectrometry
364598	protein	16	AARS	Homo sapiens	1049	Mass spectrometry
364599	protein	16	AARS	Homo sapiens	1050	Mass spectrometry
364600	protein	16	AARS	Homo sapiens	1059	Mass spectrometry
364601	protein	16	AARS	Homo sapiens	1060	Mass spectrometry
364602	protein	16	AARS	Homo sapiens	1061	Mass spectrometry
364603	protein	16	AARS	Homo sapiens	1062	Mass spectrometry
364604	protein	16	AARS	Homo sapiens	1063	Mass spectrometry
364605	protein	16	AARS	Homo sapiens	1064	Mass spectrometry
364606	protein	16	AARS	Homo sapiens	1105	Mass spectrometry
364607	protein	16	AARS	Homo sapiens	1106	Mass spectrometry
364608	protein	16	AARS	Homo sapiens	1107	Mass spectrometry
364609	protein	16	AARS	Homo sapiens	1108	Mass spectrometry
364610	protein	16	AARS	Homo sapiens	1109	Mass spectrometry
364611	protein	16	AARS	Homo sapiens	1114	Mass spectrometry
364612	protein	16	AARS	Homo sapiens	1138	Mass spectrometry
364613	protein	16	AARS	Homo sapiens	1207	Mass spectrometry
364614	protein	16	AARS	Homo sapiens	1208	Mass spectrometry
364615	protein	16	AARS	Homo sapiens	1209	Mass spectrometry
364616	protein	16	AARS	Homo sapiens	1210	Mass spectrometry
364617	protein	16	AARS	Homo sapiens	1211	Mass spectrometry
364618	protein	16	AARS	Homo sapiens	1212	Mass spectrometry
364619	protein	16	AARS	Homo sapiens	1214	Mass spectrometry
25768	mrna	18	ABAT	Homo sapiens	303	Microarray [Illumina]
66231	protein	18	ABAT	Homo sapiens	437	Mass spectrometry
80935	protein	18	ABAT	Homo sapiens	486	Mass spectrometry
82033	protein	18	ABAT	Homo sapiens	487	Mass spectrometry
83624	protein	18	ABAT	Homo sapiens	488	Mass spectrometry
108095	protein	18	ABAT	Homo sapiens	541	Mass spectrometry
108213	protein	18	ABAT	Homo sapiens	542	Mass spectrometry
127832	protein	18	ABAT	Homo sapiens	565	Mass spectrometry [LTQ ORBITRAP]
364620	protein	18	ABAT	Homo sapiens	899	Mass spectrometry
364621	protein	18	ABAT	Homo sapiens	906	Mass spectrometry
364622	protein	18	ABAT	Homo sapiens	931	Mass spectrometry
108014	protein	19	ABCA1	Homo sapiens	541	Mass spectrometry
108132	protein	19	ABCA1	Homo sapiens	542	Mass spectrometry
123633	protein	19	ABCA1	Homo sapiens	563	Mass spectrometry [LTQ]
125908	protein	19	ABCA1	Homo sapiens	564	Mass spectrometry [LTQ]
260271	protein	19	ABCA1	Homo sapiens	579	Mass spectrometry [LTQ]
266091	protein	19	ABCA1	Homo sapiens	582	Mass spectrometry [LTQ]
280524	protein	19	ABCA1	Homo sapiens	589	Mass spectrometry [LTQ]
281822	protein	19	ABCA1	Homo sapiens	590	Mass spectrometry [LTQ]
286636	protein	19	ABCA1	Homo sapiens	592	Mass spectrometry [LTQ]
288305	protein	19	ABCA1	Homo sapiens	593	Mass spectrometry [LTQ]
300370	protein	19	ABCA1	Homo sapiens	599	Mass spectrometry [LTQ]
315368	protein	19	ABCA1	Homo sapiens	607	Mass spectrometry [LTQ]
332895	protein	19	ABCA1	Homo sapiens	618	Mass spectrometry [LTQ]
333487	protein	19	ABCA1	Homo sapiens	619	Mass spectrometry [LTQ]
337549	protein	19	ABCA1	Homo sapiens	621	Mass spectrometry [LTQ]
339177	protein	19	ABCA1	Homo sapiens	622	Mass spectrometry [LTQ]
343929	protein	19	ABCA1	Homo sapiens	624	Mass spectrometry [LTQ]
347483	protein	19	ABCA1	Homo sapiens	626	Mass spectrometry [LTQ]
348599	protein	19	ABCA1	Homo sapiens	627	Mass spectrometry [LTQ]
350654	protein	19	ABCA1	Homo sapiens	628	Mass spectrometry [LTQ]
353240	protein	19	ABCA1	Homo sapiens	629	Mass spectrometry [LTQ]
357860	protein	19	ABCA1	Homo sapiens	631	Mass spectrometry [LTQ]
363395	protein	19	ABCA1	Homo sapiens	634	Mass spectrometry [LTQ]
364623	protein	19	ABCA1	Homo sapiens	889	Mass spectrometry
364624	protein	19	ABCA1	Homo sapiens	890	Mass spectrometry
364625	protein	19	ABCA1	Homo sapiens	891	Mass spectrometry
364626	protein	19	ABCA1	Homo sapiens	893	Mass spectrometry
364627	protein	19	ABCA1	Homo sapiens	894	Mass spectrometry
364628	protein	19	ABCA1	Homo sapiens	895	Mass spectrometry
364629	protein	19	ABCA1	Homo sapiens	902	Mass spectrometry
364630	protein	19	ABCA1	Homo sapiens	1136	Mass spectrometry
25769	mrna	20	ABCA2	Homo sapiens	303	Microarray [Illumina]
108116	protein	20	ABCA2	Homo sapiens	541	Mass spectrometry
108234	protein	20	ABCA2	Homo sapiens	542	Mass spectrometry
113658	mRNA	20	ABCA2	Homo sapiens	394	Microarray
258229	protein	20	ABCA2	Homo sapiens	578	Mass spectrometry [LTQ]
268150	protein	20	ABCA2	Homo sapiens	583	Mass spectrometry [LTQ]
268943	protein	20	ABCA2	Homo sapiens	584	Mass spectrometry [LTQ]
280310	protein	20	ABCA2	Homo sapiens	589	Mass spectrometry [LTQ]
287126	protein	20	ABCA2	Homo sapiens	592	Mass spectrometry [LTQ]
288566	protein	20	ABCA2	Homo sapiens	593	Mass spectrometry [LTQ]
292778	protein	20	ABCA2	Homo sapiens	595	Mass spectrometry [LTQ]
294586	protein	20	ABCA2	Homo sapiens	596	Mass spectrometry [LTQ]
313657	protein	20	ABCA2	Homo sapiens	606	Mass spectrometry [LTQ]
316639	protein	20	ABCA2	Homo sapiens	608	Mass spectrometry [LTQ]
319204	protein	20	ABCA2	Homo sapiens	610	Mass spectrometry [LTQ]
324565	protein	20	ABCA2	Homo sapiens	613	Mass spectrometry [LTQ]
325379	protein	20	ABCA2	Homo sapiens	614	Mass spectrometry [LTQ]
332601	protein	20	ABCA2	Homo sapiens	618	Mass spectrometry [LTQ]
355125	protein	20	ABCA2	Homo sapiens	629	Mass spectrometry [LTQ]
355935	protein	20	ABCA2	Homo sapiens	630	Mass spectrometry [LTQ]
357352	protein	20	ABCA2	Homo sapiens	631	Mass spectrometry [LTQ]
358781	protein	20	ABCA2	Homo sapiens	632	Mass spectrometry [LTQ]
25770	mrna	21	ABCA3	Homo sapiens	303	Microarray [Illumina]
108113	protein	21	ABCA3	Homo sapiens	541	Mass spectrometry
108231	protein	21	ABCA3	Homo sapiens	542	Mass spectrometry
114747	mRNA	21	ABCA3	Homo sapiens	394	Microarray
364631	protein	21	ABCA3	Homo sapiens	971	Mass spectrometry
25771	mrna	22	ABCB7	Homo sapiens	303	Microarray [Illumina]
108012	protein	22	ABCB7	Homo sapiens	541	Mass spectrometry
108130	protein	22	ABCB7	Homo sapiens	542	Mass spectrometry
121501	protein	22	ABCB7	Homo sapiens	562	Mass spectrometry [LTQ]
123703	protein	22	ABCB7	Homo sapiens	563	Mass spectrometry [LTQ]
20129	mrna	23	ABCF1	Homo sapiens	203	Microarray
25772	mrna	23	ABCF1	Homo sapiens	303	Microarray [Illumina]
58736	protein	23	ABCF1	Homo sapiens	411	Mass spectrometry
66966	protein	23	ABCF1	Homo sapiens	437	Mass spectrometry
76767	protein	23	ABCF1	Homo sapiens	480	Mass spectrometry
77917	protein	23	ABCF1	Homo sapiens	481	Mass spectrometry
79067	protein	23	ABCF1	Homo sapiens	482	Mass spectrometry
86576	protein	23	ABCF1	Homo sapiens	492	Mass spectrometry
88613	protein	23	ABCF1	Homo sapiens	493	Mass spectrometry
101614	protein	23	ABCF1	Homo sapiens	534	Mass spectrometry
102491	protein	23	ABCF1	Homo sapiens	535	Mass spectrometry
103368	protein	23	ABCF1	Homo sapiens	536	Mass spectrometry
104245	protein	23	ABCF1	Homo sapiens	537	Mass spectrometry
105810	protein	23	ABCF1	Homo sapiens	538	Mass spectrometry
108111	protein	23	ABCF1	Homo sapiens	541	Mass spectrometry
108229	protein	23	ABCF1	Homo sapiens	542	Mass spectrometry
121541	protein	23	ABCF1	Homo sapiens	562	Mass spectrometry [LTQ]
123744	protein	23	ABCF1	Homo sapiens	563	Mass spectrometry [LTQ]
126000	protein	23	ABCF1	Homo sapiens	564	Mass spectrometry [LTQ]
127937	protein	23	ABCF1	Homo sapiens	565	Mass spectrometry [LTQ ORBITRAP]
252066	protein	23	ABCF1	Homo sapiens	575	Mass spectrometry [LTQ]
254988	protein	23	ABCF1	Homo sapiens	577	Mass spectrometry [LTQ]
262216	protein	23	ABCF1	Homo sapiens	580	Mass spectrometry [LTQ]
263354	protein	23	ABCF1	Homo sapiens	581	Mass spectrometry [LTQ]
273602	protein	23	ABCF1	Homo sapiens	586	Mass spectrometry [LTQ]
285043	protein	23	ABCF1	Homo sapiens	591	Mass spectrometry [LTQ]
293813	protein	23	ABCF1	Homo sapiens	595	Mass spectrometry [LTQ]
302122	protein	23	ABCF1	Homo sapiens	600	Mass spectrometry [LTQ]
305057	protein	23	ABCF1	Homo sapiens	602	Mass spectrometry [LTQ]
308945	protein	23	ABCF1	Homo sapiens	604	Mass spectrometry [LTQ]
314864	protein	23	ABCF1	Homo sapiens	607	Mass spectrometry [LTQ]
324795	protein	23	ABCF1	Homo sapiens	613	Mass spectrometry [LTQ]
338630	protein	23	ABCF1	Homo sapiens	621	Mass spectrometry [LTQ]
339613	protein	23	ABCF1	Homo sapiens	622	Mass spectrometry [LTQ]
340988	protein	23	ABCF1	Homo sapiens	623	Mass spectrometry [LTQ]
364632	protein	23	ABCF1	Homo sapiens	680	Mass spectrometry
364633	protein	23	ABCF1	Homo sapiens	681	Mass spectrometry
364634	protein	23	ABCF1	Homo sapiens	682	Mass spectrometry
364635	protein	23	ABCF1	Homo sapiens	683	Mass spectrometry
364636	protein	23	ABCF1	Homo sapiens	684	Mass spectrometry
364637	protein	23	ABCF1	Homo sapiens	685	Mass spectrometry
364638	protein	23	ABCF1	Homo sapiens	715	Mass spectrometry
364639	protein	23	ABCF1	Homo sapiens	893	Mass spectrometry
364640	protein	23	ABCF1	Homo sapiens	895	Mass spectrometry
364641	protein	23	ABCF1	Homo sapiens	901	Mass spectrometry
364642	protein	23	ABCF1	Homo sapiens	902	Mass spectrometry
364643	protein	23	ABCF1	Homo sapiens	992	Mass spectrometry
364644	protein	23	ABCF1	Homo sapiens	993	Mass spectrometry
364645	protein	23	ABCF1	Homo sapiens	994	Mass spectrometry
364646	protein	23	ABCF1	Homo sapiens	995	Mass spectrometry
364647	protein	23	ABCF1	Homo sapiens	1005	Mass spectrometry
364648	protein	23	ABCF1	Homo sapiens	1258	Mass spectrometry
71124	protein	24	ABCA4	Homo sapiens	461	Mass spectrometry
108093	protein	24	ABCA4	Homo sapiens	541	Mass spectrometry
108211	protein	24	ABCA4	Homo sapiens	542	Mass spectrometry
20352	mrna	25	ABL1	Homo sapiens	203	Microarray
25773	mrna	25	ABL1	Homo sapiens	303	Microarray [Illumina]
364649	protein	25	ABL1	Homo sapiens	991	Mass spectrometry
13488	protein	26	ABP1	Homo sapiens	102	Mass spectrometry
25774	mrna	26	ABP1	Homo sapiens	303	Microarray [Illumina]
41511	protein	26	ABP1	Homo sapiens	349	Mass spectrometry [Orbitrap]
65578	protein	26	ABP1	Homo sapiens	437	Mass spectrometry
93609	protein	26	ABP1	Homo sapiens	512	Mass spectrometry
94483	protein	26	ABP1	Homo sapiens	513	Mass spectrometry
108047	protein	26	ABP1	Homo sapiens	541	Mass spectrometry
108165	protein	26	ABP1	Homo sapiens	542	Mass spectrometry
364650	protein	26	ABP1	Homo sapiens	725	Mass spectrometry
25775	mrna	27	ABL2	Homo sapiens	303	Microarray [Illumina]
108075	protein	27	ABL2	Homo sapiens	541	Mass spectrometry
108193	protein	27	ABL2	Homo sapiens	542	Mass spectrometry
115845	mRNA	27	ABL2	Homo sapiens	394	Microarray
126164	protein	27	ABL2	Homo sapiens	564	Mass spectrometry [LTQ]
65528	protein	28	ABO	Homo sapiens	437	Mass spectrometry
108042	protein	28	ABO	Homo sapiens	541	Mass spectrometry
108160	protein	28	ABO	Homo sapiens	542	Mass spectrometry
20836	mrna	29	ABR	Homo sapiens	203	Microarray
25776	mrna	29	ABR	Homo sapiens	303	Microarray [Illumina]
66355	protein	29	ABR	Homo sapiens	437	Mass spectrometry
108103	protein	29	ABR	Homo sapiens	541	Mass spectrometry
108221	protein	29	ABR	Homo sapiens	542	Mass spectrometry
121803	protein	29	ABR	Homo sapiens	562	Mass spectrometry [LTQ]
124016	protein	29	ABR	Homo sapiens	563	Mass spectrometry [LTQ]
126221	protein	29	ABR	Homo sapiens	564	Mass spectrometry [LTQ]
128152	protein	29	ABR	Homo sapiens	565	Mass spectrometry [LTQ ORBITRAP]
257980	protein	29	ABR	Homo sapiens	578	Mass spectrometry [LTQ]
259186	protein	29	ABR	Homo sapiens	579	Mass spectrometry [LTQ]
276232	protein	29	ABR	Homo sapiens	587	Mass spectrometry [LTQ]
287397	protein	29	ABR	Homo sapiens	592	Mass spectrometry [LTQ]
288715	protein	29	ABR	Homo sapiens	593	Mass spectrometry [LTQ]
300395	protein	29	ABR	Homo sapiens	599	Mass spectrometry [LTQ]
317252	protein	29	ABR	Homo sapiens	608	Mass spectrometry [LTQ]
319415	protein	29	ABR	Homo sapiens	610	Mass spectrometry [LTQ]
326041	protein	29	ABR	Homo sapiens	614	Mass spectrometry [LTQ]
330559	protein	29	ABR	Homo sapiens	617	Mass spectrometry [LTQ]
333999	protein	29	ABR	Homo sapiens	619	Mass spectrometry [LTQ]
337738	protein	29	ABR	Homo sapiens	621	Mass spectrometry [LTQ]
347965	protein	29	ABR	Homo sapiens	626	Mass spectrometry [LTQ]
352085	protein	29	ABR	Homo sapiens	628	Mass spectrometry [LTQ]
356405	protein	29	ABR	Homo sapiens	630	Mass spectrometry [LTQ]
357558	protein	29	ABR	Homo sapiens	631	Mass spectrometry [LTQ]
358868	protein	29	ABR	Homo sapiens	632	Mass spectrometry [LTQ]
362725	protein	29	ABR	Homo sapiens	634	Mass spectrometry [LTQ]
364651	protein	29	ABR	Homo sapiens	696	Mass spectrometry
364652	protein	29	ABR	Homo sapiens	697	Mass spectrometry
364653	protein	29	ABR	Homo sapiens	973	Mass spectrometry
364654	protein	29	ABR	Homo sapiens	1049	Mass spectrometry
364655	protein	29	ABR	Homo sapiens	1050	Mass spectrometry
20935	mrna	30	ACAA1	Homo sapiens	203	Microarray
25777	mrna	30	ACAA1	Homo sapiens	303	Microarray [Illumina]
55232	protein	30	ACAA1	Homo sapiens	401	Mass spectrometry
55852	protein	30	ACAA1	Homo sapiens	402	Mass spectrometry
56472	protein	30	ACAA1	Homo sapiens	403	Mass spectrometry
57092	protein	30	ACAA1	Homo sapiens	404	Mass spectrometry
65367	protein	30	ACAA1	Homo sapiens	437	Mass spectrometry
76316	protein	30	ACAA1	Homo sapiens	480	Mass spectrometry
77466	protein	30	ACAA1	Homo sapiens	481	Mass spectrometry
78616	protein	30	ACAA1	Homo sapiens	482	Mass spectrometry
82579	protein	30	ACAA1	Homo sapiens	487	Mass spectrometry
84170	protein	30	ACAA1	Homo sapiens	488	Mass spectrometry
108029	protein	30	ACAA1	Homo sapiens	541	Mass spectrometry
108147	protein	30	ACAA1	Homo sapiens	542	Mass spectrometry
121834	protein	30	ACAA1	Homo sapiens	562	Mass spectrometry [LTQ]
124047	protein	30	ACAA1	Homo sapiens	563	Mass spectrometry [LTQ]
126245	protein	30	ACAA1	Homo sapiens	564	Mass spectrometry [LTQ]
128180	protein	30	ACAA1	Homo sapiens	565	Mass spectrometry [LTQ ORBITRAP]
255330	protein	30	ACAA1	Homo sapiens	577	Mass spectrometry [LTQ]
256770	protein	30	ACAA1	Homo sapiens	578	Mass spectrometry [LTQ]
268094	protein	30	ACAA1	Homo sapiens	583	Mass spectrometry [LTQ]
275772	protein	30	ACAA1	Homo sapiens	587	Mass spectrometry [LTQ]
277198	protein	30	ACAA1	Homo sapiens	588	Mass spectrometry [LTQ]
278603	protein	30	ACAA1	Homo sapiens	589	Mass spectrometry [LTQ]
280923	protein	30	ACAA1	Homo sapiens	590	Mass spectrometry [LTQ]
283297	protein	30	ACAA1	Homo sapiens	591	Mass spectrometry [LTQ]
288946	protein	30	ACAA1	Homo sapiens	593	Mass spectrometry [LTQ]
290723	protein	30	ACAA1	Homo sapiens	594	Mass spectrometry [LTQ]
313691	protein	30	ACAA1	Homo sapiens	606	Mass spectrometry [LTQ]
316646	protein	30	ACAA1	Homo sapiens	608	Mass spectrometry [LTQ]
321229	protein	30	ACAA1	Homo sapiens	611	Mass spectrometry [LTQ]
340622	protein	30	ACAA1	Homo sapiens	622	Mass spectrometry [LTQ]
341424	protein	30	ACAA1	Homo sapiens	623	Mass spectrometry [LTQ]
354899	protein	30	ACAA1	Homo sapiens	629	Mass spectrometry [LTQ]
358229	protein	30	ACAA1	Homo sapiens	631	Mass spectrometry [LTQ]
359146	protein	30	ACAA1	Homo sapiens	632	Mass spectrometry [LTQ]
362814	protein	30	ACAA1	Homo sapiens	634	Mass spectrometry [LTQ]
364656	protein	30	ACAA1	Homo sapiens	712	Mass spectrometry
364657	protein	30	ACAA1	Homo sapiens	715	Mass spectrometry
364658	protein	30	ACAA1	Homo sapiens	974	Mass spectrometry
364659	protein	30	ACAA1	Homo sapiens	976	Mass spectrometry
364660	protein	30	ACAA1	Homo sapiens	978	Mass spectrometry
364661	protein	30	ACAA1	Homo sapiens	1071	Mass spectrometry
25778	mrna	31	ACACA	Homo sapiens	303	Microarray [Illumina]
49823	protein	31	ACACA	Homo sapiens	385	Mass spectrometry
50891	protein	31	ACACA	Homo sapiens	386	Mass spectrometry
51959	protein	31	ACACA	Homo sapiens	387	Mass spectrometry
58667	protein	31	ACACA	Homo sapiens	411	Mass spectrometry
66360	protein	31	ACACA	Homo sapiens	437	Mass spectrometry
76110	protein	31	ACACA	Homo sapiens	480	Mass spectrometry
77260	protein	31	ACACA	Homo sapiens	481	Mass spectrometry
78410	protein	31	ACACA	Homo sapiens	482	Mass spectrometry
86310	protein	31	ACACA	Homo sapiens	492	Mass spectrometry
88347	protein	31	ACACA	Homo sapiens	493	Mass spectrometry
101505	protein	31	ACACA	Homo sapiens	534	Mass spectrometry
102382	protein	31	ACACA	Homo sapiens	535	Mass spectrometry
103259	protein	31	ACACA	Homo sapiens	536	Mass spectrometry
104136	protein	31	ACACA	Homo sapiens	537	Mass spectrometry
105495	protein	31	ACACA	Homo sapiens	538	Mass spectrometry
108104	protein	31	ACACA	Homo sapiens	541	Mass spectrometry
108222	protein	31	ACACA	Homo sapiens	542	Mass spectrometry
121865	protein	31	ACACA	Homo sapiens	562	Mass spectrometry [LTQ]
124081	protein	31	ACACA	Homo sapiens	563	Mass spectrometry [LTQ]
126271	protein	31	ACACA	Homo sapiens	564	Mass spectrometry [LTQ]
251691	protein	31	ACACA	Homo sapiens	575	Mass spectrometry [LTQ]
254831	protein	31	ACACA	Homo sapiens	577	Mass spectrometry [LTQ]
256534	protein	31	ACACA	Homo sapiens	578	Mass spectrometry [LTQ]
271905	protein	31	ACACA	Homo sapiens	585	Mass spectrometry [LTQ]
280249	protein	31	ACACA	Homo sapiens	589	Mass spectrometry [LTQ]
287116	protein	31	ACACA	Homo sapiens	592	Mass spectrometry [LTQ]
306150	protein	31	ACACA	Homo sapiens	602	Mass spectrometry [LTQ]
309201	protein	31	ACACA	Homo sapiens	604	Mass spectrometry [LTQ]
310515	protein	31	ACACA	Homo sapiens	605	Mass spectrometry [LTQ]
312195	protein	31	ACACA	Homo sapiens	606	Mass spectrometry [LTQ]
313776	protein	31	ACACA	Homo sapiens	607	Mass spectrometry [LTQ]
317831	protein	31	ACACA	Homo sapiens	609	Mass spectrometry [LTQ]
320903	protein	31	ACACA	Homo sapiens	611	Mass spectrometry [LTQ]
321910	protein	31	ACACA	Homo sapiens	612	Mass spectrometry [LTQ]
323505	protein	31	ACACA	Homo sapiens	613	Mass spectrometry [LTQ]
325108	protein	31	ACACA	Homo sapiens	614	Mass spectrometry [LTQ]
328047	protein	31	ACACA	Homo sapiens	616	Mass spectrometry [LTQ]
329369	protein	31	ACACA	Homo sapiens	617	Mass spectrometry [LTQ]
331597	protein	31	ACACA	Homo sapiens	618	Mass spectrometry [LTQ]
335761	protein	31	ACACA	Homo sapiens	620	Mass spectrometry [LTQ]
342219	protein	31	ACACA	Homo sapiens	623	Mass spectrometry [LTQ]
343502	protein	31	ACACA	Homo sapiens	624	Mass spectrometry [LTQ]
358589	protein	31	ACACA	Homo sapiens	631	Mass spectrometry [LTQ]
364662	protein	31	ACACA	Homo sapiens	862	Mass spectrometry
364663	protein	31	ACACA	Homo sapiens	902	Mass spectrometry
364664	protein	31	ACACA	Homo sapiens	905	Mass spectrometry
364665	protein	31	ACACA	Homo sapiens	906	Mass spectrometry
364666	protein	31	ACACA	Homo sapiens	930	Mass spectrometry
364667	protein	31	ACACA	Homo sapiens	931	Mass spectrometry
364668	protein	31	ACACA	Homo sapiens	992	Mass spectrometry
364669	protein	31	ACACA	Homo sapiens	993	Mass spectrometry
364670	protein	31	ACACA	Homo sapiens	994	Mass spectrometry
364671	protein	31	ACACA	Homo sapiens	995	Mass spectrometry
364672	protein	31	ACACA	Homo sapiens	1075	Mass spectrometry
364673	protein	31	ACACA	Homo sapiens	1076	Mass spectrometry
364674	protein	31	ACACA	Homo sapiens	1207	Mass spectrometry
364675	protein	31	ACACA	Homo sapiens	1208	Mass spectrometry
364676	protein	31	ACACA	Homo sapiens	1209	Mass spectrometry
364677	protein	31	ACACA	Homo sapiens	1210	Mass spectrometry
364678	protein	31	ACACA	Homo sapiens	1211	Mass spectrometry
364679	protein	31	ACACA	Homo sapiens	1214	Mass spectrometry
364680	protein	31	ACACA	Homo sapiens	1256	Mass spectrometry
25779	mrna	32	ACACB	Homo sapiens	303	Microarray [Illumina]
58208	protein	32	ACACB	Homo sapiens	411	Mass spectrometry
108006	protein	32	ACACB	Homo sapiens	541	Mass spectrometry
108124	protein	32	ACACB	Homo sapiens	542	Mass spectrometry
248446	protein	32	ACACB	Homo sapiens	574	Mass spectrometry [LTQ-Orbitrap Elite, Q-Exactive]
272069	protein	32	ACACB	Homo sapiens	585	Mass spectrometry [LTQ]
275439	protein	32	ACACB	Homo sapiens	587	Mass spectrometry [LTQ]
277045	protein	32	ACACB	Homo sapiens	588	Mass spectrometry [LTQ]
282168	protein	32	ACACB	Homo sapiens	590	Mass spectrometry [LTQ]
303918	protein	32	ACACB	Homo sapiens	601	Mass spectrometry [LTQ]
304490	protein	32	ACACB	Homo sapiens	602	Mass spectrometry [LTQ]
308718	protein	32	ACACB	Homo sapiens	604	Mass spectrometry [LTQ]
319890	protein	32	ACACB	Homo sapiens	610	Mass spectrometry [LTQ]
324616	protein	32	ACACB	Homo sapiens	613	Mass spectrometry [LTQ]
325400	protein	32	ACACB	Homo sapiens	614	Mass spectrometry [LTQ]
326361	protein	32	ACACB	Homo sapiens	615	Mass spectrometry [LTQ]
327625	protein	32	ACACB	Homo sapiens	616	Mass spectrometry [LTQ]
334256	protein	32	ACACB	Homo sapiens	619	Mass spectrometry [LTQ]
337836	protein	32	ACACB	Homo sapiens	621	Mass spectrometry [LTQ]
339295	protein	32	ACACB	Homo sapiens	622	Mass spectrometry [LTQ]
357003	protein	32	ACACB	Homo sapiens	630	Mass spectrometry [LTQ]
364681	protein	32	ACACB	Homo sapiens	950	Mass spectrometry
364682	protein	32	ACACB	Homo sapiens	951	Mass spectrometry
364683	protein	32	ACACB	Homo sapiens	952	Mass spectrometry
364684	protein	32	ACACB	Homo sapiens	953	Mass spectrometry
364685	protein	32	ACACB	Homo sapiens	954	Mass spectrometry
364686	protein	32	ACACB	Homo sapiens	955	Mass spectrometry
364687	protein	32	ACACB	Homo sapiens	956	Mass spectrometry
364688	protein	32	ACACB	Homo sapiens	957	Mass spectrometry
364689	protein	32	ACACB	Homo sapiens	992	Mass spectrometry
364690	protein	32	ACACB	Homo sapiens	993	Mass spectrometry
364691	protein	32	ACACB	Homo sapiens	994	Mass spectrometry
364692	protein	32	ACACB	Homo sapiens	995	Mass spectrometry
108057	protein	33	ACADL	Homo sapiens	541	Mass spectrometry
108175	protein	33	ACADL	Homo sapiens	542	Mass spectrometry
25780	mrna	34	ACADM	Homo sapiens	303	Microarray [Illumina]
37228	protein	34	ACADM	Homo sapiens	308	Mass spectrometry [MALDI TOF/TOF]|Mass spectrometry [Q-TOF]
55237	protein	34	ACADM	Homo sapiens	401	Mass spectrometry
55857	protein	34	ACADM	Homo sapiens	402	Mass spectrometry
56477	protein	34	ACADM	Homo sapiens	403	Mass spectrometry
57097	protein	34	ACADM	Homo sapiens	404	Mass spectrometry
58337	protein	34	ACADM	Homo sapiens	411	Mass spectrometry
65426	protein	34	ACADM	Homo sapiens	437	Mass spectrometry
74160	protein	34	ACADM	Homo sapiens	473	Mass spectrometry
89780	protein	34	ACADM	Homo sapiens	498	Mass spectrometry
98100	protein	34	ACADM	Homo sapiens	520	Mass spectrometry
108034	protein	34	ACADM	Homo sapiens	541	Mass spectrometry
108152	protein	34	ACADM	Homo sapiens	542	Mass spectrometry
121925	protein	34	ACADM	Homo sapiens	562	Mass spectrometry [LTQ]
124145	protein	34	ACADM	Homo sapiens	563	Mass spectrometry [LTQ]
128269	protein	34	ACADM	Homo sapiens	565	Mass spectrometry [LTQ ORBITRAP]
253481	protein	34	ACADM	Homo sapiens	576	Mass spectrometry [LTQ]
254194	protein	34	ACADM	Homo sapiens	577	Mass spectrometry [LTQ]
256279	protein	34	ACADM	Homo sapiens	578	Mass spectrometry [LTQ]
261807	protein	34	ACADM	Homo sapiens	580	Mass spectrometry [LTQ]
267878	protein	34	ACADM	Homo sapiens	583	Mass spectrometry [LTQ]
273439	protein	34	ACADM	Homo sapiens	586	Mass spectrometry [LTQ]
274566	protein	34	ACADM	Homo sapiens	587	Mass spectrometry [LTQ]
279389	protein	34	ACADM	Homo sapiens	589	Mass spectrometry [LTQ]
284509	protein	34	ACADM	Homo sapiens	591	Mass spectrometry [LTQ]
307899	protein	34	ACADM	Homo sapiens	603	Mass spectrometry [LTQ]
317066	protein	34	ACADM	Homo sapiens	608	Mass spectrometry [LTQ]
319316	protein	34	ACADM	Homo sapiens	610	Mass spectrometry [LTQ]
320410	protein	34	ACADM	Homo sapiens	611	Mass spectrometry [LTQ]
328810	protein	34	ACADM	Homo sapiens	616	Mass spectrometry [LTQ]
344739	protein	34	ACADM	Homo sapiens	624	Mass spectrometry [LTQ]
345466	protein	34	ACADM	Homo sapiens	625	Mass spectrometry [LTQ]
354746	protein	34	ACADM	Homo sapiens	629	Mass spectrometry [LTQ]
355757	protein	34	ACADM	Homo sapiens	630	Mass spectrometry [LTQ]
361958	protein	34	ACADM	Homo sapiens	633	Mass spectrometry [LTQ]
364693	protein	34	ACADM	Homo sapiens	680	Mass spectrometry
364694	protein	34	ACADM	Homo sapiens	681	Mass spectrometry
364695	protein	34	ACADM	Homo sapiens	682	Mass spectrometry
364696	protein	34	ACADM	Homo sapiens	683	Mass spectrometry
364697	protein	34	ACADM	Homo sapiens	685	Mass spectrometry
364698	protein	34	ACADM	Homo sapiens	712	Mass spectrometry
364699	protein	34	ACADM	Homo sapiens	902	Mass spectrometry
364700	protein	34	ACADM	Homo sapiens	995	Mass spectrometry
25781	mrna	35	ACADS	Homo sapiens	303	Microarray [Illumina]
53546	protein	35	ACADS	Homo sapiens	393	Mass spectrometry
108041	protein	35	ACADS	Homo sapiens	541	Mass spectrometry
108159	protein	35	ACADS	Homo sapiens	542	Mass spectrometry
128280	protein	35	ACADS	Homo sapiens	565	Mass spectrometry [LTQ ORBITRAP]
257829	protein	35	ACADS	Homo sapiens	578	Mass spectrometry [LTQ]
271939	protein	35	ACADS	Homo sapiens	585	Mass spectrometry [LTQ]
272770	protein	35	ACADS	Homo sapiens	586	Mass spectrometry [LTQ]
274246	protein	35	ACADS	Homo sapiens	587	Mass spectrometry [LTQ]
290038	protein	35	ACADS	Homo sapiens	593	Mass spectrometry [LTQ]
293254	protein	35	ACADS	Homo sapiens	595	Mass spectrometry [LTQ]
298355	protein	35	ACADS	Homo sapiens	598	Mass spectrometry [LTQ]
299345	protein	35	ACADS	Homo sapiens	599	Mass spectrometry [LTQ]
300785	protein	35	ACADS	Homo sapiens	600	Mass spectrometry [LTQ]
304541	protein	35	ACADS	Homo sapiens	602	Mass spectrometry [LTQ]
308735	protein	35	ACADS	Homo sapiens	604	Mass spectrometry [LTQ]
313011	protein	35	ACADS	Homo sapiens	606	Mass spectrometry [LTQ]
316491	protein	35	ACADS	Homo sapiens	608	Mass spectrometry [LTQ]
319156	protein	35	ACADS	Homo sapiens	610	Mass spectrometry [LTQ]
324557	protein	35	ACADS	Homo sapiens	613	Mass spectrometry [LTQ]
325375	protein	35	ACADS	Homo sapiens	614	Mass spectrometry [LTQ]
328128	protein	35	ACADS	Homo sapiens	616	Mass spectrometry [LTQ]
338377	protein	35	ACADS	Homo sapiens	621	Mass spectrometry [LTQ]
339513	protein	35	ACADS	Homo sapiens	622	Mass spectrometry [LTQ]
346046	protein	35	ACADS	Homo sapiens	625	Mass spectrometry [LTQ]
346973	protein	35	ACADS	Homo sapiens	626	Mass spectrometry [LTQ]
364701	protein	35	ACADS	Homo sapiens	902	Mass spectrometry
364702	protein	35	ACADS	Homo sapiens	974	Mass spectrometry
364703	protein	35	ACADS	Homo sapiens	977	Mass spectrometry
364704	protein	35	ACADS	Homo sapiens	978	Mass spectrometry
364705	protein	35	ACADS	Homo sapiens	1071	Mass spectrometry
25782	mrna	36	ACADSB	Homo sapiens	303	Microarray [Illumina]
90321	protein	36	ACADSB	Homo sapiens	498	Mass spectrometry
98249	protein	36	ACADSB	Homo sapiens	520	Mass spectrometry
108076	protein	36	ACADSB	Homo sapiens	541	Mass spectrometry
108194	protein	36	ACADSB	Homo sapiens	542	Mass spectrometry
255420	protein	36	ACADSB	Homo sapiens	577	Mass spectrometry [LTQ]
256814	protein	36	ACADSB	Homo sapiens	578	Mass spectrometry [LTQ]
258622	protein	36	ACADSB	Homo sapiens	579	Mass spectrometry [LTQ]
273752	protein	36	ACADSB	Homo sapiens	586	Mass spectrometry [LTQ]
274732	protein	36	ACADSB	Homo sapiens	587	Mass spectrometry [LTQ]
276709	protein	36	ACADSB	Homo sapiens	588	Mass spectrometry [LTQ]
282079	protein	36	ACADSB	Homo sapiens	590	Mass spectrometry [LTQ]
283737	protein	36	ACADSB	Homo sapiens	591	Mass spectrometry [LTQ]
289071	protein	36	ACADSB	Homo sapiens	593	Mass spectrometry [LTQ]
292954	protein	36	ACADSB	Homo sapiens	595	Mass spectrometry [LTQ]
296493	protein	36	ACADSB	Homo sapiens	597	Mass spectrometry [LTQ]
299809	protein	36	ACADSB	Homo sapiens	599	Mass spectrometry [LTQ]
300926	protein	36	ACADSB	Homo sapiens	600	Mass spectrometry [LTQ]
302604	protein	36	ACADSB	Homo sapiens	601	Mass spectrometry [LTQ]
303970	protein	36	ACADSB	Homo sapiens	602	Mass spectrometry [LTQ]
313322	protein	36	ACADSB	Homo sapiens	606	Mass spectrometry [LTQ]
319740	protein	36	ACADSB	Homo sapiens	610	Mass spectrometry [LTQ]
322580	protein	36	ACADSB	Homo sapiens	612	Mass spectrometry [LTQ]
323688	protein	36	ACADSB	Homo sapiens	613	Mass spectrometry [LTQ]
328436	protein	36	ACADSB	Homo sapiens	616	Mass spectrometry [LTQ]
329507	protein	36	ACADSB	Homo sapiens	617	Mass spectrometry [LTQ]
333625	protein	36	ACADSB	Homo sapiens	619	Mass spectrometry [LTQ]
353025	protein	36	ACADSB	Homo sapiens	628	Mass spectrometry [LTQ]
362143	protein	36	ACADSB	Homo sapiens	633	Mass spectrometry [LTQ]
364706	protein	36	ACADSB	Homo sapiens	680	Mass spectrometry
364707	protein	36	ACADSB	Homo sapiens	681	Mass spectrometry
364708	protein	36	ACADSB	Homo sapiens	682	Mass spectrometry
364709	protein	36	ACADSB	Homo sapiens	683	Mass spectrometry
364710	protein	36	ACADSB	Homo sapiens	684	Mass spectrometry
364711	protein	36	ACADSB	Homo sapiens	685	Mass spectrometry
364712	protein	36	ACADSB	Homo sapiens	1028	Mass spectrometry
21198	mrna	37	ACADVL	Homo sapiens	203	Microarray
25783	mrna	37	ACADVL	Homo sapiens	303	Microarray [Illumina]
40644	protein	37	ACADVL	Homo sapiens	310	Mass spectrometry[Q-TOF]
44198	protein	37	ACADVL	Homo sapiens	369	Mass spectrometry
49170	protein	37	ACADVL	Homo sapiens	385	Mass spectrometry
50238	protein	37	ACADVL	Homo sapiens	386	Mass spectrometry
51306	protein	37	ACADVL	Homo sapiens	387	Mass spectrometry
53679	protein	37	ACADVL	Homo sapiens	393	Mass spectrometry
65958	protein	37	ACADVL	Homo sapiens	437	Mass spectrometry
98269	protein	37	ACADVL	Homo sapiens	520	Mass spectrometry
108078	protein	37	ACADVL	Homo sapiens	541	Mass spectrometry
108196	protein	37	ACADVL	Homo sapiens	542	Mass spectrometry
111948	protein	37	ACADVL	Homo sapiens	551	Mass spectrometry
121983	protein	37	ACADVL	Homo sapiens	562	Mass spectrometry [LTQ]
124196	protein	37	ACADVL	Homo sapiens	563	Mass spectrometry [LTQ]
126379	protein	37	ACADVL	Homo sapiens	564	Mass spectrometry [LTQ]
128317	protein	37	ACADVL	Homo sapiens	565	Mass spectrometry [LTQ ORBITRAP]
251296	protein	37	ACADVL	Homo sapiens	575	Mass spectrometry [LTQ]
264403	protein	37	ACADVL	Homo sapiens	581	Mass spectrometry [LTQ]
265245	protein	37	ACADVL	Homo sapiens	582	Mass spectrometry [LTQ]
269238	protein	37	ACADVL	Homo sapiens	584	Mass spectrometry [LTQ]
270497	protein	37	ACADVL	Homo sapiens	585	Mass spectrometry [LTQ]
272201	protein	37	ACADVL	Homo sapiens	586	Mass spectrometry [LTQ]
277548	protein	37	ACADVL	Homo sapiens	588	Mass spectrometry [LTQ]
278771	protein	37	ACADVL	Homo sapiens	589	Mass spectrometry [LTQ]
281002	protein	37	ACADVL	Homo sapiens	590	Mass spectrometry [LTQ]
283326	protein	37	ACADVL	Homo sapiens	591	Mass spectrometry [LTQ]
288964	protein	37	ACADVL	Homo sapiens	593	Mass spectrometry [LTQ]
290729	protein	37	ACADVL	Homo sapiens	594	Mass spectrometry [LTQ]
295236	protein	37	ACADVL	Homo sapiens	596	Mass spectrometry [LTQ]
296000	protein	37	ACADVL	Homo sapiens	597	Mass spectrometry [LTQ]
301829	protein	37	ACADVL	Homo sapiens	600	Mass spectrometry [LTQ]
315317	protein	37	ACADVL	Homo sapiens	607	Mass spectrometry [LTQ]
323017	protein	37	ACADVL	Homo sapiens	612	Mass spectrometry [LTQ]
332724	protein	37	ACADVL	Homo sapiens	618	Mass spectrometry [LTQ]
333417	protein	37	ACADVL	Homo sapiens	619	Mass spectrometry [LTQ]
344505	protein	37	ACADVL	Homo sapiens	624	Mass spectrometry [LTQ]
354864	protein	37	ACADVL	Homo sapiens	629	Mass spectrometry [LTQ]
355814	protein	37	ACADVL	Homo sapiens	630	Mass spectrometry [LTQ]
359592	protein	37	ACADVL	Homo sapiens	632	Mass spectrometry [LTQ]
364713	protein	37	ACADVL	Homo sapiens	680	Mass spectrometry
364714	protein	37	ACADVL	Homo sapiens	681	Mass spectrometry
364715	protein	37	ACADVL	Homo sapiens	682	Mass spectrometry
364716	protein	37	ACADVL	Homo sapiens	683	Mass spectrometry
364717	protein	37	ACADVL	Homo sapiens	684	Mass spectrometry
364718	protein	37	ACADVL	Homo sapiens	685	Mass spectrometry
364719	protein	37	ACADVL	Homo sapiens	696	Mass spectrometry
364720	protein	37	ACADVL	Homo sapiens	697	Mass spectrometry
364721	protein	37	ACADVL	Homo sapiens	906	Mass spectrometry
364722	protein	37	ACADVL	Homo sapiens	931	Mass spectrometry
364723	protein	37	ACADVL	Homo sapiens	992	Mass spectrometry
364724	protein	37	ACADVL	Homo sapiens	993	Mass spectrometry
364725	protein	37	ACADVL	Homo sapiens	994	Mass spectrometry
364726	protein	37	ACADVL	Homo sapiens	1049	Mass spectrometry
364727	protein	37	ACADVL	Homo sapiens	1071	Mass spectrometry
364728	protein	37	ACADVL	Homo sapiens	1256	Mass spectrometry
2618	protein	38	ACAT1	Homo sapiens	63	Mass spectrometry
21247	mrna	38	ACAT1	Homo sapiens	203	Microarray
25784	mrna	38	ACAT1	Homo sapiens	303	Microarray [Illumina]
37229	protein	38	ACAT1	Homo sapiens	308	Mass spectrometry [MALDI TOF/TOF]|Mass spectrometry [Q-TOF]
49061	protein	38	ACAT1	Homo sapiens	385	Mass spectrometry
50129	protein	38	ACAT1	Homo sapiens	386	Mass spectrometry
51197	protein	38	ACAT1	Homo sapiens	387	Mass spectrometry
53586	protein	38	ACAT1	Homo sapiens	393	Mass spectrometry
55253	protein	38	ACAT1	Homo sapiens	401	Mass spectrometry
55873	protein	38	ACAT1	Homo sapiens	402	Mass spectrometry
56493	protein	38	ACAT1	Homo sapiens	403	Mass spectrometry
57113	protein	38	ACAT1	Homo sapiens	404	Mass spectrometry
58416	protein	38	ACAT1	Homo sapiens	411	Mass spectrometry
65654	protein	38	ACAT1	Homo sapiens	437	Mass spectrometry
89971	protein	38	ACAT1	Homo sapiens	498	Mass spectrometry
94093	protein	38	ACAT1	Homo sapiens	512	Mass spectrometry
94967	protein	38	ACAT1	Homo sapiens	513	Mass spectrometry
101207	protein	38	ACAT1	Homo sapiens	534	Mass spectrometry
102084	protein	38	ACAT1	Homo sapiens	535	Mass spectrometry
102961	protein	38	ACAT1	Homo sapiens	536	Mass spectrometry
103838	protein	38	ACAT1	Homo sapiens	537	Mass spectrometry
108052	protein	38	ACAT1	Homo sapiens	541	Mass spectrometry
108170	protein	38	ACAT1	Homo sapiens	542	Mass spectrometry
110123	protein	38	ACAT1	Homo sapiens	549	Mass spectrometry
111165	protein	38	ACAT1	Homo sapiens	550	Mass spectrometry
122005	protein	38	ACAT1	Homo sapiens	562	Mass spectrometry [LTQ]
124219	protein	38	ACAT1	Homo sapiens	563	Mass spectrometry [LTQ]
128338	protein	38	ACAT1	Homo sapiens	565	Mass spectrometry [LTQ ORBITRAP]
251022	protein	38	ACAT1	Homo sapiens	575	Mass spectrometry [LTQ]
260099	protein	38	ACAT1	Homo sapiens	579	Mass spectrometry [LTQ]
261440	protein	38	ACAT1	Homo sapiens	580	Mass spectrometry [LTQ]
263027	protein	38	ACAT1	Homo sapiens	581	Mass spectrometry [LTQ]
264686	protein	38	ACAT1	Homo sapiens	582	Mass spectrometry [LTQ]
266658	protein	38	ACAT1	Homo sapiens	583	Mass spectrometry [LTQ]
275674	protein	38	ACAT1	Homo sapiens	587	Mass spectrometry [LTQ]
282554	protein	38	ACAT1	Homo sapiens	590	Mass spectrometry [LTQ]
289563	protein	38	ACAT1	Homo sapiens	593	Mass spectrometry [LTQ]
290946	protein	38	ACAT1	Homo sapiens	594	Mass spectrometry [LTQ]
302186	protein	38	ACAT1	Homo sapiens	600	Mass spectrometry [LTQ]
311701	protein	38	ACAT1	Homo sapiens	605	Mass spectrometry [LTQ]
312625	protein	38	ACAT1	Homo sapiens	606	Mass spectrometry [LTQ]
323076	protein	38	ACAT1	Homo sapiens	612	Mass spectrometry [LTQ]
325856	protein	38	ACAT1	Homo sapiens	614	Mass spectrometry [LTQ]
326448	protein	38	ACAT1	Homo sapiens	615	Mass spectrometry [LTQ]
327648	protein	38	ACAT1	Homo sapiens	616	Mass spectrometry [LTQ]
332304	protein	38	ACAT1	Homo sapiens	618	Mass spectrometry [LTQ]
338116	protein	38	ACAT1	Homo sapiens	621	Mass spectrometry [LTQ]
357072	protein	38	ACAT1	Homo sapiens	630	Mass spectrometry [LTQ]
359983	protein	38	ACAT1	Homo sapiens	632	Mass spectrometry [LTQ]
[truncated: 367,442+ more rows]

## Sheet: Vesiclepedia_Human Proteins
	Vesiclepedia_Human proteins list
	His3.3B
	His3.3A
	A1BG
	A2M
	NAT1
	NAT2
	SERPINA3
	AADAC
	AAMP
	AANAT
	AARS
	ABAT
	ABCA1
	ABCA2
	ABCA3
	ABCB7
	ABCF1
	ABCA4
	ABL1
	ABP1
	ABL2
	ABO
	ABR
	ACAA1
	ACACA
	ACACB
	ACADL
	ACADM
	ACADS
	ACADSB
	ACADVL
	ACAT1
	ACAT2
	ASIC2
	ASIC1
	ACHE
	ACLY
	ACO1
	ACR
	ACO2
	ACOX1
	ACP1
	ACP2
	ACP5
	ACPP
	ACRV1
	ACTA1
	ACTA2
	ACTB
	ACTC1
	ACTG1
	ACTG2
	ACTN4
	ACTL6A
	ACTN1
	ACTN2
	ACTN3
	ACVR1
	ACVR1B
	ACVR2A
	ACVR2B
	ACVRL1
	ACY1
	ACYP1
	ACYP2
	ADA
	ADAM8
	ADAM10
	ADAR
	ADARB1
	ADARB2
	ADCY1
	ADCY2
	ADCY3
	ADCY5
	ADCY6
	ADCY7
	ADCY8
	ADCY9
	ADCYAP1
	ADCYAP1R1
	ADD1
	ADD2
	ADD3
	PLIN2
	ADH1A
	ADH1B
	ADH1C
	ADH4
	ADH5
	ADH6
	ADH7
	ADK
	ADM
	ADORA1
	ADORA2A
	ADORA2B
	ADORA3
	ADPRH
	PARP1
	PARP4
	ADRA1D
	ADRA1B
	ADRA1A
	ADRA2A
	ADRA2B
	ADRA2C
	ADRB1
	ADRB2
	ADRB3
	ADRBK1
	ADRBK2
	ADSL
	ADSS
	AP2A1
	AP2A2
	AP1B1
	AP2B1
	AP1G1
	AEBP1
	AES
	CRISP1
	AFM
	AFP
	AGA
	ACAN
	AGER
	AGL
	JAG1
	AGT
	AHCY
	AHR
	AHSG
	AIF1
	AIM1
	AK1
	AK2
	AK4
	AKT1
	AKT2
	ALAD
	ALB
	ALCAM
	ABCD1
	ALDH1A1
	ALDH2
	ALDH3A1
	ALDH1B1
	ALDH1A3
	ALDH3B1
	ALDH9A1
	ALDH3A2
	ABCD2
	ALDOA
	ALDOB
	ALDOC
	AKR1B1
	ALK
	ALOX12
	ALOX5
	ALOX12B
	ANXA8L2
	ALOX12P2
	ALOX15
	ALOX15B
	ALPI
	ALPL
	ALPP
	ALPPL2
	AMBP
	AMH
	AMPD2
	AMPD3
	BIN1
	AMY1A
	AMY1B
	AMY1C
	AMY2A
	AMY2B
	ANG
	ANGPT1
	ANK1
	ANK2
	ANK3
	ANPEP
	SLC25A4
	SLC25A5
	SLC25A6
	ANXA1
	ANXA2
	ANXA2P1
	ANXA2P2
	ANXA2P3
	ANXA3
	ANXA4
	ANXA5
	ANXA6
	ANXA7
	ANXA11
	ANXA13
	AOX1
	APAF1
	NUDT2
	APOF
	APC
	APCS
	AIRE
	APEH
	APEX1
	BIRC2
	BIRC3
	XIAP
	BIRC5
	APLP1
	APLP2
	APOA1
	APOA2
	APOA4
	APOB
	APOC1
	APOC2
	APOC3
	APOC4
	APOD
	APOE
	APOH
	APP
	APRT
	KLK3
	FAS
	FASLG
	SHROOM2
	AQP1
	AQP2
	AQP3
	AQP5
	AQP6
	AQP7
	AQP9
	AR
	ABCC6
	ARAF
	ARCN1
	TRIM23
	AREG
	ARF1
	ARF3
	ARF4
	ARF5
	ARF6
	ARG1
	RHOA
	RHOB
	RHOC
	RND3
	RHOG
	ARHGAP1
	ARHGAP4
	ARHGAP5
	ARHGAP6
	ARHGDIA
	ARHGDIB
	RHOH
	ARL1
	ARL2
	ARL3
	ARNT
	ARNTL
	ARR3
	ARRB1
	ARRB2
	ARSA
	ARSB
	ARSD
	ARSE
	ARSF
	ART3
	ART4
	ARVCF
	ASAH1
	ASL
	ASNA1
	ASNS
	ASPA
	ASPH
	ASS1
	ASTN1
	SERPINC1
	ZFHX3
	ATIC
	ATM
	RERE
	ATOH1
	ATOX1
	ATP1A1
	ATP1A2
	ATP1A3
	ATP12A
	ATP1A4
	ATP1B1
	ATP1B2
	ATP1B3
	FXYD2
	ATP2A1
	ATP2A2
	ATP2A3
	ATP2B1
	ATP2B2
	ATP2B3
	ATP2B4
	ATP4A
	ATP4B
	ATP5A1
	ALDH7A1
	ATP5B
	ATP5C1
	ATP5D
	ATP5E
	ATP5F1
	ATP5G1
	ATP5I
	ATP5J
	ATP6V1A
	ATP6V1B1
	ATP6V1B2
	ATP6V0C
	ATP6V1C1
	ATP6V1E1
	ATP6V1G2
	ATP6V0A1
	ATP6AP1
	ATP7A
	ATP5O
	ATP7B
	ATR
	ATRX
	KIF1A
	AUH
	AUP1
	AVPR2
	AXL
	AZGP1
	AZU1
	B2M
	BAAT
	BAG1
	BAI1
	BAI2
	BAI3
	BAK1
	NKX3-2
	BARD1
	BAX
	BBS1
	BBS2
	BBS4
	BCAT1
	BCAT2
	BCHE
	BCKDHB
	BCL2
	BCL2L1
	BCL3
	BCL6
	BCL9
	TNFRSF17
	BCR
	BCS1L
	BDH1
	BDKRB2
	BDNF
	CFB
	BGLAP
	BGN
	CEACAM1
	BHMT
	BICD1
	BID
	PRDM1
	BLK
	BLM
	BLMH
	CXCR5
	BLVRA
	BLVRB
	BNC1
	BMP1
	BMP2
	BMP3
	BMP4
	BMP6
	BMP7
	BMP8B
	BMPR1A
	BMPR1B
	BMPR2
	BMX
	BNIP1
	BNIP2
	BNIP3
	BOK
	DST
	BPGM
	BPI
	BRCA1
	BRAF
	BRCA2
	ZFP36L1
	BSG
	BST1
	BST2
	BTD
	KLF5
	BTF3
	BTG1
	BTK
	BTN1A1
	BUB1B
	BYSL
	TSPO
	C1QBP
	SERPING1
	C1QA
	C1QB
	C1QC
	C1R
	C1S
	C2
	C3
	C4A
	C4B
	C4BPA
	C4BPB
	CAPN5
	C5
	C5AR1
	C6
	C7
	C8A
	C8B
	C8G
	C9
	C11orf2
	MRPL49
	C11orf9
	C11orf10
	FMNL1
	PTTG1IP
	C21orf2
	TMEM50B
	MPPED1
	CA1
	CA2
	CA3
	CA4
	CA6
	CA9
	CA12
	CACNA1A
	CACNA1B
	CACNA1C
	CACNA1D
	CACNA1E
	CACNA1F
	CACNA1S
	DDR1
	CACNA2D1
	CACNB1
	CACNB2
	CACNB4
	CAD
	CALB1
	CALB2
	CALCA
	CALCB
	CALCR
	CALD1
	CALM1
	CALM2
	CALM3
	CALML3
	CALR
	CALU
	CAMK4
	CAMK2A
	CAMK2B
	CAMK2D
	CAMK2G
	CAMLG
	CAMP
	CANX
	CAPG
	CAPN1
	CAPN2
	CAPN3
	CAPNS1
	CAPN6
	CAPS
	CAPZA1
	CAPZA2
	CAST
	CAPZB
	CARS
	CASP1
	CASP2
	CASP3
	CASP4
	CASP5
	CASP6
	CASP7
	CASP8
	CASP9
	CASR
	CAT
	CAV1
	CAV2
	CAV3
	RUNX2
	RUNX1
	RUNX1T1
	CBFA2T3
	RUNX3
	CBFB
	SERPINA6
	CBL
	CBLB
	CBLN1
	SERPINH1
	CBR1
	CBR3
	CBS
	CCBL1
	KRIT1
	CCNB1
	CCND2
	CCNH
	CCT6A
	CD1A
	CD1B
	CD1C
	CD2
	CD3D
	CD3E
	CD3G
	CD247
	CD4
	CD5
	CD5L
	CD6
	CD7
	CD8A
	CD8B
	CD9
	CD14
	CD19
	MS4A1
	CD22
	CD27
	CD28
	CD80
	CD86
	TNFRSF8
	CD33
	CD34
	CD36
	SCARB1
	SCARB2
	CD37
	CD38
	ENTPD1
	ENTPD2
	ENTPD6
	ENTPD3
	CD40
	CD40LG
	CD44
	CD47
	CD48
	CD53
	CD58
	CD59
	CD63
	CD68
	CD69
	CD70
	CD72
	CD74
	CD79A
	CD79B
	CD81
	CD97
	CD151
	CDA
	CDK1
	CDK11B
	LRBA
	CDC5L
	CDC6
	CDC20
	CDC25A
	CDC25B
	CDC25C
	CDC27
	CDC34
	CDC42
	CDH1
	CDH2
	CDH3
	CDH4
	CDH5
	CDH6
	CDH7
	CDH9
	CDH10
	CDH11
	CDH13
	CDH15
	CDH16
	CDH17
	CDK2
	CDK3
	CDK4
	CDK5
	CDK6
	CDK9
	CDKN2A
	CDKN2B
	CDKN2C
	CDO1
	CDR2
	CDS1
	CDSN
	CLGN
	CEACAM5
	CEBPB
	CEBPE
	CEL
	CENPE
	CENPF
	CES1
	CETN2
	CETN3
	CETP
	CFL1
	CFL2
	CTSC
	CFTR
	CEACAM7
	CEACAM8
	CHAT
	RCC1
	CHD1
	CHD2
	CHD3
	CHD4
	AKR1C4
	CHGA
	CHGB
	CHI3L1
	CHIT1
	CHKA
	CHKB
	CHM
	CHML
	CHN1
	CHN2
	CHRM1
	CHRM2
	LYST
	CHRM4
	CHRNA4
	CHRNA7
	CHRNB1
	CHRNG
	CHUK
	CIDEA
	CKB
	CIRBP
	TBCB
	CKM
	CKMT1B
	CKMT2
	CKS1B
	CKS2
	AP2M1
	AP1S1
	AP2S1
	AP3S1
	CLC
	CLCA1
	CLCN1
	CLCN2
	CLCN3
	CLCN4
	CLCN5
	CLCN6
	CLCN7
	CLCNKA
	CLU
	CLIC1
	CLIC2
	TPP1
	CLN3
	CLN5
	CLNS1A
	CLPS
	CLPTM1
	CLTA
	CLTB
	CLTC
	CCR1
	CCR4
	CCR5
	CCR7
	LTB4R
	ABCC2
	CNGB1
	CNGA1
	CNN1
	CNN2
	CNN3
	CNP
	CNR1
	CNR2
	CNTFR
	CNTN1
	COL1A1
	COL1A2
	COL2A1
	COL3A1
	COL4A1
	COL4A2
	COL4A3
	COL4A4
	COL4A5
	COL4A6
	COL5A1
	COL5A2
	COL6A1
	COL6A2
	COL6A3
	COL7A1
	COL8A1
	COL8A2
	COL9A1
	COL9A2
	COL9A3
	COL10A1
	COL11A1
	COL11A2
	COL12A1
	COL13A1
	COL15A1
	COL16A1
	COL17A1
	COL19A1
	COMP
	COMT
	COPA
	COPB1
	SLC31A1
	MAP3K8
	COX4I1
	COX5B
	COX6B1
	COX6C
	COX7A2
	COX7C
	CP
	CPA1
	CPA3
	CPB1
	CPB2
	CPD
	CPE
	CLDN4
	CLDN3
	CLDN7
	CPM
	CPN1
	CPN2
	CPOX
	CPS1
	CPT1A
	CPT1B
	CPT2
	CR1
	CR2
	CRABP1
	CRABP2
	CRAT
	CRHR2
	CRIP1
	CRIP2
	CRK
	CRKL
	CRMP1
	CRP
	HAPLN1
	CRY1
	CRY2
	CRYAA
	CRYAB
	CRYBA1
	CRYBA4
	CRYBB1
	CRYBB2
	CRYGD
	CRYGS
	CRYM
	CRYZ
	CS
	MAPK14
	CSE1L
	CSF1
	CSF1R
	CSF2
	CSF2RA
	CSF3
	CSF3R
	CSH1
	CSK
	CSN1S1
	CSN2
	CSN3
	CSNK1A1
	CSNK1D
	CSNK1E
	CSNK1G2
	CSNK1G3
	CSNK2A1
	CSNK2A2
	CSNK2B
	VCAN
	NCAN
	CSPG4
	CSRP1
	CSRP2
	SLC25A10
	CST1
	CST3
	CST4
	CST5
	CST6
	CSTA
	CSTB
	CSTF1
	CSTF2
	CSTF3
	CTAG1B
	CTBS
	CTBP1
	CTBP2
	CTGF
	CTH
	CTNNA1
	CTNNA2
	CTNS
	CTNNB1
	CTNND1
	CTNND2
	CTPS1
	CTRL
	CTSB
	CTSD
	CTSG
	CTSH
	CTSK
	CTSL1
	CTSL2
	CTSO
	CTSS
	CTSZ
	CUX1
	CXADR
	CYB5A
	CYB561
	CYBA
	CYBB
	CYC1
	CYLC2
	CYLD
	CYP1A1
	CYP1A2
	CYP2A13
	CYP2C9
	CYP2D6
	CYP2E1
	CYP2F1
	CYP3A5
	CYP4A11
	CYP17A1
	CYP27A1
	CYP51A1
	DAB1
	DAB2
	DAD1
	CD55
	DAG1
	DGKA
	DGKQ
	DAPK1
	DARS
	DAXX
	DBH
	DBI
	DBN1
	DBT
	DCC
	ECI1
	DCK
	DCN
	DCTD
	ACE
	DCT
	DCTN1
	DCX
	DDB1
	DDB2
	DDC
	AKR1C1
	AKR1C2
	DDOST
	DDT
	DDX1
	DDX3X
	DDX5
	DDX6
	DMXL1
	DHX8
	DHX9
	DDX10
	DDX11
	DHX15
	DECR1
	DEFA1
	DEFA3
	DEFA5
	DEFB1
	DES
	CFD
	DFFA
	TIMM8A
	DFNA5
	COCH
	DHCR7
	DHCR24
	DHFR
	DHODH
	DHPS
	CYB5R3
	NQO1
	DIAPH1
	DIAPH2
	DIO3
	DKC1
	DLAT
	DLD
	DLG1
	DLG2
	DLG3
	DLG4
	DLST
	DMBT1
	DMD
	SARDH
	DNM1
	DMPK
	DMRT1
	DMWD
	DNA2
	DNAH5
	DNAH6
	DNAH8
	DNAH9
	DNASE1
	DNASE1L1
	DNASE1L3
	DNASE2
	DYNC1H1
	DYNC1I1
	DYNC1I2
	DYNC1LI2
	DNM2
	DNMT1
	DNMT3B
	DNTT
	DOCK1
	DOCK2
	DOCK3
	DPAGT1
	DPEP1
	DPP4
	DPP6
	DPT
	DPYD
	DPYS
	DPYSL2
	DPYSL3
	DR1
	SLC26A3
	DRD4
	DRG2
	DSC1
	DSC2
	DSC3
	DSCAM
	DSG1
	DSG2
	DSG3
	DSP
	DSPP
	SLC26A2
	DTNA
	DTNB
	DTYMK
	ECM2
	DUSP1
	DUSP2
	DUSP3
	DUSP4
	DUSP7
	DUSP8
	DUSP9
	DUT
	DVL2
	TOR1A
	E2F2
	E2F3
	GPR183
	ECE1
	TYMP
	ECH1
	ECHS1
	ECM1
	ECT2
	S1PR1
	LPAR1
	EDN1
	EDN2
	EDNRA
	EDNRB
	PHC1
	PHC2
	EEF1A1
	EEF1A2
	EEF1B2
	EEF1D
	EEF1G
	EEF2
	EIF2D
	EFNA4
	EFNA5
	EFNB1
	EFNB2
	EFNB3
	EGF
	CELSR3
	CELSR2
	MEGF6
	MEGF8
	MEGF9
	EGFR
	EGR2
	EHHADH
	EIF1AX
	EIF2S1
	EIF2B1
	EIF2S3
	EPHA2
	EIF4A1
	EIF4A2
	EIF4B
	EIF4E
	EIF4G1
	EIF4G2
	EIF5
	EIF5A
	CELA1
	ELANE
	SERPINB1
	ELAVL2
	ELAVL1
	ELAVL3
	ELAVL4
	ELF2
	ELK3
	ELN
	EMD
	MARK2
	EMP3
	EMR1
	CTTN
	EN1
	EN2
	ENG
	ENO1
	ENO2
	ENO3
	ENPEP
	SLC29A1
	EP300
	EPAS1
	EPB41
	EPB41L1
	EPB41L2
	EPB42
	EPB49
	STOM
	EPHA1
	EPHA3
	EPHA4
	EPHA5
	EPHA7
	EPHA8
	EPHB1
	EPHB2
	EPHB3
	EPHB4
	EPHB6
	EPHX1
	EPHX2
	STX2
	EPO
	EPRS
	EPS8
	EPS15
	ERBB2
	ERBB3
	ERBB4
	ERCC2
	EREG
	ERCC3
	ERCC4
	ERCC5
	ERCC6
	ERG
	ERH
	FBL
	ESD
	ESR1
	ETF1
	ETFA
	ETFB
	ETFDH
	ETS1
	ETV1
	ETV3
	EVC
	MECOM
	EVI2A
	EVI2B
	EVPL
	EVX1
	EWSR1
	EXT1
	EXT2
	EXTL1
	EXTL2
	EXTL3
	EYA3
	EZH2
	F2
	F2R
	F2RL1
	F3
	F5
	F7
	F8
	F9
	F10
	F11
	F12
	F13A1
	F13B
	FAAH
	FABP4
	FABP1
	FABP2
	FABP3
	FABP5
	FABP6
	FABP7
	FANCA
	FANCD2
	FANCE
	ACSL1
	ACSL3
	ACSL4
	FAH
	PTK2B
	BPTF
	FANCB
	FAP
	FBLN1
	FARSA
	FASN
	FAT1
	FAT2
	FAU
	FBLN2
	FBN1
	FBN2
	EFEMP1
	FBP1
	FCAR
	FCER1G
	FCER2
	FCGR1A
	FCGR2A
	FCGR2B
	FCGR3A
	FCGR3B
	FCGRT
	FCN1
	FCN2
	FDFT1
	FDPS
	FDXR
	FECH
	FEN1
	GPC4
	FER
	FES
	FGA
	FGB
	FGF1
	FGF2
	FGF3
	FGF5
	FGF8
	FGF10
	FGF11
	FGF12
	FGF13
	FGF14
	FGFR1
	FGFR3
	GPC5
	FGFR2
	FGFR4
	FGG
	FGL1
	FGR
	FH
	FHIT
	FHL1
	FHL2
	FHL3
	FKBP1A
	FKBP1B
	FKBP2
	FKBP3
	FKBP4
	FKBP5
	FOXF1
	FOXE1
	FOXM1
	FOXD2
	FOXS1
	FOXO1
	FLG
	FLII
	MLANA
	FLNA
	FLNB
	FLNC
	FLOT2
	FLT1
	FLT3
	FLT3LG
	FLT4
	FMO2
	FMOD
	FMR1
	FN1
	FNTA
	FNTB
	FOLH1
	FOLR1
	FOLR2
	FPGS
	FXN
	FRK
	MTOR
	FRG1
	FRZB
	CENPI
	FTH1
	FTH1P3
	FTH1P16
	FTL
	ADAM2
	FUCA1
	FUCA2
	FUS
	FUT2
	FUT3
	FUT6
	FUT8
	KDSR
	FYB
	FYN
	FZD2
	G6PC
	G6PD
	XRCC6
	GAA
	GABBR1
	GABPA
	GABRA3
	GABRA5
	GABRB2
	GABRD
	GABRE
	GABRG1
	GAK
	GALC
	GALE
	GALK1
	GALK2
	GALNS
	GALNT1
	GALNT2
	GALNT3
	GALT
	GAMT
	GANC
	GAP43
	GAPDH
	LRRC32
	GARS
	GART
	GAS1
	GAS2
	GAS6
	GATA4
	GATA6
	GATM
	GBA
	GBAS
	GBE1
	GBP1
	GBP2
	GBP3
	GBX1
	GC
	GCDH
	GCG
	GCHFR
	BLOC1S1
	KAT2A
	GCNT2
	OPN1MW
	GCSH
	GDF1
	GDF2
	GDF9
	GDF10
	GDI1
	GDI2
	GEM
	GFAP
	GFER
	GFI1
	GFPT1
	GFRA1
	GFRA2
	GFRA3
	GGCX
	GGT1
	B4GALT1
	GGT7
	GGT5
	GH2
	GHR
	GHRH
	GIF
	GIPR
	GJA1
	GJA5
	GJB1
	GJB2
	GJB3
	GJB5
	GK
	GK2
	GK3P
	GLA
	GPC3
	GLB1
	GCLC
	GCLM
	GLDC
	GLG1
	GLI2
	GLO1
	GLP1R
	GLRA2
	GLS
	GLRX
	GLUD1
	GLUD2
	GLUL
	GM2A
	GMDS
	GMFB
	GMPR
	GNA11
	GNA12
	GNA15
	GNAI1
	GNAI2
	GNAI3
	GNAL
	GNAO1
	GNAQ
	GNAS
	GNAT1
	GNAT2
	GNAZ
	GNB1
	GNB2
	GNB3
	GNG4
	GNG5
	GNG7
	GNG10
	GNG11
	GNGT2
	GNL1
	GNRH2
	GNS
	GOLGA1
	GOLGA2
	GOLGA3
	GOLGA4
	GOLGB1
	GOT1
	GOT2
	SFN
	GP1BA
	GP1BB
	GP2
	GP5
	GP9
	GPC1
	GPD1
	GPD2
	GPI
	GPLD1
	GPM6A
	GPM6B
	CCR10
	GPR19
	GPR20
	LPAR4
	MCHR1
	GPR35
	MLNR
	GPR39
	FFAR2
	GRK4
	GRK5
	GRK6
	GPS1
	GPS2
	GPT
	GPX1
	GPX2
	GPX3
	GPX4
	GPX5
	GPX7
	GRB2
	GRB7
	GRB10
	GRB14
	RAPGEF1
	GRID1
	GRID2
	GRN
	GRIK1
	GRIK3
	GRIK4
	GRIK5
	GRIN1
	GRIN2A
	GRIN2C
	NR3C1
	ARHGAP35
	GRM1
	GRM2
	GRM3
	GRM5
	GRM6
	GRM7
	GRM8
	CXCL1
	CXCL2
	CXCL3
	PDIA3
	GRPR
	GRSF1
	GSC2
	GSK3A
	GSK3B
	GSN
	GSPT1
	GSR
	GSS
	GSTA1
	GSTA2
	GSTA3
	GSTM1
	GSTM2
	GSTM3
	GSTM4
	GSTM5
	GSTP1
	GSTT1
	GSTT2
	GSTZ1
	MSH6
	GTF2A2
	GTF2B
	GTF2E2
	GTF2F1
	GTF2H1
	GTF2I
	GTF3A
	BRF1
	GTF3C1
	GTF3C2
	GUCY1A2
	GUCA2A
	GUCA2B
	GUCY1A3
	GUCY1B3
	GUCY2C
	GUCY2F
	GUK1
	GUSB
	GYG1
	GYPA
	GYPC
	GYS1
	GYS2
	GUCY2D
	GZMA
	GZMB
	GZMK
	GZMM
	H1F0
	HIST1H1C
	HIST1H1D
	HIST1H1E
	HIST1H1B
	HIST1H1T
	HIST1H2AE
	HIST1H2AD
	H2AFX
	H2AFZ
	HIST1H2BD
	HIST1H2BB
	H3F3A
	H3F3B
	HIST1H1A
	HABP2
	HSD17B10
	HAGH
	HADHA
	HADHB
	HADH
	HAL
	HARS
	HAS1
	HAS2
	HAS3
	HBA1
	HBA2
	HBM
	HBB
	HBD
	HBE1
	HBG1
	HBG2
	HBZ
	HCCS
	SERPIND1
	HCFC1
	HCK
	HCLS1
	HTT
	HDAC1
	HDAC2
	HDC
	HDGF
	HDLBP
	HELLS
	NCKAP1L
	HEXA
	HEXB
	CFH
	HFE
	CFHR1
	CFHR2
	HGD
	HGF
	HGFAC
	NRG1
	HIC1
	HIF1A
	HIP1
	UBE2K
	HINT1
	HIVEP1
	HIVEP2
	HK1
	HK2
	HK3
	HLA-A
	HLA-B
	HLA-C
	HLA-DMB
	HLA-DOA
	HLA-DOB
	HLA-DPA1
	HLA-DPB1
	HLA-DQA1
	HLA-DQA2
	HLA-DQB1
	HLA-DQB2
	HLA-DRA
	HLA-DRB1
	HLA-DRB2
	HLA-DRB3
	HLA-DRB4
	HLA-DRB5
	HLF
	HLA-E
	HLA-F
	HLA-G
	HLA-H
	HLA-L
	HMBS
	HMGB1
	HMGB2
	HMGB3
	HMGN1
	HMGN2
	HMGCL
	HMGCR
	HMGCS1
	HMGCS2
	HMGA1
	HMMR
	HMOX1
	HMOX2
	HNF4A
	HNMT
	SLC29A2
	HNRNPA1
	HNRNPA2B1
	HNRNPAB
	HNRNPC
	HNRNPD
	HNRNPF
	HNRNPH1
	HNRNPH2
	HNRNPH3
	HNRNPK
	HNRNPL
	HNRNPU
	TLX2
	HOXA4
	HOXA10
	HOXA11
	HPCA
	HOXB3
	HOXB4
	HOXC5
	HOXC10
	HOXC13
	HOXD9
	HOXD11
	HOXD13
	HP
	HPCAL1
	HPD
	HPGD
	HPN
	HPR
	HPRT1
	HPX
	HRAS
	ERAS
	AGFG1
	AGFG2
	HRH1
	HRG
	PRMT1
	HES1
	HSD11B1
	HSD11B2
	HSD17B2
	HSD17B4
	HSF1
	DNAJB2
	DNAJA1
	HSPA1A
	HSPA1B
	HSPA1L
	HSPA2
	HSPA4
	HSPA5
	HSPA6
	HSPA7
	HSPA8
	HSPA9
	HSPB1
	HSP90AA1
	IGSF3
	HSP90AA4P
	HSP90AA2
	HSP90AB1
	HSP90AB3P
	HSPD1
	HSPE1
	DNAJB1
	HSPG2
	NDST1
	HTN1
	HTR1E
	HTR2A
	HTR2B
	HTR6
	HUS1
	TNC
	HYAL1
	IARS
	ICA1
	ICAM1
	ICAM2
	ICAM3
	ICAM4
	IRF8
	ICT1
	IDE
	IDH1
	IDH2
	IDH3A
	IDH3B
	IDH3G
	IDI1
	IDUA
	CFI
	IFI16
	IFI35
	SP110
	IFIT2
	IFIT1
	IFIT3
	IFNA1
	IFNA2
	IFNAR2
	IFNG
	IFNGR1
	IFNGR2
	IFRD1
	IGBP1
	IGF1R
	IGF2
	IGF2R
	IGFALS
	IGFBP1
	IGFBP2
	IGFBP3
	IGFBP4
	IGFBP5
	IGFBP6
	IGFBP7
	CYR61
	IGH@
	IGHA1
	IGHA2
	IGHG1
	IGHG2
	IGHG3
	IGHG4
	IGHM
	IGHMBP2
	IGHV@
	IGJ
	IGKC
	IGL@
	IGLC1
	IGLC2
	IGLC3
	IGLL1
	IGSF1
	IHH
	IK
	IKBKB
	IL1A
	IL1RAP
	IL1RN
	IL2RA
	IL2RG
	IL3
	IL3RA
	IL4
	IL4R
	IL5
	IL6
	IL6R
	IL6ST
	IL7
	IL7R
	IL8
	IL9
	CXCR2
	IL10
	IL10RA
	IL10RB
	IL11
	IL11RA
	IL12RB1
	IL13
	IL13RA1
	IL13RA2
	IL15
	IL15RA
	IL16
	TNFRSF9
	IL18
	FOXK2
	ILF2
	ILF3
	ILK
	IMPA1
	IMPA2
	IMPDH1
	IMPDH2
	INCENP
	IDO1
	INHBA
	INHBB
	INPP1
	INS
	INPP4A
	INPP5A
	INPP5B
	INPP5D
	INPPL1
	INSL3
	INSM1
	INSR
	INSRR
	EIF3E
	PDX1
	IPP
	IRAK1
	ITGA6
	IREB2
	IRF3
	IRF4
	IRF5
	IRF6
	IRS1
	ISG20
	ISLR
	ITGA1
	ITGA2
	ITGA2B
	ITGA3
	ITGA4
	ITGA5
	ITGA7
	ITGA9
	ITGAD
	ITGAE
	ITGAL
	ITGAM
	ITGAV
	ITGAX
	ITGB1
	ITGB2
	ITGB3
	ITGB4
	EIF6
	ITGB5
	ITGB6
	ITGB7
	ITGB8
	ITIH1
	ITIH2
	ITIH3
	ITIH4
	ITK
	STT3A
	ITPA
	ITPK1
	ITPKA
	ITPKB
	ITPR1
	ITPR2
	ITPR3
	IVD
	IVL
	JAG2
	JAK1
	JAK2
	JAK3
	JARID2
	JUNB
	JUP
	KAL1
	CD82
	KARS
	KCNA2
	KCNA4
	KCNB1
	KCNC2
	KCNC3
	KCND1
	KCND2
	KCNE1
	KCNH2
	KCNJ1
	KCNJ2
	KCNJ5
	KCNJ6
	KCNJ8
	KCNJ14
	KCNK3
	KCNMA1
	KCNN2
	KCNN3
	KCNN4
	KCNQ1
	KCNQ2
	KCNQ3
	KCNS1
	KDR
	KEL
	KHK
	KIF2A
	KIF3C
	KIF5A
	KIF5B
	KIF5C
	KIFC3
	KIR3DL1
	KIR3DL2
	KIR3DS1
	KISS1
	KIT
	KLK1
	KLK2
	KLKB1
	KLRB1
	KNG1
	KLC1
	KIF11
	KIFC1
	KIF25
	KPNA1
	KPNB1
	KPNA2
	KPNA3
	KPNA4
	KPNA5
	TNPO1
	IPO5
	KRAS
	KRTAP5-9
	KRT1
	KRT2
	KRT3
	KRT4
	KRT5
	KRT6A
	KRT6B
	KRT7
	KRT8
	KRT9
	KRT10
	KRT12
	KRT13
	KRT14
	KRT15
	KRT16
	KRT17
	KRT18
	KRT19
	KRT31
	KRT32
	KRT33A
[truncated: 7,537 more rows]

## Sheet: HEK_Chitosan EVs
	Common_[Vesiclepedia] and [HEK_Chitosan]:
	A2M
	ABCF1				Unique_[HEK_Chitosan]:
	ACAT1				AGRN
	ACAT2				LAMA1
	ACLY				KRT6C
	ACP2				IGSF8
	ACTB				RACK1
	ACTN4				KCTD12
	ACTN1				RTCB
	ADAM10				ANOS1
	PARP1				ADGRL2
	ADSS				TUBB2B
	ACAN				2009-09-01
	AHCY				HS3ST3A1
	AHSG				FNDC1
	ALB				LRRC57
	ALCAM				VPS25
	ALDOA				EGFLAM
	ALDOC				GPC2
	AKR1B1				CPNE8
	SLC25A5				ST13P4
	ANXA1				CHMP4B
	ANXA2				2002-09-01
	ANXA4				CCBE1
	ANXA5				IGSF10
	ANXA6				SFXN1
	ANXA7				ARRDC1
	ANXA11				BROX
	APLP2				SHISA2
	APP				TUBB
	APRT				H2AFV
	ARF3				CYSTM1
	ARF4				APMAP
	ARF5				HAPLN3
	ARF6				LEO1
	RHOA				CD109
	RHOG				CDK11A
	ARHGDIA				2011-09-01
	ARL1				FAM84B
	ARL2				MBLAC2
	ARL3				NECTIN2
	SERPINC1				TXNDC17
	ATIC				RMDN3
	ATP1A1				STK26
	ATP1B1				PEF1
	ATP1B3				ABHD14B
	ATP5A1				GLIPR2
	ALDH7A1				SF3B6
	ATP5B				2007-09-01
	ATP5C1				UQCRFS1P1
	ATP5F1				PYCR3
	ATP6V1A				NAXE
	ATP5O				DNPH1
	BGN				FLG2
	BSG
	C1QBP
	C3
	CACNA2D1
	CALM1
	CALR
	CANX
	CAPZA1
	CAPZB
	SERPINH1
	CBR1
	CCT6A
	CD9
	SCARB1
	CD47
	CD59
	CD63
	CD81
	CDK1
	CDC42
	CDK4
	CDK5
	CFL1
	CFL2
	CKB
	AP3S1
	CLU
	CLIC1
	CLTC
	CNN3
	CNP
	COL4A2
	COL12A1
	COPA
	COX4I1
	CPD
	CRYZ
	CSNK2A1
	CSNK2A2
	CSNK2B
	VCAN
	CSPG4
	CSRP2
	CTNNA1
	CTNND1
	CTPS1
	CXADR
	CYC1
	CD55
	DAG1
	DARS
	DBN1
	DCN
	DDOST
	DDX1
	DDX3X
	DDX6
	DHX9
	DHX15
	DLAT
	DLD
	DLG3
	DLST
	DSC1
	DSG1
	DSG2
	DSP
	DUSP3
	ECE1
	EEF1A1
	EEF1B2
	EEF1D
	EEF1G
	EEF2
	EFNB1
	EIF1AX
	EIF2S1
	EIF2S3
	EIF4A1
	EIF4E
	EIF5A
	ENO1
	ENPEP
	SLC29A1
	EPB41
	EPB41L2
	STOM
	STX2
	EPRS
	FBL
	ESD
	ETF1
	ETFA
	ETFB
	F2
	F5
	F10
	ACSL4
	FBLN1
	FARSA
	FASN
	FDPS
	FEN1
	GPC4
	FKBP3
	FKBP4
	FLNA
	FLOT2
	FN1
	XRCC6
	GALK1
	GAPDH
	GARS
	GART
	GDI2
	GLA
	GPC3
	GNA11
	GNAI1
	GNAI2
	GNAI3
	GNAO1
	GNAQ
	GNAS
	GNB1
	GNB2
	GOT2
	GPC1
	GPI
	PDIA3
	GSN
	GSPT1
	GSS
	GSTM3
	GSTP1
	H1F0
	HIST1H1D
	HIST1H2BD
	HIST1H2BB
	H3F3A
	HSD17B10
	HBA1
	HBB
	HDAC2
	HEXB
	UBE2K
	HLA-A
	HLA-B
	HMGB1
	HMGCS1
	HMGA1
	HNRNPA1
	HNRNPC
	HNRNPD
	HNRNPH1
	HNRNPK
	HNRNPU
	HPRT1
	HRAS
	PRMT1
	HSD17B4
	DNAJA1
	HSPA1B
	HSPA4
	HSPA5
	HSPA8
	HSPA9
	HSP90AA1
	IGSF3
	HSP90AB1
	HSPD1
	HSPE1
	HSPG2
	TNC
	IDH1
	IDI1
	IGF1R
	ILF2
	ILF3
	IMPDH2
	EIF3E
	ITGA6
	ITGA1
	ITGA2
	ITGA4
	ITGA5
	ITGAV
	ITGB1
	ITIH1
	ITIH2
	ITIH3
	JUP
	KIF5B
	KPNB1
	KPNA2
	KRAS
	KRT1
	KRT2
	KRT5
	KRT9
	KRT10
	KRT14
	KRT16
	KRT17
	LAMA4
	LAMA5
	LAMB1
	LAMB2
	LAMC1
	LAMP1
	RPSA
	STMN1
	LDHA
	LDHB
	LGALS3BP
	LLGL1
	LMAN1
	LNPEP
	LPL
	LTF
	LYN
	M6PR
	MARCKS
	MAT2A
	MCAM
	MCM2
	MDH1
	MDH2
	MFGE8
	MOV10
	MPST
	MYO1B
	MSN
	MTHFD1
	MYH9
	MYH10
	MYL6
	NACA
	HNRNPM
	NAP1L1
	NAP1L4
	NCAM1
	NCL
	NDUFS3
	DRG1
	RPL10A
	NID1
	NME1
	NME2
	NONO
	NOTCH2
	PNP
	NPM1
	NRAS
	YBX1
	OAT
	P4HB
	PA2G4
	PEBP1
	PAFAH1B1
	PAFAH1B3
	PRDX1
	PCBP2
	PCDH7
	PCMT1
	PCNA
	CHMP1A
	ENPP1
	SERPINF1
	PFN1
	PGAM1
	PGD
	PGK1
	PHB
	SERPINI1
	PKM
	PLP2
	PLS3
	POLR2E
	POLR2G
	PPA1
	PPAT
	PPIA
	PPIB
	PPM1G
	PPP1CA
	PPP2CA
	PPP2R1A
	PPP2R2A
	PRKACA
	PRKAG1
	PRKAR2A
	PRKCSH
	PRKDC
	MAP2K1
	PRPS1
	PSMA1
	PSMA3
	PSMA4
	PSMA5
	PSMA6
	PSMA7
	PSMB1
	PSMB2
	PSMB3
	PSMB4
	PSMB5
	PSMB6
	PSMC1
	PSMC2
	PSMC3
	PSMC4
	PSMC5
	PSMC6
	PSMD7
	PSMD8
	PSMD11
	PSMD13
	PTGFRN
	PTK7
	PTPRF
	PTX3
	PURA
	PURB
	PVR
	PYGL
	QDPR
	RAB2A
	RAB4A
	RAB5A
	RAB6A
	RAB13
	RAB5C
	RAC1
	RAC3
	RALA
	RALB
	RAN
	RANBP1
	RANGAP1
	RAP1B
	RARS
	RBBP4
	RBBP7
	RCN1
	RDX
	RFC2
	RFC4
	RHEB
	ABCE1
	RP2
	RPA1
	RPA2
	RPL3
	RPL4
	RPL5
	RPL7
	RPL7A
	RPL8
	RPL9
	RPL10
	RPL11
	RPL12
	RPL13
	RPL17
	RPL18
	RPL18A
	RPL21
	RPL22
	RPL23A
	RPL24
	RPL27
	RPL30
	RPL27A
	RPL28
	RPL31
	RPL35A
	RPLP0
	RPLP2
	MRPL12
	RPN1
	RPS2
	RPS3
	RPS3A
	RPS4X
	RPS5
	RPS6
	RPS7
	RPS8
	RPS10
	RPS11
	RPS13
	RPS14
	RPS15A
	RPS16
	RPS17
	RPS18
	RPS20
	RPS23
	RPS24
	RPS25
	RPS26
	RRAS
	RRM2
	S100A9
	SARS
	SDC2
	SDC4
	SDCBP
	SET
	SRSF1
	SRSF7
	SHMT1
	SHMT2
	SLC1A5
	SLC2A1
	SLC3A2
	SLC16A1
	FSCN1
	SNRPA1
	SNRPD1
	SNRPD2
	SNRPD3
	SNRPN
	SNX2
	SOD1
	SPOCK1
	SPTAN1
	SRC
	SRI
	SRM
	SRP54
	SRP68
	SRP72
	SSBP1
	SSR4
	SSRP1
	STAU1
	STX3
	STX4
	STXBP3
	SULT1A1
	TALDO1
	TCOF1
	TCP1
	PRDX2
	TFRC
	TGFBR3
	TOP1
	TOP2A
	TPI1
	TPM3
	TPM4
	HSP90B1
	CCT3
	TSN
	TSG101
	TUFM
	TXN
	UBB
	UBA1
	UBE2L3
	UBE2N
	UBE2V1
	UCHL1
	UCHL3
	UCK2
	UMPS
	COL14A1
	UQCRC1
	UQCRC2
	VARS
	VCL
	VCP
	VDAC1
	VDAC2
	VDAC3
	EZR
	VIM
	XRCC5
	YES1
	YWHAB
	YWHAE
	YWHAG
	YWHAH
	YWHAZ
	PTP4A1
	RAB7A
	REEP5
	BAG6
	DDX39B
	HMGA2
	ANP32A
	NAA10
	HIST1H4A
	SRPX
	TAGLN2
	STX7
	IRS4
	AP3B1
	YARS
	AKR7A2
	RUVBL1
	EIF3B
	EIF3C
	EIF3D
	EIF3F
	EIF3G
	EIF3H
	EIF3I
	SRSF9
	SNX3
	SNAP23
	NAPA
	IQGAP1
	NRP1
	GGH
	CPNE3
	CPNE1
	AP1M1
	H1FX
	MPZL1
	UBE2M
	RPL14
	SYNGR2
	BUB3
	DDX21
	RAB11B
	CACNA2D2
	AIMP1
	TRIP13
	VAMP3
	SNAP29
	EFTUD2
	RPL23
	SLC9A3R2
	SLIT2
	SLC9A3R1
	NRXN3
	GSTO1
	KIF23
	NPEPPS
	EEF1E1
	SEC22B
	H2AFY
	VPS26A
	PRDX6
	AKAP12
	PDIA4
	CTR9
	BZW1
	EIF4A3
	IST1
	WDR1
	ABI1
	PDCD6IP
	PDCD6
	GPC6
	EDIL3
	ARPC4
	ARPC3
	ACTR3
	ACTR2
	ARPC2
	ACTR1A
	PDIA6
	TRAP1
	BCAP31
	NAMPT
	ATP6AP2
	PSME3
	FLOT1
	PSMD14
	HNRNPR
	SF3A1
	TUBA1B
	BPNT1
	TUBB4B
	NDRG1
	BASP1
	PGRMC2
	EIF3M
	CAP1
	VAT1
	DDX17
	HYOU1
	IPO7
	ANP32B
	PRDX4
	ARPC1A
	RPP30
	CCT7
	CCT4
	CCT2
	AHSA1
	PAICS
	MYL12A
	ATP5L
	IGF2BP1
	YKT6
	PMVK
	GNA13
	CCT8
	NUDC
	PTGES3
	GIPC1
	HSPH1
	RUVBL2
	PGRMC1
	TSPAN9
	RAB10
	COPS8
	SUB1
	PRDX3
	EHD1
	POP1
	OS9
	LMAN2
	ERP29
	STIP1
	CKAP4
	YWHAQ
	TMED10
	IMMT
	SF3B2
	RAB35
	DSTN
	PRSS23
	BTN2A1
	CDC37
	ERLIN2
	NUDT5
	STRAP
	SUPT16H
	PDCD10
	PACSIN2
	PARK7
	PHB2
	ACOT7
	NID2
	RRAS2
	RALY
	MAPRE1
	RAB18
	CCT5
	RAB21
	SNRNP200
	EPB41L3
	GANAB
	NCSTN
	TARDBP
	SCRIB
	SLC39A14
	SRRM2
	CD2AP
	PLXNB2
	STX12
	PITPNB
	PGLS
	ABI3BP
	OLFML2B
	CLIC4
	CHMP2B
	PHGDH
	PABPC1
	NPTN
	PELP1
	CACYBP
	VPS4A
	SRPX2
	SMPDL3B
	HTATSF1
	PRPF19
	MCTS1
	CHMP4A
	RACGAP1
	PACSIN3
	OLA1
	EHD4
	STOML2
	PODXL2
	HP1BP3
	F11R
	HEBP1
	ISOC1
	RPL26L1
	GOLGA7
	SAR1B
	DYNC1LI1
	SDF4
	MRTO4
	VTA1
	RAB14
	FAM49B
	NOP58
	C14orf166
	MRPL48
	MPP6
	RAB23
	CAB39
	NANS
	TOLLIP
	CPVL
	SDK2
	PAF1
	TMED9
	C20orf27
	LAMTOR1
	CEP55
	ARL8B
	MOB1A
	LIN7C
	LRRC59
	H2AFY2
	OTUB1
	ENAH
	TMEM30A
	H2AFJ
	RCC2
	SULF2
	CHMP1B
	SLC39A10
	ERGIC1
	RAB22A
	WDR18
	RAP2C
	SPCS3
	UBE2O
	XYLT1
	XYLT2
	VWA1
	MARCKSL1
	AHNAK
	DCTPP1
	CDC73
	NDNF
	CHMP6
	VPS37B
	NAA50
	GRPEL1
	DNAJC5
	CD276
	COL18A1
	SLC38A1
	TMX1
	ANP32E
	ARPC5L
	RAB1B
	ATAD3B
	EIF2A
	EMILIN2

## Sheet: Urine_Chitosan EVs
	Common_[Vesiclepedia] and [Urine_Chitosan]:
	A1BG
	A2M				Unique_[Urine_Chitosan]:
	SERPINA3				KRT6C
	ACLY				VASN
	ACP2				LRG1
	ACPP				BROX
	ACTB				ARRDC1
	ACY1				SYTL1
	AFM				PROM2
	AGT				MADCAM1
	AHCY				AOC1
	AHSG				RTN4RL2
	ALB				ZG16B
	ALDH9A1				CHMP4B
	ALDOA				AGRN
	ALDOB				ABHD14B
	AMBP				BPIFB1
	AMY2B				GLIPR2
	ANPEP				PGA3
	ANXA1				CRB3
	ANXA2				PLPP1
	ANXA3				TMC4
	ANXA4				ADGRG2
	ANXA5				CHMP4C
	ANXA6				CYSTM1
	ANXA7				SERINC5
	ANXA11				LRRC57
	APCS				FAM129A
	APOA1				IGKV2-28
	APOA4				MITD1
	APOB				STEAP2
	APOD				ADGRF1
	APOE				RAB43
	APRT
	KLK3
	AQP2
	RHOA
	ARHGDIA
	ARSA
	ASAH1
	ATP1A1
	ATP6V1A
	ATP6V1B2
	AZGP1
	AZU1
	CEACAM1
	BHMT
	BTD
	SERPING1
	C3
	C4B
	CAPN5
	CA1
	CA2
	CAPZA2
	CAPZB
	SERPINA6
	CBR1
	CD9
	CD14
	CD44
	CD47
	CD63
	CETP
	CKB
	CLU
	CLIC1
	TPP1
	CLN5
	CNP
	COL6A1
	COL15A1
	CP
	CPE
	CPM
	CPN2
	CRYM
	CSPG4
	CTSD
	CTSZ
	CYB561
	ACE
	DPEP1
	DPP4
	EEF1A1
	EEF2
	EGF
	ENO1
	ENPEP
	STOM
	F2
	FASN
	FCER2
	FGB
	FLOT2
	FN1
	FOLH1
	FRK
	FUCA1
	GAA
	GAPDH
	GAS6
	GDI2
	GGT1
	GPC3
	GLB1
	GLO1
	GNA11
	GNAQ
	GNAS
	GOT1
	SFN
	GPC1
	GPI
	GSN
	GSR
	GSS
	GSTA2
	GSTM3
	HEXA
	HP
	HPX
	HRG
	HSPA1B
	HSPA8
	HSPB1
	HSP90AA1
	HSP90AB1
	HSPG2
	IDH1
	CFI
	IGHA1
	IGHG2
	IGHG3
	IGHM
	IGLC2
	ISLR
	ITIH4
	KNG1
	KRT1
	KRT2
	KRT5
	KRT9
	KRT10
	KRT14
	KRT16
	LAIR1
	LAMA5
	LAMP1
	LAMP2
	LCAT
	LDHA
	LDHB
	LGALS3
	LGALS3BP
	LRP2
	LTF
	LUM
	LYZ
	MAN1A1
	MME
	MPO
	MSN
	MUC1
	MYO1C
	MYO1D
	NAGLU
	NID1
	PEBP1
	PRDX1
	SERPINA5
	CHMP1A
	PGAM1
	PGK1
	PGM3
	ABCB1
	SERPINA1
	SERPINA4
	SERPINB6
	SERPINI1
	PIGR
	PKM
	PLG
	PODXL
	PPIA
	PPP2R1A
	PRG2
	PRKACB
	PRKAR2A
	PSMA1
	PSMA3
	PSMA5
	PSMA6
	PSMA7
	PSMB1
	PSMB4
	PSMB5
	PSMB6
	QSOX1
	QDPR
	RAB2A
	RAB3B
	RAB6A
	RAB13
	RAB27A
	RAB27B
	RAB5C
	RAC1
	RALB
	RAP1B
	RBP4
	SDC4
	SDCBP
	SI
	SLC2A5
	SLC12A1
	SLC12A3
	SMS
	SOD3
	SORD
	SORL1
	SPP1
	SRI
	STXBP2
	TALDO1
	SERPINA7
	PRDX2
	TF
	TGM4
	THBS1
	TSPAN6
	TMPRSS2
	TPI1
	TSG101
	TTR
	TUBA3C
	UBA52
	UBA1
	UCHL3
	UGDH
	UMOD
	VCP
	EZR
	VTN
	XPNPEP2
	YES1
	YWHAE
	YWHAG
	YWHAZ
	RAB7A
	CUBN
	AKR7A2
	RAB11A
	NAPA
	GGH
	PROM1
	FCGBP
	PROZ
	MGAM
	SELENBP1
	SLC9A3R2
	SLC9A3R1
	PPT2
	SLC22A8
	GSTO1
	NAPSA
	NPEPPS
	VPS4B
	PRDX6
	IST1
	DOPEY2
	PDCD6IP
	PDCD6
	SCAMP2
	ATP9A
	FLOT1
	AKR1A1
	TUBB4B
	ATP8A1
	NDRG1
	CPQ
	BASP1
	LYPLA1
	BAIAP2
	VAT1
	PRDX4
	OLFM4
	MASP2
	STARD10
	EHD1
	LMAN2
	RAB35
	UPK1A
	PDCD10
	PARK7
	RRAS2
	RAB18
	PTGR1
	GPD1L
	CYFIP1
	NCSTN
	ANGPTL2
	CAPN7
	DDAH2
	DDAH1
	HEBP2
	PLD3
	PGLS
	QPCT
	CHMP2B
	PHGDH
	MYOF
	VPS4A
	CHMP2A
	DPP7
	EHD4
	HEBP1
	VPS36
	PI15
	VPS28
	DCXR
	VTA1
	RAB14
	GPRC5B
	CMPK1
	TM7SF3
	SIAE
	CPVL
	MXRA8
	VPS37C
	CNDP2
	TMEM30A
	GPRC5C
	RAB25
	CD248
	CD177
	CHMP1B
	SLC44A2
	TMBIM1
	EPS8L2
	STEAP4
	VPS37B
	TMC5
	CYBRD1
	TTYH3
	SLC44A4
	RAB1B
	ANTXR1

## Sheet: Saliva_Chitosan EVs
	Common_[Vesiclepedia] and [Saliva_Chitosan]:
	A2M
	SERPINA3				Unique_[Saliva_Chitosan]:
	ACTG1				MUC5B
	ACTN4				BPIFB1
	ACTN1				CHI3L2
	ADH7				JCHAIN
	AHCY				BPIFA2
	ALB				ZG16B
	ALDH9A1				A2ML1
	ALDOA				TUBB
	AMY1A				CST2
	ANPEP				EEF1A1P5
	ANXA1				IGHV3-49
	ANXA2				IGHV3-15
	ANXA3				LEG1
	ANXA5				IGLV1-51
	ANXA11				IGKV1-17
	APCS				IGHV4-39
	APEH				PRR27
	APOA1				MUC16
	APOA2				IGLV1-47
	APOB				TFF3
	APOD				ERO1A
	APOE				FAM3D
	APP				GLIPR2
	APRT				DCD
	ARF1				IGLV3-10
	RHOG				IGHV3-74
	ARHGDIA				IGLV7-46
	ARHGDIB				IGHV3-72
	ASAH1				PPM1L
	B2M				IGHV1-45
	BPI				ST13P4
	SERPING1				LRRC26
	C1QC
	C3
	C4A
	C9
	CA2
	CA6
	CALML3
	CALR
	CALU
	CAMP
	CAPG
	CAPZB
	CD9
	CD14
	CD59
	CFL1
	CEACAM8
	CHI3L1
	CLU
	CLIC1
	CP
	CPE
	CRABP2
	CST1
	CST3
	CST5
	CSTB
	CTSG
	DEFA3
	DMBT1
	DPP4
	DSG1
	DSG3
	SERPINB1
	ENO1
	STOM
	FCN1
	FGA
	FGB
	FGG
	FN1
	FUT6
	G6PD
	GAPDH
	GDI2
	B4GALT1
	GNAS
	GNB2
	SFN
	GSN
	GSTP1
	HBA1
	HBB
	HP
	HSPA1B
	HSPA8
	HSPB1
	HSP90AA1
	HSP90AB1
	HSPG2
	ICAM3
	IGHA1
	IGHG2
	IGHG3
	IGHG4
	IGHM
	IGKC
	IGLC2
	IL18
	ITGAM
	ITGB2
	IVL
	KLK1
	KRAS
	KRT1
	KRT2
	KRT5
	KRT6A
	KRT9
	KRT10
	KRT13
	KRT14
	LCN1
	LCN2
	LCP1
	LDHA
	LGALS3
	LGALS3BP
	LPO
	LTF
	LYN
	LYZ
	MFGE8
	MMP9
	MPO
	MUC1
	MUC7
	MYH9
	MYL6
	NCL
	NME1
	NUCB2
	P4HB
	PRDX1
	PFN1
	PGAM1
	PGD
	PGK1
	SERPINA1
	SERPINB5
	PIGR
	PIP
	PKM
	PLOD1
	PLTP
	PPIA
	PPIB
	PPIC
	PRKCSH
	DNAJC3
	HTRA1
	PRTN3
	PSMA1
	PSMA2
	PSMA3
	PSMA4
	PSMA5
	PSMA6
	PSMA7
	PSMB1
	PSMB2
	PSMB4
	PSMB6
	PSMB8
	PSMB9
	QSOX1
	PTX3
	PYGL
	RAB27A
	RAC1
	RAC2
	RAN
	RAP1B
	RARRES1
	RP2
	S100A8
	S100A9
	S100A11
	S100P
	SAA1
	SAA4
	SERPINB3
	SDCBP
	SET
	SOD3
	SPRR3
	PRDX2
	TGM3
	THBS1
	TPM3
	TPM4
	HSP90B1
	TXN
	UBA52
	UBE2H
	UBE2V1
	UGP2
	COL14A1
	VCP
	EZR
	VIM
	VTN
	YWHAB
	YWHAE
	YWHAG
	YWHAZ
	RAB7A
	ANP32A
	HIST1H2AB
	HIST1H4A
	SPARCL1
	PROM1
	FCGBP
	RAB11B
	SLC9A3R1
	NPEPPS
	GMFG
	PRDX6
	PDIA4
	WDR1
	PDCD6IP
	ARPC5
	ARPC4
	ARPC3
	ARPC1B
	ACTR3
	ACTR2
	ARPC2
	NAMPT
	ATP6AP2
	CRISP3
	TFG
	TUBA1B
	BASP1
	VAT1
	HYOU1
	ANP32B
	PRDX4
	OLFM4
	MYL12A
	YWHAQ
	CORO1A
	GANAB
	PGLS
	GCA
	PRDX5
	IL36A
	IGHV3-7
	IGKV3D-15
	IGKV4-1
	IGKV3-20
	CRNN
	FAM49B
	ITLN1
	SIL1
	BPIFB2
	RAB1B
