# Supplementary material for: The polysaccharide chitosan facilitates the isolation of small extracellular vesicles from multiple biofluids
Source: J Extracell Vesicles. 2021 Sep 1;10(11):e12138. doi: 10.1002/jev2.12138 (PMC8409086; doi:10.1002/jev2.12138)
Supplement: Supplementary file 4 — Supporting Information [file JEV2-10-e12138-s004.xlsx]

## Sheet: HEK_DG
HEK_DG
#	Group Description	Gene Name	Protein Group ID	# Unique Peptides	# Peptides	# PSMs
1	14-3-3 protein beta/alpha OS=Homo sapiens OX=9606 GN=YWHAB PE=1 SV=3	YWHAB	119	3	7	45
2	14-3-3 protein epsilon OS=Homo sapiens OX=9606 GN=YWHAE PE=1 SV=1	YWHAE	861	16	18	153
3	14-3-3 protein eta OS=Homo sapiens OX=9606 GN=YWHAH PE=1 SV=4	YWHAH	301	7	10	44
4	14-3-3 protein gamma OS=Homo sapiens OX=9606 GN=YWHAG PE=1 SV=2	YWHAG	497	4	7	40
5	14-3-3 protein sigma OS=Homo sapiens OX=9606 GN=SFN PE=1 SV=1	SFN	117	4	7	35
6	14-3-3 protein theta OS=Homo sapiens OX=9606 GN=YWHAQ PE=1 SV=1	YWHAQ	850	8	12	48
7	14-3-3 protein zeta/delta OS=Homo sapiens OX=9606 GN=YWHAZ PE=1 SV=1	YWHAZ	5	7	10	55
8	2',3'-cyclic-nucleotide 3'-phosphodiesterase OS=Homo sapiens OX=9606 GN=CNP PE=1 SV=2	CNP	435	18	18	70
9	26S proteasome non-ATPase regulatory subunit 11 OS=Homo sapiens OX=9606 GN=PSMD11 PE=1 SV=3	PSMD11	436	2	2	3
10	26S proteasome non-ATPase regulatory subunit 2 OS=Homo sapiens OX=9606 GN=PSMD2 PE=1 SV=3	PSMD2	177	3	3	6
11	26S proteasome non-ATPase regulatory subunit 6 OS=Homo sapiens OX=9606 GN=PSMD6 PE=1 SV=1	PSMD6	784	2	2	6
12	2'-deoxynucleoside 5'-phosphate N-hydrolase 1 OS=Homo sapiens OX=9606 GN=DNPH1 PE=1 SV=1	DNPH1	218	2	2	5
13	40S ribosomal protein S11 OS=Homo sapiens OX=9606 GN=RPS11 PE=1 SV=3	RPS11	389	3	3	6
14	40S ribosomal protein S18 OS=Homo sapiens OX=9606 GN=RPS18 PE=1 SV=3	RPS18	277	3	3	8
15	40S ribosomal protein S2 OS=Homo sapiens OX=9606 GN=RPS2 PE=1 SV=2	RPS2	640	2	2	4
16	40S ribosomal protein S3 OS=Homo sapiens OX=9606 GN=RPS3 PE=1 SV=2	RPS3	481	3	3	6
17	40S ribosomal protein SA OS=Homo sapiens OX=9606 GN=RPSA PE=1 SV=4	RPSA	84	2	2	12
18	4F2 cell-surface antigen heavy chain OS=Homo sapiens OX=9606 GN=SLC3A2 PE=1 SV=3	SLC3A2	428	17	17	74
19	60 kDa heat shock protein, mitochondrial OS=Homo sapiens OX=9606 GN=HSPD1 PE=1 SV=2	HSPD1	734	2	2	4
20	60S acidic ribosomal protein P0 OS=Homo sapiens OX=9606 GN=RPLP0 PE=1 SV=1	RPLP0	52	3	3	5
21	60S ribosomal protein L10a OS=Homo sapiens OX=9606 GN=RPL10A PE=1 SV=2	RPL10A	157	2	2	4
22	6-phosphogluconate dehydrogenase, decarboxylating OS=Homo sapiens OX=9606 GN=PGD PE=1 SV=3	PGD	798	6	6	12
23	6-phosphogluconolactonase OS=Homo sapiens OX=9606 GN=PGLS PE=1 SV=2	PGLS	903	2	2	4
24	Acetyl-CoA acetyltransferase, cytosolic OS=Homo sapiens OX=9606 GN=ACAT2 PE=1 SV=2	ACAT2	460	3	3	6
25	Actin, cytoplasmic 1 OS=Homo sapiens OX=9606 GN=ACTB PE=1 SV=1	ACTB	467	1	16	289
26	Actin, cytoplasmic 2 OS=Homo sapiens OX=9606 GN=ACTG1 PE=1 SV=1	ACTG1	791	1	16	290
27	Actin, gamma-enteric smooth muscle OS=Homo sapiens OX=9606 GN=ACTG2 PE=1 SV=1	ACTG2	140	1	9	193
28	Actin-related protein 2/3 complex subunit 2 OS=Homo sapiens OX=9606 GN=ARPC2 PE=1 SV=1	ARPC2	874	2	2	6
29	Actin-related protein 2/3 complex subunit 4 OS=Homo sapiens OX=9606 GN=ARPC4 PE=1 SV=3	ARPC4	204	2	2	3
30	Adenine phosphoribosyltransferase OS=Homo sapiens OX=9606 GN=APRT PE=1 SV=2	APRT	552	3	3	6
31	Adenosylhomocysteinase OS=Homo sapiens OX=9606 GN=AHCY PE=1 SV=4	AHCY	672	4	4	14
32	Adenylyl cyclase-associated protein 1 OS=Homo sapiens OX=9606 GN=CAP1 PE=1 SV=5	CAP1	548	6	6	12
33	Adhesion G protein-coupled receptor L2 OS=Homo sapiens OX=9606 GN=ADGRL2 PE=1 SV=2	ADGRL2	600	2	2	4
34	ADP-ribosylation factor 3 OS=Homo sapiens OX=9606 GN=ARF3 PE=1 SV=2	ARF3	94	3	6	43
35	ADP-ribosylation factor 4 OS=Homo sapiens OX=9606 GN=ARF4 PE=1 SV=3	ARF4	246	3	5	13
36	ADP-ribosylation factor 5 OS=Homo sapiens OX=9606 GN=ARF5 PE=1 SV=2	ARF5	773	1	4	15
37	ADP-ribosylation factor 6 OS=Homo sapiens OX=9606 GN=ARF6 PE=1 SV=2	ARF6	342	3	3	8
38	A-kinase anchor protein 12 OS=Homo sapiens OX=9606 GN=AKAP12 PE=1 SV=4	AKAP12	61	2	2	4
39	Aldo-keto reductase family 1 member B1 OS=Homo sapiens OX=9606 GN=AKR1B1 PE=1 SV=3	AKR1B1	673	3	3	8
40	Alpha-2-HS-glycoprotein OS=Homo sapiens OX=9606 GN=AHSG PE=1 SV=2	AHSG	80	2	2	26
41	Alpha-2-macroglobulin OS=Homo sapiens OX=9606 GN=A2M PE=1 SV=3	A2M	437	3	5	146
42	Alpha-actinin-4 OS=Homo sapiens OX=9606 GN=ACTN4 PE=1 SV=2	ACTN4	617	3	3	8
43	Alpha-enolase OS=Homo sapiens OX=9606 GN=ENO1 PE=1 SV=2	ENO1	731	16	17	113
44	Alpha-soluble NSF attachment protein OS=Homo sapiens OX=9606 GN=NAPA PE=1 SV=3	NAPA	346	3	3	8
45	Annexin A1 OS=Homo sapiens OX=9606 GN=ANXA1 PE=1 SV=2	ANXA1	666	6	6	18
46	Annexin A11 OS=Homo sapiens OX=9606 GN=ANXA11 PE=1 SV=1	ANXA11	230	10	10	29
47	Annexin A2 OS=Homo sapiens OX=9606 GN=ANXA2 PE=1 SV=2	ANXA2	484	20	20	103
48	Annexin A4 OS=Homo sapiens OX=9606 GN=ANXA4 PE=1 SV=4	ANXA4	300	2	2	4
49	Annexin A5 OS=Homo sapiens OX=9606 GN=ANXA5 PE=1 SV=2	ANXA5	793	11	11	28
50	Annexin A6 OS=Homo sapiens OX=9606 GN=ANXA6 PE=1 SV=3	ANXA6	27	28	28	102
51	Annexin A7 OS=Homo sapiens OX=9606 GN=ANXA7 PE=1 SV=3	ANXA7	414	4	4	14
52	Anoctamin-6 OS=Homo sapiens OX=9606 GN=ANO6 PE=1 SV=2	ANO6	416	2	2	6
53	Antithrombin-III OS=Homo sapiens OX=9606 GN=SERPINC1 PE=1 SV=1	SERPINC1	390	4	4	19
54	Arginine--tRNA ligase, cytoplasmic OS=Homo sapiens OX=9606 GN=RARS PE=1 SV=2	RARS	541	2	2	4
55	Arrestin domain-containing protein 1 OS=Homo sapiens OX=9606 GN=ARRDC1 PE=1 SV=1	ARRDC1	78	2	2	6
56	Aspartate aminotransferase, cytoplasmic OS=Homo sapiens OX=9606 GN=GOT1 PE=1 SV=3	GOT1	444	2	2	4
57	BAG family molecular chaperone regulator 5 OS=Homo sapiens OX=9606 GN=BAG5 PE=1 SV=1	BAG5	147	2	2	4
58	Band 4.1-like protein 2 OS=Homo sapiens OX=9606 GN=EPB41L2 PE=1 SV=1	EPB41L2	667	11	12	35
59	Basigin OS=Homo sapiens OX=9606 GN=BSG PE=1 SV=2	BSG	759	8	8	80
60	Bifunctional purine biosynthesis protein PURH OS=Homo sapiens OX=9606 GN=ATIC PE=1 SV=3	ATIC	636	8	8	18
61	Biliverdin reductase A OS=Homo sapiens OX=9606 GN=BLVRA PE=1 SV=2	BLVRA	315	2	2	4
62	Brain acid soluble protein 1 OS=Homo sapiens OX=9606 GN=BASP1 PE=1 SV=2	BASP1	494	10	10	95
63	BRO1 domain-containing protein BROX OS=Homo sapiens OX=9606 GN=BROX PE=1 SV=1	BROX	593	5	5	15
64	BTB/POZ domain-containing protein KCTD12 OS=Homo sapiens OX=9606 GN=KCTD12 PE=1 SV=1	KCTD12	618	5	5	9
65	C-1-tetrahydrofolate synthase, cytoplasmic OS=Homo sapiens OX=9606 GN=MTHFD1 PE=1 SV=3	MTHFD1	10	8	8	18
66	Cadherin-2 OS=Homo sapiens OX=9606 GN=CDH2 PE=1 SV=4	CDH2	215	2	2	4
67	Calcium and integrin-binding protein 1 OS=Homo sapiens OX=9606 GN=CIB1 PE=1 SV=4	CIB1	586	3	3	6
68	Calcium-binding protein 39 OS=Homo sapiens OX=9606 GN=CAB39 PE=1 SV=1	CAB39	830	3	3	8
69	Calmodulin-3 OS=Homo sapiens OX=9606 GN=CALM3 PE=1 SV=1	CALM3	596	3	3	14
70	Calmodulin-like protein 5 OS=Homo sapiens OX=9606 GN=CALML5 PE=1 SV=2	CALML5	558	2	2	5
71	Calponin-3 OS=Homo sapiens OX=9606 GN=CNN3 PE=1 SV=1	CNN3	698	3	3	6
72	cAMP-dependent protein kinase type II-alpha regulatory subunit OS=Homo sapiens OX=9606 GN=PRKAR2A PE=1 SV=2	PRKAR2A	577	2	2	4
73	Carbonyl reductase [NADPH] 1 OS=Homo sapiens OX=9606 GN=CBR1 PE=1 SV=3	CBR1	625	2	2	4
74	Caspase-14 OS=Homo sapiens OX=9606 GN=CASP14 PE=1 SV=2	CASP14	12	3	3	8
75	Catenin alpha-1 OS=Homo sapiens OX=9606 GN=CTNNA1 PE=1 SV=1	CTNNA1	235	7	7	16
76	Catenin beta-1 OS=Homo sapiens OX=9606 GN=CTNNB1 PE=1 SV=1	CTNNB1	637	4	4	12
77	Catenin delta-1 OS=Homo sapiens OX=9606 GN=CTNND1 PE=1 SV=1	CTNND1	269	3	3	6
78	Cathepsin D OS=Homo sapiens OX=9606 GN=CTSD PE=1 SV=1	CTSD	863	2	2	4
79	Cation-dependent mannose-6-phosphate receptor OS=Homo sapiens OX=9606 GN=M6PR PE=1 SV=1	M6PR	854	2	2	8
80	Cationic amino acid transporter 2 OS=Homo sapiens OX=9606 GN=SLC7A2 PE=1 SV=2	SLC7A2	584	1	2	6
81	CD109 antigen OS=Homo sapiens OX=9606 GN=CD109 PE=1 SV=2	CD109	754	2	2	4
82	CD151 antigen OS=Homo sapiens OX=9606 GN=CD151 PE=1 SV=3	CD151	710	2	2	16
83	CD276 antigen OS=Homo sapiens OX=9606 GN=CD276 PE=1 SV=1	CD276	369	4	4	18
84	CD59 glycoprotein OS=Homo sapiens OX=9606 GN=CD59 PE=1 SV=1	CD59	464	3	3	6
85	CD63 antigen OS=Homo sapiens OX=9606 GN=CD63 PE=1 SV=2	CD63	491	2	2	8
86	CD81 antigen OS=Homo sapiens OX=9606 GN=CD81 PE=1 SV=1	CD81	122	4	4	31
87	CD9 antigen OS=Homo sapiens OX=9606 GN=CD9 PE=1 SV=4	CD9	408	5	5	32
88	CD97 antigen OS=Homo sapiens OX=9606 GN=CD97 PE=1 SV=4	CD97	154	3	3	6
89	CD99 antigen-like protein 2 OS=Homo sapiens OX=9606 GN=CD99L2 PE=1 SV=1	CD99L2	143	2	2	4
90	Cell cycle control protein 50A OS=Homo sapiens OX=9606 GN=TMEM30A PE=1 SV=1	TMEM30A	161	3	3	6
91	Cell division control protein 42 homolog OS=Homo sapiens OX=9606 GN=CDC42 PE=1 SV=2	CDC42	443	6	7	43
92	Cell surface glycoprotein MUC18 OS=Homo sapiens OX=9606 GN=MCAM PE=1 SV=2	MCAM	67	4	4	15
93	Centrosomal protein of 55 kDa OS=Homo sapiens OX=9606 GN=CEP55 PE=1 SV=3	CEP55	833	3	3	12
94	Charged multivesicular body protein 2a OS=Homo sapiens OX=9606 GN=CHMP2A PE=1 SV=1	CHMP2A	482	5	5	16
95	Charged multivesicular body protein 2b OS=Homo sapiens OX=9606 GN=CHMP2B PE=1 SV=1	CHMP2B	614	3	3	8
96	Charged multivesicular body protein 4a OS=Homo sapiens OX=9606 GN=CHMP4A PE=1 SV=3	CHMP4A	439	3	3	10
97	Charged multivesicular body protein 4b OS=Homo sapiens OX=9606 GN=CHMP4B PE=1 SV=1	CHMP4B	47	6	7	20
98	Charged multivesicular body protein 4c OS=Homo sapiens OX=9606 GN=CHMP4C PE=1 SV=1	CHMP4C	895	1	2	4
99	Charged multivesicular body protein 6 OS=Homo sapiens OX=9606 GN=CHMP6 PE=1 SV=3	CHMP6	765	5	5	17
100	Chloride intracellular channel protein 1 OS=Homo sapiens OX=9606 GN=CLIC1 PE=1 SV=4	CLIC1	427	8	8	15
101	Chloride intracellular channel protein 4 OS=Homo sapiens OX=9606 GN=CLIC4 PE=1 SV=4	CLIC4	324	6	6	18
102	Choline transporter-like protein 1 OS=Homo sapiens OX=9606 GN=SLC44A1 PE=1 SV=1	SLC44A1	546	2	2	10
103	Choline transporter-like protein 2 OS=Homo sapiens OX=9606 GN=SLC44A2 PE=1 SV=3	SLC44A2	875	2	2	14
104	Clathrin heavy chain 1 OS=Homo sapiens OX=9606 GN=CLTC PE=1 SV=5	CLTC	687	4	4	18
105	Claudin domain-containing protein 1 OS=Homo sapiens OX=9606 GN=CLDND1 PE=1 SV=1	CLDND1	42	2	2	6
106	Claudin-6 OS=Homo sapiens OX=9606 GN=CLDN6 PE=1 SV=2	CLDN6	104	2	2	4
107	Clusterin OS=Homo sapiens OX=9606 GN=CLU PE=1 SV=1	CLU	828	6	6	11
108	Coagulation factor V OS=Homo sapiens OX=9606 GN=F5 PE=1 SV=4	F5	362	3	3	6
109	Cofilin-1 OS=Homo sapiens OX=9606 GN=CFL1 PE=1 SV=3	CFL1	398	5	7	24
110	Cofilin-2 OS=Homo sapiens OX=9606 GN=CFL2 PE=1 SV=1	CFL2	610	4	6	18
111	Complement C3 OS=Homo sapiens OX=9606 GN=C3 PE=1 SV=2	C3	285	3	3	8
112	Complement decay-accelerating factor OS=Homo sapiens OX=9606 GN=CD55 PE=1 SV=4	CD55	799	4	4	10
113	Contactin-1 OS=Homo sapiens OX=9606 GN=CNTN1 PE=1 SV=1	CNTN1	682	5	5	10
114	COP9 signalosome complex subunit 4 OS=Homo sapiens OX=9606 GN=COPS4 PE=1 SV=1	COPS4	538	2	2	4
115	Copine-3 OS=Homo sapiens OX=9606 GN=CPNE3 PE=1 SV=1	CPNE3	153	7	7	22
116	Coxsackievirus and adenovirus receptor OS=Homo sapiens OX=9606 GN=CXADR PE=1 SV=1	CXADR	575	11	11	43
117	Creatine kinase B-type OS=Homo sapiens OX=9606 GN=CKB PE=1 SV=1	CKB	542	8	8	22
118	CTP synthase 1 OS=Homo sapiens OX=9606 GN=CTPS1 PE=1 SV=2	CTPS1	862	2	2	4
119	Cullin-associated NEDD8-dissociated protein 1 OS=Homo sapiens OX=9606 GN=CAND1 PE=1 SV=2	CAND1	40	2	2	4
120	Cyclin-dependent kinase 1 OS=Homo sapiens OX=9606 GN=CDK1 PE=1 SV=3	CDK1	242	3	3	8
121	Cytoplasmic dynein 1 intermediate chain 2 OS=Homo sapiens OX=9606 GN=DYNC1I2 PE=1 SV=3	DYNC1I2	479	2	2	3
122	Cytoplasmic FMR1-interacting protein 1 OS=Homo sapiens OX=9606 GN=CYFIP1 PE=1 SV=1	CYFIP1	674	3	3	10
123	Cytosol aminopeptidase OS=Homo sapiens OX=9606 GN=LAP3 PE=1 SV=3	LAP3	22	3	3	6
124	Cytosolic acyl coenzyme A thioester hydrolase OS=Homo sapiens OX=9606 GN=ACOT7 PE=1 SV=3	ACOT7	775	3	3	6
125	D-3-phosphoglycerate dehydrogenase OS=Homo sapiens OX=9606 GN=PHGDH PE=1 SV=4	PHGDH	227	2	2	6
126	Dermcidin OS=Homo sapiens OX=9606 GN=DCD PE=1 SV=2	DCD	694	3	3	68
127	Desmoglein-1 OS=Homo sapiens OX=9606 GN=DSG1 PE=1 SV=2	DSG1	372	3	3	6
128	Desmoglein-2 OS=Homo sapiens OX=9606 GN=DSG2 PE=1 SV=2	DSG2	813	2	2	6
129	Desmoplakin OS=Homo sapiens OX=9606 GN=DSP PE=1 SV=3	DSP	400	27	27	56
130	Developmentally-regulated GTP-binding protein 1 OS=Homo sapiens OX=9606 GN=DRG1 PE=1 SV=1	DRG1	343	2	2	4
131	Disco-interacting protein 2 homolog B OS=Homo sapiens OX=9606 GN=DIP2B PE=1 SV=3	DIP2B	133	10	10	31
132	Disintegrin and metalloproteinase domain-containing protein 10 OS=Homo sapiens OX=9606 GN=ADAM10 PE=1 SV=1	ADAM10	821	8	8	39
133	Disks large homolog 3 OS=Homo sapiens OX=9606 GN=DLG3 PE=1 SV=2	DLG3	839	3	3	6
134	DnaJ homolog subfamily A member 2 OS=Homo sapiens OX=9606 GN=DNAJA2 PE=1 SV=1	DNAJA2	725	3	3	7
135	Dual specificity protein phosphatase 14 OS=Homo sapiens OX=9606 GN=DUSP14 PE=1 SV=1	DUSP14	256	2	2	4
136	Dynactin subunit 2 OS=Homo sapiens OX=9606 GN=DCTN2 PE=1 SV=4	DCTN2	41	2	2	4
137	Ectonucleotide pyrophosphatase/phosphodiesterase family member 1 OS=Homo sapiens OX=9606 GN=ENPP1 PE=1 SV=2	ENPP1	129	3	3	8
138	EGF-like repeat and discoidin I-like domain-containing protein 3 OS=Homo sapiens OX=9606 GN=EDIL3 PE=1 SV=1	EDIL3	50	20	20	100
139	EH domain-containing protein 1 OS=Homo sapiens OX=9606 GN=EHD1 PE=1 SV=2	EHD1	820	9	10	26
140	EH domain-containing protein 4 OS=Homo sapiens OX=9606 GN=EHD4 PE=1 SV=1	EHD4	73	14	15	38
141	Elongation factor 1-alpha 1 OS=Homo sapiens OX=9606 GN=EEF1A1 PE=1 SV=1	EEF1A1	457	11	11	148
142	Elongation factor 1-delta OS=Homo sapiens OX=9606 GN=EEF1D PE=1 SV=5	EEF1D	21	3	3	5
143	Elongation factor 1-gamma OS=Homo sapiens OX=9606 GN=EEF1G PE=1 SV=3	EEF1G	8	4	4	24
144	Elongation factor 2 OS=Homo sapiens OX=9606 GN=EEF2 PE=1 SV=4	EEF2	635	10	10	48
145	Endophilin-A2 OS=Homo sapiens OX=9606 GN=SH3GL1 PE=1 SV=1	SH3GL1	35	3	3	12
146	Endoplasmic reticulum chaperone BiP OS=Homo sapiens OX=9606 GN=HSPA5 PE=1 SV=2	HSPA5	498	3	5	41
147	Endoplasmin OS=Homo sapiens OX=9606 GN=HSP90B1 PE=1 SV=1	HSP90B1	55	2	4	20
148	Ephrin type-A receptor 7 OS=Homo sapiens OX=9606 GN=EPHA7 PE=1 SV=3	EPHA7	181	3	4	8
149	Ephrin type-B receptor 2 OS=Homo sapiens OX=9606 GN=EPHB2 PE=1 SV=5	EPHB2	893	2	3	6
150	Equilibrative nucleoside transporter 1 OS=Homo sapiens OX=9606 GN=SLC29A1 PE=1 SV=3	SLC29A1	170	7	7	43
151	Erythrocyte band 7 integral membrane protein OS=Homo sapiens OX=9606 GN=STOM PE=1 SV=3	STOM	663	8	8	20
152	Eukaryotic initiation factor 4A-I OS=Homo sapiens OX=9606 GN=EIF4A1 PE=1 SV=1	EIF4A1	392	7	9	31
153	Eukaryotic initiation factor 4A-III OS=Homo sapiens OX=9606 GN=EIF4A3 PE=1 SV=4	EIF4A3	708	1	3	5
154	Eukaryotic peptide chain release factor subunit 1 OS=Homo sapiens OX=9606 GN=ETF1 PE=1 SV=3	ETF1	524	2	2	4
155	Eukaryotic translation initiation factor 2 subunit 1 OS=Homo sapiens OX=9606 GN=EIF2S1 PE=1 SV=3	EIF2S1	530	2	2	4
156	Eukaryotic translation initiation factor 3 subunit F OS=Homo sapiens OX=9606 GN=EIF3F PE=1 SV=1	EIF3F	806	2	2	4
157	Eukaryotic translation initiation factor 3 subunit I OS=Homo sapiens OX=9606 GN=EIF3I PE=1 SV=1	EIF3I	74	3	3	6
158	Eukaryotic translation initiation factor 3 subunit L OS=Homo sapiens OX=9606 GN=EIF3L PE=1 SV=1	EIF3L	563	4	4	7
159	Ezrin OS=Homo sapiens OX=9606 GN=EZR PE=1 SV=4	EZR	433	11	22	120
160	F-actin-capping protein subunit alpha-1 OS=Homo sapiens OX=9606 GN=CAPZA1 PE=1 SV=3	CAPZA1	802	5	6	11
161	F-actin-capping protein subunit alpha-2 OS=Homo sapiens OX=9606 GN=CAPZA2 PE=1 SV=3	CAPZA2	211	1	2	4
162	Fascin OS=Homo sapiens OX=9606 GN=FSCN1 PE=1 SV=3	FSCN1	111	2	2	6
163	Fatty acid synthase OS=Homo sapiens OX=9606 GN=FASN PE=1 SV=3	FASN	158	10	10	28
164	Fatty acid-binding protein 5 OS=Homo sapiens OX=9606 GN=FABP5 PE=1 SV=3	FABP5	815	3	3	5
165	Feline leukemia virus subgroup C receptor-related protein 1 OS=Homo sapiens OX=9606 GN=FLVCR1 PE=1 SV=1	FLVCR1	79	2	2	4
166	Fermitin family homolog 2 OS=Homo sapiens OX=9606 GN=FERMT2 PE=1 SV=1	FERMT2	171	2	2	4
167	Fibronectin OS=Homo sapiens OX=9606 GN=FN1 PE=1 SV=5	FN1	608	3	3	8
168	Flotillin-1 OS=Homo sapiens OX=9606 GN=FLOT1 PE=1 SV=3	FLOT1	456	2	2	4
169	Flotillin-2 OS=Homo sapiens OX=9606 GN=FLOT2 PE=1 SV=2	FLOT2	653	2	2	4
170	Fructose-bisphosphate aldolase A OS=Homo sapiens OX=9606 GN=ALDOA PE=1 SV=2	ALDOA	2	20	20	91
171	Fructose-bisphosphate aldolase C OS=Homo sapiens OX=9606 GN=ALDOC PE=1 SV=2	ALDOC	221	2	2	5
172	G protein-coupled receptor kinase 6 OS=Homo sapiens OX=9606 GN=GRK6 PE=1 SV=2	GRK6	320	2	2	4
173	Galectin-3-binding protein OS=Homo sapiens OX=9606 GN=LGALS3BP PE=1 SV=1	LGALS3BP	886	7	7	38
174	Gamma-enolase OS=Homo sapiens OX=9606 GN=ENO2 PE=1 SV=3	ENO2	419	1	2	12
175	Gamma-glutamyl hydrolase OS=Homo sapiens OX=9606 GN=GGH PE=1 SV=2	GGH	135	2	2	4
176	Gamma-glutamylcyclotransferase OS=Homo sapiens OX=9606 GN=GGCT PE=1 SV=1	GGCT	898	3	3	6
177	Gap junction alpha-1 protein OS=Homo sapiens OX=9606 GN=GJA1 PE=1 SV=2	GJA1	53	6	6	50
178	Gap junction gamma-1 protein OS=Homo sapiens OX=9606 GN=GJC1 PE=1 SV=2	GJC1	583	2	2	4
179	Glucose-6-phosphate isomerase OS=Homo sapiens OX=9606 GN=GPI PE=1 SV=4	GPI	261	8	8	23
180	Glutathione S-transferase omega-1 OS=Homo sapiens OX=9606 GN=GSTO1 PE=1 SV=2	GSTO1	30	4	4	8
181	Glutathione synthetase OS=Homo sapiens OX=9606 GN=GSS PE=1 SV=1	GSS	679	3	3	6
182	Glyceraldehyde-3-phosphate dehydrogenase OS=Homo sapiens OX=9606 GN=GAPDH PE=1 SV=3	GAPDH	493	18	18	113
183	Glypican-6 OS=Homo sapiens OX=9606 GN=GPC6 PE=1 SV=1	GPC6	224	2	2	4
184	Golgi-associated plant pathogenesis-related protein 1 OS=Homo sapiens OX=9606 GN=GLIPR2 PE=1 SV=3	GLIPR2	152	2	2	4
185	Golgin subfamily A member 7 OS=Homo sapiens OX=9606 GN=GOLGA7 PE=1 SV=2	GOLGA7	796	2	2	3
186	GTPase HRas OS=Homo sapiens OX=9606 GN=HRAS PE=1 SV=1	HRAS	761	4	7	14
187	GTP-binding nuclear protein Ran OS=Homo sapiens OX=9606 GN=RAN PE=1 SV=3	RAN	774	5	5	19
188	GTP-binding protein Rheb OS=Homo sapiens OX=9606 GN=RHEB PE=1 SV=1	RHEB	805	3	3	8
189	GTP-binding protein SAR1a OS=Homo sapiens OX=9606 GN=SAR1A PE=1 SV=1	SAR1A	156	2	2	4
190	Guanine nucleotide-binding protein G(i) subunit alpha OS=Homo sapiens OX=9606 GN=GNAI3 PE=1 SV=3	GNAI3	763	9	15	79
191	Guanine nucleotide-binding protein G(i) subunit alpha-1 OS=Homo sapiens OX=9606 GN=GNAI1 PE=1 SV=2	GNAI1	888	5	11	58
192	Guanine nucleotide-binding protein G(i) subunit alpha-2 OS=Homo sapiens OX=9606 GN=GNAI2 PE=1 SV=3	GNAI2	220	4	10	52
193	Guanine nucleotide-binding protein G(I)/G(S)/G(O) subunit gamma-12 OS=Homo sapiens OX=9606 GN=GNG12 PE=1 SV=3	GNG12	350	5	5	19
194	Guanine nucleotide-binding protein G(I)/G(S)/G(T) subunit beta-1 OS=Homo sapiens OX=9606 GN=GNB1 PE=1 SV=3	GNB1	386	8	12	60
195	Guanine nucleotide-binding protein G(I)/G(S)/G(T) subunit beta-2 OS=Homo sapiens OX=9606 GN=GNB2 PE=1 SV=3	GNB2	859	3	9	38
196	Guanine nucleotide-binding protein G(q) subunit alpha OS=Homo sapiens OX=9606 GN=GNAQ PE=1 SV=4	GNAQ	675	1	2	4
197	Guanine nucleotide-binding protein G(s) subunit alpha isoforms XLas OS=Homo sapiens OX=9606 GN=GNAS PE=1 SV=2	GNAS	279	5	6	50
198	Guanine nucleotide-binding protein subunit alpha-11 OS=Homo sapiens OX=9606 GN=GNA11 PE=1 SV=2	GNA11	782	5	6	14
199	Guanine nucleotide-binding protein subunit alpha-13 OS=Homo sapiens OX=9606 GN=GNA13 PE=1 SV=2	GNA13	683	7	8	40
200	Guanine nucleotide-binding protein subunit beta-4 OS=Homo sapiens OX=9606 GN=GNB4 PE=1 SV=3	GNB4	58	1	5	22
201	Heat shock 70 kDa protein 1B OS=Homo sapiens OX=9606 GN=HSPA1B PE=1 SV=1	HSPA1B	580	26	36	622
202	Heat shock 70 kDa protein 4 OS=Homo sapiens OX=9606 GN=HSPA4 PE=1 SV=4	HSPA4	438	4	4	8
203	Heat shock 70 kDa protein 6 OS=Homo sapiens OX=9606 GN=HSPA6 PE=1 SV=2	HSPA6	263	1	12	238
204	Heat shock cognate 71 kDa protein OS=Homo sapiens OX=9606 GN=HSPA8 PE=1 SV=1	HSPA8	434	14	24	250
205	Heat shock protein 105 kDa OS=Homo sapiens OX=9606 GN=HSPH1 PE=1 SV=1	HSPH1	747	2	2	3
206	Heat shock protein HSP 90-alpha OS=Homo sapiens OX=9606 GN=HSP90AA1 PE=1 SV=5	HSP90AA1	112	13	28	214
207	Heat shock protein HSP 90-beta OS=Homo sapiens OX=9606 GN=HSP90AB1 PE=1 SV=4	HSP90AB1	351	14	31	235
208	Heat shock-related 70 kDa protein 2 OS=Homo sapiens OX=9606 GN=HSPA2 PE=1 SV=1	HSPA2	331	1	11	157
209	Heme-binding protein 1 OS=Homo sapiens OX=9606 GN=HEBP1 PE=1 SV=1	HEBP1	770	3	3	9
210	Hemoglobin subunit alpha OS=Homo sapiens OX=9606 GN=HBA1 PE=1 SV=2	HBA1	20	5	5	20
211	Hepatocyte growth factor-regulated tyrosine kinase substrate OS=Homo sapiens OX=9606 GN=HGS PE=1 SV=1	HGS	353	3	3	6
212	High affinity cationic amino acid transporter 1 OS=Homo sapiens OX=9606 GN=SLC7A1 PE=1 SV=1	SLC7A1	454	3	4	20
213	Histone H1.4 OS=Homo sapiens OX=9606 GN=H1-4 PE=1 SV=2	H1-4	591	3	3	9
214	Histone H2A type 2-C OS=Homo sapiens OX=9606 GN=HIST2H2AC PE=1 SV=4	HIST2H2AC	9	3	3	30
215	Histone H2B type 2-E OS=Homo sapiens OX=9606 GN=HIST2H2BE PE=1 SV=3	HIST2H2BE	92	1	4	22
216	Histone H2B type 2-F OS=Homo sapiens OX=9606 GN=HIST2H2BF PE=1 SV=3	HIST2H2BF	167	2	5	32
217	Histone H3.3 OS=Homo sapiens OX=9606 GN=H3-3A PE=1 SV=2	H3-3A	34	2	2	6
218	Histone H4 OS=Homo sapiens OX=9606 GN=H4C1 PE=1 SV=2	H4C1	536	5	5	32
219	HLA class I histocompatibility antigen, A alpha chain OS=Homo sapiens OX=9606 GN=HLA-A PE=1 SV=2	HLA-A	651	1	4	17
220	HLA class I histocompatibility antigen, alpha chain G OS=Homo sapiens OX=9606 GN=HLA-G PE=1 SV=1	HLA-G	292	1	2	8
221	HLA class I histocompatibility antigen, B alpha chain OS=Homo sapiens OX=9606 GN=HLA-B PE=1 SV=3	HLA-B	64	3	7	35
222	HLA class I histocompatibility antigen, C alpha chain OS=Homo sapiens OX=9606 GN=HLA-C PE=1 SV=3	HLA-C	726	2	7	30
223	Hornerin OS=Homo sapiens OX=9606 GN=HRNR PE=1 SV=2	HRNR	183	2	2	8
224	Hsc70-interacting protein OS=Homo sapiens OX=9606 GN=ST13 PE=1 SV=2	ST13	385	4	4	10
225	Hsp90 co-chaperone Cdc37 OS=Homo sapiens OX=9606 GN=CDC37 PE=1 SV=1	CDC37	741	2	2	4
226	Hydroxymethylglutaryl-CoA synthase, cytoplasmic OS=Homo sapiens OX=9606 GN=HMGCS1 PE=1 SV=2	HMGCS1	175	2	2	4
227	Hypoxanthine-guanine phosphoribosyltransferase OS=Homo sapiens OX=9606 GN=HPRT1 PE=1 SV=2	HPRT1	472	4	4	8
228	Immunoglobulin superfamily member 3 OS=Homo sapiens OX=9606 GN=IGSF3 PE=2 SV=3	IGSF3	110	8	8	18
229	Immunoglobulin superfamily member 8 OS=Homo sapiens OX=9606 GN=IGSF8 PE=1 SV=1	IGSF8	48	13	13	55
230	Importin subunit alpha-1 OS=Homo sapiens OX=9606 GN=KPNA2 PE=1 SV=1	KPNA2	248	2	2	4
231	Importin subunit beta-1 OS=Homo sapiens OX=9606 GN=KPNB1 PE=1 SV=2	KPNB1	101	3	3	12
232	Inactive tyrosine-protein kinase 7 OS=Homo sapiens OX=9606 GN=PTK7 PE=1 SV=2	PTK7	396	8	8	20
233	Inorganic pyrophosphatase OS=Homo sapiens OX=9606 GN=PPA1 PE=1 SV=2	PPA1	213	2	2	6
234	Inositol polyphosphate-5-phosphatase A OS=Homo sapiens OX=9606 GN=INPP5A PE=1 SV=1	INPP5A	744	2	2	6
235	Insulin receptor substrate 4 OS=Homo sapiens OX=9606 GN=IRS4 PE=1 SV=1	IRS4	582	2	2	10
236	Integrin alpha-1 OS=Homo sapiens OX=9606 GN=ITGA1 PE=1 SV=2	ITGA1	772	4	4	8
237	Integrin alpha-2 OS=Homo sapiens OX=9606 GN=ITGA2 PE=1 SV=1	ITGA2	151	8	8	15
238	Integrin alpha-3 OS=Homo sapiens OX=9606 GN=ITGA3 PE=1 SV=5	ITGA3	268	2	2	4
239	Integrin alpha-4 OS=Homo sapiens OX=9606 GN=ITGA4 PE=1 SV=3	ITGA4	786	3	3	6
240	Integrin alpha-5 OS=Homo sapiens OX=9606 GN=ITGA5 PE=1 SV=2	ITGA5	794	6	6	17
241	Integrin alpha-6 OS=Homo sapiens OX=9606 GN=ITGA6 PE=1 SV=5	ITGA6	717	11	11	37
242	Integrin alpha-7 OS=Homo sapiens OX=9606 GN=ITGA7 PE=1 SV=3	ITGA7	309	3	3	6
243	Integrin alpha-V OS=Homo sapiens OX=9606 GN=ITGAV PE=1 SV=2	ITGAV	659	11	11	30
244	Integrin beta-1 OS=Homo sapiens OX=9606 GN=ITGB1 PE=1 SV=2	ITGB1	841	16	16	67
245	Inter-alpha-trypsin inhibitor heavy chain H2 OS=Homo sapiens OX=9606 GN=ITIH2 PE=1 SV=2	ITIH2	25	2	2	8
246	Isoform 2 of Band 4.1-like protein 3 OS=Homo sapiens OX=9606 GN=EPB41L3	EPB41L3	727	6	7	16
247	Isoform 2 of Butyrophilin subfamily 2 member A1 OS=Homo sapiens OX=9606 GN=BTN2A1	BTN2A1	144	3	3	6
248	Isoform 2 of F-actin-capping protein subunit beta OS=Homo sapiens OX=9606 GN=CAPZB	CAPZB	420	5	5	13
249	Isoform 2 of Neural cell adhesion molecule 1 OS=Homo sapiens OX=9606 GN=NCAM1	NCAM1	788	5	5	10
250	Isoform 2 of Triosephosphate isomerase OS=Homo sapiens OX=9606 GN=TPI1	TPI1	588	11	11	48
251	Isoform 2 of Tropomyosin alpha-3 chain OS=Homo sapiens OX=9606 GN=TPM3	TPM3	612	4	4	9
252	Isoform 2B of GTPase KRas OS=Homo sapiens OX=9606 GN=KRAS	KRAS	762	4	7	18
253	Isoform 4 of Neuronal membrane glycoprotein M6-b OS=Homo sapiens OX=9606 GN=GPM6B	GPM6B	764	2	2	16
254	Isoform Alpha of Nectin-2 OS=Homo sapiens OX=9606 GN=NECTIN2	NECTIN2	714	2	2	4
255	Isoform Alpha-2 of Guanine nucleotide-binding protein G(o) subunit alpha OS=Homo sapiens OX=9606 GN=GNAO1	GNAO1	293	4	7	42
256	IST1 homolog OS=Homo sapiens OX=9606 GN=IST1 PE=1 SV=1	IST1	446	10	10	40
257	Junction plakoglobin OS=Homo sapiens OX=9606 GN=JUP PE=1 SV=3	JUP	506	13	13	50
258	Junctional adhesion molecule A OS=Homo sapiens OX=9606 GN=F11R PE=1 SV=1	F11R	99	7	7	20
259	Junctional adhesion molecule C OS=Homo sapiens OX=9606 GN=JAM3 PE=1 SV=1	JAM3	298	7	7	20
260	Keratin, type I cuticular Ha2 OS=Homo sapiens OX=9606 GN=KRT32 PE=2 SV=3	KRT32	18	2	6	81
261	Keratin, type I cuticular Ha3-I OS=Homo sapiens OX=9606 GN=KRT33A PE=2 SV=2	KRT33A	97	5	17	142
262	Keratin, type I cuticular Ha4 OS=Homo sapiens OX=9606 GN=KRT34 PE=1 SV=2	KRT34	453	3	13	106
263	Keratin, type I cuticular Ha5 OS=Homo sapiens OX=9606 GN=KRT35 PE=2 SV=5	KRT35	317	4	10	58
264	Keratin, type I cuticular Ha6 OS=Homo sapiens OX=9606 GN=KRT36 PE=2 SV=1	KRT36	91	2	7	83
265	Keratin, type I cuticular Ha8 OS=Homo sapiens OX=9606 GN=KRT38 PE=1 SV=3	KRT38	59	1	5	78
266	Keratin, type I cytoskeletal 10 OS=Homo sapiens OX=9606 GN=KRT10 PE=1 SV=6	KRT10	265	27	34	802
267	Keratin, type I cytoskeletal 13 OS=Homo sapiens OX=9606 GN=KRT13 PE=1 SV=4	KRT13	718	1	10	90
268	Keratin, type I cytoskeletal 14 OS=Homo sapiens OX=9606 GN=KRT14 PE=1 SV=4	KRT14	168	3	20	359
269	Keratin, type I cytoskeletal 16 OS=Homo sapiens OX=9606 GN=KRT16 PE=1 SV=4	KRT16	844	8	21	325
270	Keratin, type I cytoskeletal 17 OS=Homo sapiens OX=9606 GN=KRT17 PE=1 SV=2	KRT17	735	7	21	219
271	Keratin, type I cytoskeletal 19 OS=Homo sapiens OX=9606 GN=KRT19 PE=1 SV=4	KRT19	219	1	9	103
272	Keratin, type I cytoskeletal 27 OS=Homo sapiens OX=9606 GN=KRT27 PE=1 SV=2	KRT27	760	1	3	181
273	Keratin, type I cytoskeletal 9 OS=Homo sapiens OX=9606 GN=KRT9 PE=1 SV=3	KRT9	843	33	34	696
274	Keratin, type II cuticular Hb2 OS=Homo sapiens OX=9606 GN=KRT82 PE=3 SV=3	KRT82	868	2	5	108
275	Keratin, type II cuticular Hb4 OS=Homo sapiens OX=9606 GN=KRT84 PE=2 SV=2	KRT84	459	2	7	36
276	Keratin, type II cuticular Hb5 OS=Homo sapiens OX=9606 GN=KRT85 PE=1 SV=1	KRT85	381	2	23	218
277	Keratin, type II cuticular Hb6 OS=Homo sapiens OX=9606 GN=KRT86 PE=1 SV=1	KRT86	521	4	22	226
278	Keratin, type II cytoskeletal 1 OS=Homo sapiens OX=9606 GN=KRT1 PE=1 SV=6	KRT1	273	35	42	1143
279	Keratin, type II cytoskeletal 2 epidermal OS=Homo sapiens OX=9606 GN=KRT2 PE=1 SV=2	KRT2	138	26	36	594
280	Keratin, type II cytoskeletal 2 oral OS=Homo sapiens OX=9606 GN=KRT76 PE=1 SV=2	KRT76	297	1	9	123
281	Keratin, type II cytoskeletal 3 OS=Homo sapiens OX=9606 GN=KRT3 PE=1 SV=3	KRT3	496	1	9	76
282	Keratin, type II cytoskeletal 4 OS=Homo sapiens OX=9606 GN=KRT4 PE=1 SV=4	KRT4	758	1	5	70
283	Keratin, type II cytoskeletal 5 OS=Homo sapiens OX=9606 GN=KRT5 PE=1 SV=3	KRT5	884	14	27	304
284	Keratin, type II cytoskeletal 6A OS=Homo sapiens OX=9606 GN=KRT6A PE=1 SV=3	KRT6A	288	3	26	269
285	Keratin, type II cytoskeletal 6B OS=Homo sapiens OX=9606 GN=KRT6B PE=1 SV=5	KRT6B	287	1	23	298
286	Keratin, type II cytoskeletal 72 OS=Homo sapiens OX=9606 GN=KRT72 PE=1 SV=2	KRT72	712	2	5	45
287	Keratin, type II cytoskeletal 73 OS=Homo sapiens OX=9606 GN=KRT73 PE=1 SV=1	KRT73	125	2	8	81
288	Keratin, type II cytoskeletal 75 OS=Homo sapiens OX=9606 GN=KRT75 PE=1 SV=2	KRT75	328	8	19	130
289	Lactadherin OS=Homo sapiens OX=9606 GN=MFGE8 PE=1 SV=3	MFGE8	574	23	23	216
290	Lactoylglutathione lyase OS=Homo sapiens OX=9606 GN=GLO1 PE=1 SV=4	GLO1	233	3	3	6
291	Large neutral amino acids transporter small subunit 1 OS=Homo sapiens OX=9606 GN=SLC7A5 PE=1 SV=2	SLC7A5	334	4	4	47
292	Leucine-rich repeat-containing protein 15 OS=Homo sapiens OX=9606 GN=LRRC15 PE=2 SV=2	LRRC15	283	2	2	4
293	Leucine-rich repeat-containing protein 57 OS=Homo sapiens OX=9606 GN=LRRC57 PE=1 SV=1	LRRC57	899	4	4	12
294	Leucyl-cystinyl aminopeptidase OS=Homo sapiens OX=9606 GN=LNPEP PE=1 SV=3	LNPEP	881	2	2	4
295	Leukocyte surface antigen CD47 OS=Homo sapiens OX=9606 GN=CD47 PE=1 SV=1	CD47	655	2	2	10
296	Lipolysis-stimulated lipoprotein receptor OS=Homo sapiens OX=9606 GN=LSR PE=1 SV=4	LSR	137	4	4	22
297	L-lactate dehydrogenase A chain OS=Homo sapiens OX=9606 GN=LDHA PE=1 SV=2	LDHA	576	8	9	29
298	L-lactate dehydrogenase B chain OS=Homo sapiens OX=9606 GN=LDHB PE=1 SV=2	LDHB	468	13	14	78
299	Lysosome-associated membrane glycoprotein 1 OS=Homo sapiens OX=9606 GN=LAMP1 PE=1 SV=3	LAMP1	198	2	2	8
300	Malate dehydrogenase, cytoplasmic OS=Homo sapiens OX=9606 GN=MDH1 PE=1 SV=4	MDH1	757	5	5	12
301	MARCKS-related protein OS=Homo sapiens OX=9606 GN=MARCKSL1 PE=1 SV=2	MARCKSL1	395	4	4	34
302	Metallo-beta-lactamase domain-containing protein 2 OS=Homo sapiens OX=9606 GN=MBLAC2 PE=1 SV=3	MBLAC2	284	3	3	5
303	Methanethiol oxidase OS=Homo sapiens OX=9606 GN=SELENBP1 PE=1 SV=2	SELENBP1	11	3	3	10
304	Mitogen-activated protein kinase 1 OS=Homo sapiens OX=9606 GN=MAPK1 PE=1 SV=3	MAPK1	411	3	3	5
305	Mitotic checkpoint protein BUB3 OS=Homo sapiens OX=9606 GN=BUB3 PE=1 SV=1	BUB3	86	2	2	4
306	Mitotic spindle assembly checkpoint protein MAD2A OS=Homo sapiens OX=9606 GN=MAD2L1 PE=1 SV=1	MAD2L1	68	4	4	7
307	MOB kinase activator 1B OS=Homo sapiens OX=9606 GN=MOB1B PE=1 SV=3	MOB1B	282	2	2	10
308	Moesin OS=Homo sapiens OX=9606 GN=MSN PE=1 SV=3	MSN	409	11	22	106
309	Monocarboxylate transporter 1 OS=Homo sapiens OX=9606 GN=SLC16A1 PE=1 SV=3	SLC16A1	838	9	9	113
310	Monocarboxylate transporter 10 OS=Homo sapiens OX=9606 GN=SLC16A10 PE=1 SV=1	SLC16A10	139	2	2	4
311	Multifunctional protein ADE2 OS=Homo sapiens OX=9606 GN=PAICS PE=1 SV=3	PAICS	406	4	4	9
312	Multivesicular body subunit 12A OS=Homo sapiens OX=9606 GN=MVB12A PE=1 SV=1	MVB12A	274	2	2	4
313	Myelin protein zero-like protein 1 OS=Homo sapiens OX=9606 GN=MPZL1 PE=1 SV=1	MPZL1	455	4	4	18
314	Myeloid-associated differentiation marker OS=Homo sapiens OX=9606 GN=MYADM PE=1 SV=2	MYADM	340	2	2	3
315	Myristoylated alanine-rich C-kinase substrate OS=Homo sapiens OX=9606 GN=MARCKS PE=1 SV=4	MARCKS	849	7	7	90
316	Na(+)/H(+) exchange regulatory cofactor NHE-RF1 OS=Homo sapiens OX=9606 GN=SLC9A3R1 PE=1 SV=4	SLC9A3R1	307	3	3	9
317	Nck-associated protein 1 OS=Homo sapiens OX=9606 GN=NCKAP1 PE=1 SV=1	NCKAP1	371	2	2	4
318	NEDD8-conjugating enzyme Ubc12 OS=Homo sapiens OX=9606 GN=UBE2M PE=1 SV=1	UBE2M	182	3	3	6
319	Neuroblast differentiation-associated protein AHNAK OS=Homo sapiens OX=9606 GN=AHNAK PE=1 SV=2	AHNAK	430	2	2	8
320	Neuronal calcium sensor 1 OS=Homo sapiens OX=9606 GN=NCS1 PE=1 SV=2	NCS1	367	3	3	6
321	Neuronal membrane glycoprotein M6-a OS=Homo sapiens OX=9606 GN=GPM6A PE=1 SV=2	GPM6A	461	3	3	14
322	Neuropilin-1 OS=Homo sapiens OX=9606 GN=NRP1 PE=1 SV=3	NRP1	851	3	3	14
323	Neuroplastin OS=Homo sapiens OX=9606 GN=NPTN PE=1 SV=2	NPTN	321	3	3	12
324	Neutral amino acid transporter A OS=Homo sapiens OX=9606 GN=SLC1A4 PE=1 SV=1	SLC1A4	450	5	5	10
325	Neutral amino acid transporter B(0) OS=Homo sapiens OX=9606 GN=SLC1A5 PE=1 SV=2	SLC1A5	130	11	11	66
326	Nicastrin OS=Homo sapiens OX=9606 GN=NCSTN PE=1 SV=2	NCSTN	141	5	5	13
327	Nuclear migration protein nudC OS=Homo sapiens OX=9606 GN=NUDC PE=1 SV=1	NUDC	294	7	7	15
328	Nucleoside diphosphate kinase A OS=Homo sapiens OX=9606 GN=NME1 PE=1 SV=1	NME1	49	7	7	24
329	Occludin OS=Homo sapiens OX=9606 GN=OCLN PE=1 SV=1	OCLN	704	3	3	8
330	PDZ domain-containing protein GIPC1 OS=Homo sapiens OX=9606 GN=GIPC1 PE=1 SV=2	GIPC1	429	4	4	8
331	Peflin OS=Homo sapiens OX=9606 GN=PEF1 PE=1 SV=1	PEF1	200	2	2	6
332	Peptidyl-prolyl cis-trans isomerase A OS=Homo sapiens OX=9606 GN=PPIA PE=1 SV=2	PPIA	561	5	5	16
333	Peptidyl-prolyl cis-trans isomerase FKBP4 OS=Homo sapiens OX=9606 GN=FKBP4 PE=1 SV=3	FKBP4	697	8	8	22
334	Peroxiredoxin-1 OS=Homo sapiens OX=9606 GN=PRDX1 PE=1 SV=1	PRDX1	654	13	14	57
335	Peroxiredoxin-2 OS=Homo sapiens OX=9606 GN=PRDX2 PE=1 SV=5	PRDX2	845	5	6	20
336	Peroxiredoxin-6 OS=Homo sapiens OX=9606 GN=PRDX6 PE=1 SV=3	PRDX6	313	18	18	130
337	Phosphatidylethanolamine-binding protein 1 OS=Homo sapiens OX=9606 GN=PEBP1 PE=1 SV=3	PEBP1	451	2	2	6
338	Phosphatidylinositol transfer protein beta isoform OS=Homo sapiens OX=9606 GN=PITPNB PE=1 SV=2	PITPNB	17	5	5	11
339	Phosphoglucomutase-1 OS=Homo sapiens OX=9606 GN=PGM1 PE=1 SV=3	PGM1	555	2	2	4
340	Phosphoglycerate kinase 1 OS=Homo sapiens OX=9606 GN=PGK1 PE=1 SV=3	PGK1	413	6	6	26
341	Phosphoglycerate mutase 1 OS=Homo sapiens OX=9606 GN=PGAM1 PE=1 SV=2	PGAM1	90	9	9	22
342	Phospholipid scramblase 1 OS=Homo sapiens OX=9606 GN=PLSCR1 PE=1 SV=1	PLSCR1	646	3	3	8
343	Plakophilin-1 OS=Homo sapiens OX=9606 GN=PKP1 PE=1 SV=2	PKP1	470	6	6	14
344	Plasma membrane calcium-transporting ATPase 1 OS=Homo sapiens OX=9606 GN=ATP2B1 PE=1 SV=4	ATP2B1	36	11	11	28
345	Plastin-3 OS=Homo sapiens OX=9606 GN=PLS3 PE=1 SV=4	PLS3	729	15	15	46
346	Plexin-B2 OS=Homo sapiens OX=9606 GN=PLXNB2 PE=1 SV=3	PLXNB2	819	6	6	12
347	Poliovirus receptor OS=Homo sapiens OX=9606 GN=PVR PE=1 SV=2	PVR	550	4	4	24
348	Poly(rC)-binding protein 2 OS=Homo sapiens OX=9606 GN=PCBP2 PE=1 SV=1	PCBP2	431	2	2	12
349	POTE ankyrin domain family member E OS=Homo sapiens OX=9606 GN=POTEE PE=2 SV=3	POTEE	573	1	6	124
350	Pregnancy zone protein OS=Homo sapiens OX=9606 GN=PZP PE=1 SV=4	PZP	716	1	3	58
351	Prelamin-A/C OS=Homo sapiens OX=9606 GN=LMNA PE=1 SV=1	LMNA	488	3	3	6
352	Presenilin-1 OS=Homo sapiens OX=9606 GN=PSEN1 PE=1 SV=1	PSEN1	669	2	2	6
353	Programmed cell death 6-interacting protein OS=Homo sapiens OX=9606 GN=PDCD6IP PE=1 SV=1	PDCD6IP	616	32	32	174
354	Programmed cell death protein 10 OS=Homo sapiens OX=9606 GN=PDCD10 PE=1 SV=1	PDCD10	527	2	2	4
355	Programmed cell death protein 6 OS=Homo sapiens OX=9606 GN=PDCD6 PE=1 SV=1	PDCD6	719	8	8	24
356	Proliferation-associated protein 2G4 OS=Homo sapiens OX=9606 GN=PA2G4 PE=1 SV=3	PA2G4	648	2	2	4
357	Prostaglandin F2 receptor negative regulator OS=Homo sapiens OX=9606 GN=PTGFRN PE=1 SV=2	PTGFRN	630	29	29	193
358	Proteasome subunit alpha type-1 OS=Homo sapiens OX=9606 GN=PSMA1 PE=1 SV=1	PSMA1	201	3	3	8
359	Proteasome subunit alpha type-3 OS=Homo sapiens OX=9606 GN=PSMA3 PE=1 SV=2	PSMA3	466	2	2	4
360	Proteasome subunit alpha type-4 OS=Homo sapiens OX=9606 GN=PSMA4 PE=1 SV=1	PSMA4	906	3	3	6
361	Proteasome subunit alpha type-6 OS=Homo sapiens OX=9606 GN=PSMA6 PE=1 SV=1	PSMA6	490	2	2	4
362	Proteasome subunit alpha type-7 OS=Homo sapiens OX=9606 GN=PSMA7 PE=1 SV=1	PSMA7	831	5	5	10
363	Proteasome subunit beta type-2 OS=Homo sapiens OX=9606 GN=PSMB2 PE=1 SV=1	PSMB2	417	4	4	8
364	Proteasome subunit beta type-5 OS=Homo sapiens OX=9606 GN=PSMB5 PE=1 SV=3	PSMB5	63	4	4	12
365	Proteasome subunit beta type-6 OS=Homo sapiens OX=9606 GN=PSMB6 PE=1 SV=4	PSMB6	231	3	3	6
366	Protein 4.1 OS=Homo sapiens OX=9606 GN=EPB41 PE=1 SV=4	EPB41	647	2	2	6
367	Protein arginine N-methyltransferase 5 OS=Homo sapiens OX=9606 GN=PRMT5 PE=1 SV=4	PRMT5	624	2	2	3
368	Protein BRICK1 OS=Homo sapiens OX=9606 GN=BRK1 PE=1 SV=1	BRK1	447	2	2	4
369	Protein FAM49B OS=Homo sapiens OX=9606 GN=FAM49B PE=1 SV=1	FAM49B	571	6	6	26
370	Protein kinase C and casein kinase substrate in neurons protein 2 OS=Homo sapiens OX=9606 GN=PACSIN2 PE=1 SV=2	PACSIN2	132	6	6	14
371	Protein kinase C and casein kinase substrate in neurons protein 3 OS=Homo sapiens OX=9606 GN=PACSIN3 PE=1 SV=2	PACSIN3	339	2	2	10
372	Protein lin-7 homolog A OS=Homo sapiens OX=9606 GN=LIN7A PE=1 SV=2	LIN7A	325	2	3	8
373	Protein lin-7 homolog C OS=Homo sapiens OX=9606 GN=LIN7C PE=1 SV=1	LIN7C	661	2	3	12
374	Protein NDRG1 OS=Homo sapiens OX=9606 GN=NDRG1 PE=1 SV=1	NDRG1	817	5	5	13
375	Protein NDRG2 OS=Homo sapiens OX=9606 GN=NDRG2 PE=1 SV=2	NDRG2	415	2	2	6
376	Protein shisa-2 homolog OS=Homo sapiens OX=9606 GN=SHISA2 PE=1 SV=1	SHISA2	858	3	3	17
377	Protein tweety homolog 3 OS=Homo sapiens OX=9606 GN=TTYH3 PE=1 SV=3	TTYH3	702	3	3	6
378	Protein tyrosine phosphatase type IVA 1 OS=Homo sapiens OX=9606 GN=PTP4A1 PE=1 SV=2	PTP4A1	605	3	5	10
379	Protein tyrosine phosphatase type IVA 2 OS=Homo sapiens OX=9606 GN=PTP4A2 PE=1 SV=1	PTP4A2	597	1	3	6
380	Protein XRP2 OS=Homo sapiens OX=9606 GN=RP2 PE=1 SV=4	RP2	51	3	3	10
381	Protein/nucleic acid deglycase DJ-1 OS=Homo sapiens OX=9606 GN=PARK7 PE=1 SV=2	PARK7	871	2	2	4
382	Protein-L-isoaspartate(D-aspartate) O-methyltransferase OS=Homo sapiens OX=9606 GN=PCMT1 PE=1 SV=4	PCMT1	195	3	3	6
383	Proto-oncogene tyrosine-protein kinase Src OS=Homo sapiens OX=9606 GN=SRC PE=1 SV=3	SRC	572	1	3	10
384	Purine nucleoside phosphorylase OS=Homo sapiens OX=9606 GN=PNP PE=1 SV=2	PNP	676	2	2	4
385	Puromycin-sensitive aminopeptidase-like protein OS=Homo sapiens OX=9606 GN=NPEPPSL1 PE=2 SV=3	NPEPPSL1	485	3	3	6
386	Pyruvate kinase PKM OS=Homo sapiens OX=9606 GN=PKM PE=1 SV=4	PKM	769	17	17	81
387	Rab GDP dissociation inhibitor alpha OS=Homo sapiens OX=9606 GN=GDI1 PE=1 SV=2	GDI1	210	2	5	21
388	Rab GDP dissociation inhibitor beta OS=Homo sapiens OX=9606 GN=GDI2 PE=1 SV=2	GDI2	779	14	17	59
389	Radixin OS=Homo sapiens OX=9606 GN=RDX PE=1 SV=1	RDX	387	12	24	106
390	Ras GTPase-activating-like protein IQGAP1 OS=Homo sapiens OX=9606 GN=IQGAP1 PE=1 SV=1	IQGAP1	883	3	3	6
391	Ras-related C3 botulinum toxin substrate 1 OS=Homo sapiens OX=9606 GN=RAC1 PE=1 SV=1	RAC1	732	5	11	74
392	Ras-related C3 botulinum toxin substrate 3 OS=Homo sapiens OX=9606 GN=RAC3 PE=1 SV=1	RAC3	477	2	8	32
393	Ras-related protein Rab-10 OS=Homo sapiens OX=9606 GN=RAB10 PE=1 SV=1	RAB10	15	7	11	75
394	Ras-related protein Rab-11A OS=Homo sapiens OX=9606 GN=RAB11A PE=1 SV=3	RAB11A	223	8	8	30
395	Ras-related protein Rab-12 OS=Homo sapiens OX=9606 GN=RAB12 PE=1 SV=3	RAB12	463	1	2	12
396	Ras-related protein Rab-13 OS=Homo sapiens OX=9606 GN=RAB13 PE=1 SV=1	RAB13	534	3	6	23
397	Ras-related protein Rab-14 OS=Homo sapiens OX=9606 GN=RAB14 PE=1 SV=4	RAB14	250	5	7	22
398	Ras-related protein Rab-18 OS=Homo sapiens OX=9606 GN=RAB18 PE=1 SV=1	RAB18	225	2	2	4
399	Ras-related protein Rab-1A OS=Homo sapiens OX=9606 GN=RAB1A PE=1 SV=3	RAB1A	45	1	6	29
400	Ras-related protein Rab-1B OS=Homo sapiens OX=9606 GN=RAB1B PE=1 SV=1	RAB1B	792	2	7	37
401	Ras-related protein Rab-21 OS=Homo sapiens OX=9606 GN=RAB21 PE=1 SV=3	RAB21	531	2	2	10
402	Ras-related protein Rab-22A OS=Homo sapiens OX=9606 GN=RAB22A PE=1 SV=2	RAB22A	109	3	4	10
403	Ras-related protein Rab-23 OS=Homo sapiens OX=9606 GN=RAB23 PE=1 SV=1	RAB23	500	2	2	3
404	Ras-related protein Rab-2B OS=Homo sapiens OX=9606 GN=RAB2B PE=1 SV=1	RAB2B	595	2	2	4
405	Ras-related protein Rab-31 OS=Homo sapiens OX=9606 GN=RAB31 PE=1 SV=1	RAB31	98	1	2	4
406	Ras-related protein Rab-34 OS=Homo sapiens OX=9606 GN=RAB34 PE=1 SV=1	RAB34	184	2	2	4
407	Ras-related protein Rab-35 OS=Homo sapiens OX=9606 GN=RAB35 PE=1 SV=1	RAB35	847	5	7	46
408	Ras-related protein Rab-3D OS=Homo sapiens OX=9606 GN=RAB3D PE=1 SV=1	RAB3D	749	1	5	23
409	Ras-related protein Rab-4A OS=Homo sapiens OX=9606 GN=RAB4A PE=1 SV=3	RAB4A	471	4	5	19
410	Ras-related protein Rab-5A OS=Homo sapiens OX=9606 GN=RAB5A PE=1 SV=2	RAB5A	299	4	7	31
411	Ras-related protein Rab-5B OS=Homo sapiens OX=9606 GN=RAB5B PE=1 SV=1	RAB5B	691	2	5	26
412	Ras-related protein Rab-5C OS=Homo sapiens OX=9606 GN=RAB5C PE=1 SV=2	RAB5C	251	5	8	51
413	Ras-related protein Rab-6A OS=Homo sapiens OX=9606 GN=RAB6A PE=1 SV=3	RAB6A	866	3	3	6
414	Ras-related protein Rab-7a OS=Homo sapiens OX=9606 GN=RAB7A PE=1 SV=1	RAB7A	473	14	14	53
415	Ras-related protein Rab-8A OS=Homo sapiens OX=9606 GN=RAB8A PE=1 SV=1	RAB8A	271	2	6	33
416	Ras-related protein Rab-8B OS=Homo sapiens OX=9606 GN=RAB8B PE=1 SV=2	RAB8B	887	1	5	21
417	Ras-related protein Ral-A OS=Homo sapiens OX=9606 GN=RALA PE=1 SV=1	RALA	203	3	5	14
418	Ras-related protein Ral-B OS=Homo sapiens OX=9606 GN=RALB PE=1 SV=1	RALB	330	2	4	10
419	Ras-related protein Rap-1A OS=Homo sapiens OX=9606 GN=RAP1A PE=1 SV=1	RAP1A	688	2	10	48
420	Ras-related protein Rap-1b OS=Homo sapiens OX=9606 GN=RAP1B PE=1 SV=1	RAP1B	378	2	10	48
421	Ras-related protein Rap-2a OS=Homo sapiens OX=9606 GN=RAP2A PE=1 SV=1	RAP2A	403	2	7	13
422	Ras-related protein Rap-2b OS=Homo sapiens OX=9606 GN=RAP2B PE=1 SV=1	RAP2B	632	3	7	13
423	Ras-related protein Rap-2c OS=Homo sapiens OX=9606 GN=RAP2C PE=1 SV=1	RAP2C	512	3	8	15
424	Ras-related protein R-Ras OS=Homo sapiens OX=9606 GN=RRAS PE=1 SV=1	RRAS	383	1	3	10
425	Ras-related protein R-Ras2 OS=Homo sapiens OX=9606 GN=RRAS2 PE=1 SV=1	RRAS2	155	5	7	30
426	Receptor of activated protein C kinase 1 OS=Homo sapiens OX=9606 GN=RACK1 PE=1 SV=3	RACK1	825	4	4	10
427	Receptor-type tyrosine-protein phosphatase alpha OS=Homo sapiens OX=9606 GN=PTPRA PE=1 SV=3	PTPRA	259	5	5	10
428	Receptor-type tyrosine-protein phosphatase F OS=Homo sapiens OX=9606 GN=PTPRF PE=1 SV=2	PTPRF	885	4	4	8
429	Reduced folate transporter OS=Homo sapiens OX=9606 GN=SLC19A1 PE=1 SV=3	SLC19A1	134	2	2	3
430	Reticulon-3 OS=Homo sapiens OX=9606 GN=RTN3 PE=1 SV=2	RTN3	613	2	2	4
431	Rho GDP-dissociation inhibitor 1 OS=Homo sapiens OX=9606 GN=ARHGDIA PE=1 SV=3	ARHGDIA	121	6	6	14
432	Rho-related GTP-binding protein RhoB OS=Homo sapiens OX=9606 GN=RHOB PE=1 SV=1	RHOB	656	4	6	22
433	Rho-related GTP-binding protein RhoG OS=Homo sapiens OX=9606 GN=RHOG PE=1 SV=1	RHOG	499	5	6	20
434	Ribose-phosphate pyrophosphokinase 1 OS=Homo sapiens OX=9606 GN=PRPS1 PE=1 SV=2	PRPS1	602	3	3	10
435	RuvB-like 1 OS=Homo sapiens OX=9606 GN=RUVBL1 PE=1 SV=1	RUVBL1	509	6	6	14
436	RuvB-like 2 OS=Homo sapiens OX=9606 GN=RUVBL2 PE=1 SV=3	RUVBL2	72	3	3	6
437	S-adenosylmethionine synthase isoform type-2 OS=Homo sapiens OX=9606 GN=MAT2A PE=1 SV=1	MAT2A	375	2	2	4
438	Scavenger receptor class B member 1 OS=Homo sapiens OX=9606 GN=SCARB1 PE=1 SV=1	SCARB1	316	2	2	4
439	Secretory carrier-associated membrane protein 1 OS=Homo sapiens OX=9606 GN=SCAMP1 PE=1 SV=2	SCAMP1	680	2	2	5
440	Secretory carrier-associated membrane protein 3 OS=Homo sapiens OX=9606 GN=SCAMP3 PE=1 SV=3	SCAMP3	303	4	4	14
441	Secretory carrier-associated membrane protein 4 OS=Homo sapiens OX=9606 GN=SCAMP4 PE=1 SV=1	SCAMP4	192	3	3	5
442	Septin-2 OS=Homo sapiens OX=9606 GN=SEPTIN2 PE=1 SV=1	SEPTIN2	532	3	3	6
443	Serine/threonine-protein phosphatase 2A 65 kDa regulatory subunit A alpha isoform OS=Homo sapiens OX=9606 GN=PPP2R1A PE=1 SV=4	PPP2R1A	441	3	3	8
444	Serine/threonine-protein phosphatase PP1-gamma catalytic subunit OS=Homo sapiens OX=9606 GN=PPP1CC PE=1 SV=1	PPP1CC	404	4	4	7
445	Serine-threonine kinase receptor-associated protein OS=Homo sapiens OX=9606 GN=STRAP PE=1 SV=1	STRAP	660	2	2	4
446	Serum albumin OS=Homo sapiens OX=9606 GN=ALB PE=1 SV=2	ALB	113	3	6	72
447	Slit homolog 2 protein OS=Homo sapiens OX=9606 GN=SLIT2 PE=1 SV=1	SLIT2	373	3	3	8
448	Sodium/potassium-transporting ATPase subunit alpha-1 OS=Homo sapiens OX=9606 GN=ATP1A1 PE=1 SV=1	ATP1A1	357	36	36	378
449	Sodium/potassium-transporting ATPase subunit beta-1 OS=Homo sapiens OX=9606 GN=ATP1B1 PE=1 SV=1	ATP1B1	46	4	4	16
450	Sodium/potassium-transporting ATPase subunit beta-3 OS=Homo sapiens OX=9606 GN=ATP1B3 PE=1 SV=1	ATP1B3	333	8	8	59
451	Sodium-coupled neutral amino acid transporter 1 OS=Homo sapiens OX=9606 GN=SLC38A1 PE=1 SV=1	SLC38A1	93	2	2	4
452	Solute carrier family 12 member 2 OS=Homo sapiens OX=9606 GN=SLC12A2 PE=1 SV=1	SLC12A2	569	5	5	14
453	Solute carrier family 2, facilitated glucose transporter member 1 OS=Homo sapiens OX=9606 GN=SLC2A1 PE=1 SV=2	SLC2A1	700	2	2	8
454	Sorcin OS=Homo sapiens OX=9606 GN=SRI PE=1 SV=1	SRI	587	3	3	6
455	Sorting nexin-5 OS=Homo sapiens OX=9606 GN=SNX5 PE=1 SV=1	SNX5	811	2	2	4
456	Stathmin OS=Homo sapiens OX=9606 GN=STMN1 PE=1 SV=3	STMN1	264	2	2	7
457	Stress-induced-phosphoprotein 1 OS=Homo sapiens OX=9606 GN=STIP1 PE=1 SV=1	STIP1	642	6	6	17
458	Synaptic vesicle membrane protein VAT-1 homolog OS=Homo sapiens OX=9606 GN=VAT1 PE=1 SV=2	VAT1	208	8	8	24
459	Synaptobrevin homolog YKT6 OS=Homo sapiens OX=9606 GN=YKT6 PE=1 SV=1	YKT6	14	6	6	15
460	Synaptogyrin-2 OS=Homo sapiens OX=9606 GN=SYNGR2 PE=1 SV=1	SYNGR2	69	2	2	4
461	Synaptosomal-associated protein 23 OS=Homo sapiens OX=9606 GN=SNAP23 PE=1 SV=1	SNAP23	199	11	11	40
462	Synaptosomal-associated protein 29 OS=Homo sapiens OX=9606 GN=SNAP29 PE=1 SV=1	SNAP29	701	2	2	6
463	Syntaxin-12 OS=Homo sapiens OX=9606 GN=STX12 PE=1 SV=1	STX12	243	4	4	7
464	Syntaxin-2 OS=Homo sapiens OX=9606 GN=STX2 PE=1 SV=3	STX2	44	3	3	6
465	Syntaxin-4 OS=Homo sapiens OX=9606 GN=STX4 PE=1 SV=2	STX4	503	7	7	22
466	Syntaxin-7 OS=Homo sapiens OX=9606 GN=STX7 PE=1 SV=4	STX7	776	6	6	13
467	Syntaxin-binding protein 1 OS=Homo sapiens OX=9606 GN=STXBP1 PE=1 SV=1	STXBP1	197	4	4	8
468	Syntaxin-binding protein 2 OS=Homo sapiens OX=9606 GN=STXBP2 PE=1 SV=2	STXBP2	603	3	3	6
469	Syntaxin-binding protein 3 OS=Homo sapiens OX=9606 GN=STXBP3 PE=1 SV=2	STXBP3	827	9	9	20
470	Syntenin-1 OS=Homo sapiens OX=9606 GN=SDCBP PE=1 SV=1	SDCBP	345	10	10	50
471	T-complex protein 1 subunit alpha OS=Homo sapiens OX=9606 GN=TCP1 PE=1 SV=1	TCP1	275	11	11	34
472	T-complex protein 1 subunit beta OS=Homo sapiens OX=9606 GN=CCT2 PE=1 SV=4	CCT2	594	11	11	28
473	T-complex protein 1 subunit delta OS=Homo sapiens OX=9606 GN=CCT4 PE=1 SV=4	CCT4	102	5	5	14
474	T-complex protein 1 subunit epsilon OS=Homo sapiens OX=9606 GN=CCT5 PE=1 SV=1	CCT5	812	7	7	18
475	T-complex protein 1 subunit eta OS=Homo sapiens OX=9606 GN=CCT7 PE=1 SV=2	CCT7	70	6	6	18
476	T-complex protein 1 subunit gamma OS=Homo sapiens OX=9606 GN=CCT3 PE=1 SV=4	CCT3	790	7	7	15
477	T-complex protein 1 subunit theta OS=Homo sapiens OX=9606 GN=CCT8 PE=1 SV=4	CCT8	421	11	11	38
478	T-complex protein 1 subunit zeta OS=Homo sapiens OX=9606 GN=CCT6A PE=1 SV=3	CCT6A	607	6	6	22
479	Teneurin-3 OS=Homo sapiens OX=9606 GN=TENM3 PE=2 SV=3	TENM3	136	4	4	8
480	Tetraspanin-14 OS=Homo sapiens OX=9606 GN=TSPAN14 PE=1 SV=1	TSPAN14	639	2	2	4
481	Tetraspanin-6 OS=Homo sapiens OX=9606 GN=TSPAN6 PE=1 SV=1	TSPAN6	126	6	6	20
482	Tetraspanin-9 OS=Homo sapiens OX=9606 GN=TSPAN9 PE=1 SV=1	TSPAN9	89	2	2	6
483	Thioredoxin OS=Homo sapiens OX=9606 GN=TXN PE=1 SV=3	TXN	750	2	2	6
484	Threonine--tRNA ligase 1, cytoplasmic OS=Homo sapiens OX=9606 GN=TARS1 PE=1 SV=3	TARS1	495	2	2	4
485	Transaldolase OS=Homo sapiens OX=9606 GN=TALDO1 PE=1 SV=2	TALDO1	724	5	5	10
486	Transferrin receptor protein 1 OS=Homo sapiens OX=9606 GN=TFRC PE=1 SV=2	TFRC	809	14	14	62
487	Transforming protein RhoA OS=Homo sapiens OX=9606 GN=RHOA PE=1 SV=1	RHOA	686	6	8	52
488	Transgelin-2 OS=Homo sapiens OX=9606 GN=TAGLN2 PE=1 SV=3	TAGLN2	869	7	7	16
489	Transketolase OS=Homo sapiens OX=9606 GN=TKT PE=1 SV=3	TKT	354	2	2	6
490	Translationally-controlled tumor protein OS=Homo sapiens OX=9606 GN=TPT1 PE=1 SV=1	TPT1	566	2	2	4
491	Translin OS=Homo sapiens OX=9606 GN=TSN PE=1 SV=1	TSN	26	2	2	6
492	Transmembrane emp24 domain-containing protein 10 OS=Homo sapiens OX=9606 GN=TMED10 PE=1 SV=2	TMED10	289	2	2	4
493	Transmembrane emp24 domain-containing protein 2 OS=Homo sapiens OX=9606 GN=TMED2 PE=1 SV=1	TMED2	174	2	2	4
494	Transmembrane emp24 domain-containing protein 9 OS=Homo sapiens OX=9606 GN=TMED9 PE=1 SV=2	TMED9	501	2	2	4
495	Tubulin alpha-1B chain OS=Homo sapiens OX=9606 GN=TUBA1B PE=1 SV=1	TUBA1B	665	13	13	85
496	Tubulin beta chain OS=Homo sapiens OX=9606 GN=TUBB PE=1 SV=2	TUBB	768	2	12	80
497	Tubulin beta-2A chain OS=Homo sapiens OX=9606 GN=TUBB2A PE=1 SV=1	TUBB2A	114	2	12	57
498	Tubulin beta-4B chain OS=Homo sapiens OX=9606 GN=TUBB4B PE=1 SV=1	TUBB4B	777	2	12	65
499	Tubulin beta-6 chain OS=Homo sapiens OX=9606 GN=TUBB6 PE=1 SV=1	TUBB6	402	1	6	21
500	Tumor susceptibility gene 101 protein OS=Homo sapiens OX=9606 GN=TSG101 PE=1 SV=2	TSG101	904	9	9	27
501	Tyrosine-protein kinase CSK OS=Homo sapiens OX=9606 GN=CSK PE=1 SV=1	CSK	562	2	2	4
502	Tyrosine-protein kinase Yes OS=Homo sapiens OX=9606 GN=YES1 PE=1 SV=3	YES1	239	1	3	9
503	Tyrosine-protein phosphatase non-receptor type 11 OS=Homo sapiens OX=9606 GN=PTPN11 PE=1 SV=3	PTPN11	23	2	2	4
504	Tyrosine--tRNA ligase, cytoplasmic OS=Homo sapiens OX=9606 GN=YARS PE=1 SV=4	YARS	670	2	2	4
505	Ubiquitin thioesterase OTUB1 OS=Homo sapiens OX=9606 GN=OTUB1 PE=1 SV=2	OTUB1	539	2	2	6
506	Ubiquitin-60S ribosomal protein L40 OS=Homo sapiens OX=9606 GN=UBA52 PE=1 SV=2	UBA52	247	4	4	357
507	Ubiquitin-like modifier-activating enzyme 1 OS=Homo sapiens OX=9606 GN=UBA1 PE=1 SV=3	UBA1	567	4	4	10
508	Unconventional myosin-Id OS=Homo sapiens OX=9606 GN=MYO1D PE=1 SV=2	MYO1D	756	2	2	3
509	Vacuolar protein sorting-associated protein 26A OS=Homo sapiens OX=9606 GN=VPS26A PE=1 SV=2	VPS26A	715	2	2	4
510	Vacuolar protein sorting-associated protein 28 homolog OS=Homo sapiens OX=9606 GN=VPS28 PE=1 SV=1	VPS28	783	5	5	12
511	Vacuolar protein sorting-associated protein 37B OS=Homo sapiens OX=9606 GN=VPS37B PE=1 SV=1	VPS37B	397	4	4	7
512	Vacuolar protein sorting-associated protein 4A OS=Homo sapiens OX=9606 GN=VPS4A PE=1 SV=1	VPS4A	615	3	5	10
513	Vacuolar protein sorting-associated protein 4B OS=Homo sapiens OX=9606 GN=VPS4B PE=1 SV=2	VPS4B	323	2	4	7
514	Vacuolar protein sorting-associated protein VTA1 homolog OS=Homo sapiens OX=9606 GN=VTA1 PE=1 SV=1	VTA1	746	3	3	6
515	Vacuolar protein-sorting-associated protein 25 OS=Homo sapiens OX=9606 GN=VPS25 PE=1 SV=1	VPS25	733	2	2	4
516	Vang-like protein 1 OS=Homo sapiens OX=9606 GN=VANGL1 PE=1 SV=1	VANGL1	66	2	2	4
517	Vesicle-associated membrane protein 3 OS=Homo sapiens OX=9606 GN=VAMP3 PE=1 SV=3	VAMP3	100	5	5	20
518	Vesicular integral-membrane protein VIP36 OS=Homo sapiens OX=9606 GN=LMAN2 PE=1 SV=1	LMAN2	867	2	2	4
519	Vimentin OS=Homo sapiens OX=9606 GN=VIM PE=1 SV=4	VIM	108	1	3	10
520	Vinculin OS=Homo sapiens OX=9606 GN=VCL PE=1 SV=4	VCL	116	10	10	26
521	Voltage-dependent calcium channel subunit alpha-2/delta-1 OS=Homo sapiens OX=9606 GN=CACNA2D1 PE=1 SV=3	CACNA2D1	631	8	8	16
522	V-type proton ATPase catalytic subunit A OS=Homo sapiens OX=9606 GN=ATP6V1A PE=1 SV=2	ATP6V1A	24	4	4	10
523	V-type proton ATPase subunit d 1 OS=Homo sapiens OX=9606 GN=ATP6V0D1 PE=1 SV=1	ATP6V0D1	196	3	3	6
524	WD repeat-containing protein 1 OS=Homo sapiens OX=9606 GN=WDR1 PE=1 SV=4	WDR1	751	2	2	4
525	Zinc transporter ZIP14 OS=Homo sapiens OX=9606 GN=SLC39A14 PE=1 SV=3	SLC39A14	127	2	2	6
526	Zinc-alpha-2-glycoprotein OS=Homo sapiens OX=9606 GN=AZGP1 PE=1 SV=2	AZGP1	432	2	2	5

## Sheet: HEK_Chitosan
HEK_Chitosan
#	Identified Proteins	Gene Name	Protein Group ID	# Unique Peptides	# Peptides	# PSMs
1	(E3-independent) E2 ubiquitin-conjugating enzyme OS=Homo sapiens OX=9606 GN=UBE2O PE=1 SV=3	UBE2O	1226	29	29	130
2	10 kDa heat shock protein, mitochondrial OS=Homo sapiens OX=9606 GN=HSPE1 PE=1 SV=2	HSPE1	814	2	2	4
3	116 kDa U5 small nuclear ribonucleoprotein component OS=Homo sapiens OX=9606 GN=EFTUD2 PE=1 SV=1	EFTUD2	1805	17	18	74
4	14-3-3 protein beta/alpha OS=Homo sapiens OX=9606 GN=YWHAB PE=1 SV=3	YWHAB	244	5	8	71
5	14-3-3 protein epsilon OS=Homo sapiens OX=9606 GN=YWHAE PE=1 SV=1	YWHAE	1797	18	20	196
6	14-3-3 protein eta OS=Homo sapiens OX=9606 GN=YWHAH PE=1 SV=4	YWHAH	616	8	11	91
7	14-3-3 protein gamma OS=Homo sapiens OX=9606 GN=YWHAG PE=1 SV=2	YWHAG	1019	4	7	67
8	14-3-3 protein theta OS=Homo sapiens OX=9606 GN=YWHAQ PE=1 SV=1	YWHAQ	1776	9	12	89
9	14-3-3 protein zeta/delta OS=Homo sapiens OX=9606 GN=YWHAZ PE=1 SV=1	YWHAZ	10	8	10	90
10	2',3'-cyclic-nucleotide 3'-phosphodiesterase OS=Homo sapiens OX=9606 GN=CNP PE=1 SV=2	CNP	887	20	20	76
11	26S proteasome non-ATPase regulatory subunit 1 OS=Homo sapiens OX=9606 GN=PSMD1 PE=1 SV=2	PSMD1	488	4	4	11
12	26S proteasome non-ATPase regulatory subunit 11 OS=Homo sapiens OX=9606 GN=PSMD11 PE=1 SV=3	PSMD11	888	11	11	35
13	26S proteasome non-ATPase regulatory subunit 13 OS=Homo sapiens OX=9606 GN=PSMD13 PE=1 SV=2	PSMD13	1312	10	10	32
14	26S proteasome non-ATPase regulatory subunit 14 OS=Homo sapiens OX=9606 GN=PSMD14 PE=1 SV=1	PSMD14	1357	9	9	22
15	26S proteasome non-ATPase regulatory subunit 2 OS=Homo sapiens OX=9606 GN=PSMD2 PE=1 SV=3	PSMD2	359	4	4	14
16	26S proteasome non-ATPase regulatory subunit 7 OS=Homo sapiens OX=9606 GN=PSMD7 PE=1 SV=2	PSMD7	555	9	9	29
17	26S proteasome non-ATPase regulatory subunit 8 OS=Homo sapiens OX=9606 GN=PSMD8 PE=1 SV=2	PSMD8	63	7	7	18
18	26S proteasome regulatory subunit 10B OS=Homo sapiens OX=9606 GN=PSMC6 PE=1 SV=1	PSMC6	755	13	13	42
19	26S proteasome regulatory subunit 4 OS=Homo sapiens OX=9606 GN=PSMC1 PE=1 SV=1	PSMC1	1757	10	11	46
20	26S proteasome regulatory subunit 6A OS=Homo sapiens OX=9606 GN=PSMC3 PE=1 SV=3	PSMC3	157	15	15	63
21	26S proteasome regulatory subunit 6B OS=Homo sapiens OX=9606 GN=PSMC4 PE=1 SV=2	PSMC4	1497	13	13	66
22	26S proteasome regulatory subunit 7 OS=Homo sapiens OX=9606 GN=PSMC2 PE=1 SV=3	PSMC2	215	10	10	35
23	26S proteasome regulatory subunit 8 OS=Homo sapiens OX=9606 GN=PSMC5 PE=1 SV=1	PSMC5	1710	18	19	67
24	3-mercaptopyruvate sulfurtransferase OS=Homo sapiens OX=9606 GN=MPST PE=1 SV=3	MPST	1546	2	2	4
25	40S ribosomal protein S11 OS=Homo sapiens OX=9606 GN=RPS11 PE=1 SV=3	RPS11	798	3	3	8
26	40S ribosomal protein S12 OS=Homo sapiens OX=9606 GN=RPS12 PE=1 SV=3	RPS12	1573	4	4	8
27	40S ribosomal protein S15a OS=Homo sapiens OX=9606 GN=RPS15A PE=1 SV=2	RPS15A	1698	2	2	5
28	40S ribosomal protein S16 OS=Homo sapiens OX=9606 GN=RPS16 PE=1 SV=2	RPS16	1812	6	6	20
29	40S ribosomal protein S17 OS=Homo sapiens OX=9606 GN=RPS17 PE=1 SV=2	RPS17	1706	2	2	3
30	40S ribosomal protein S18 OS=Homo sapiens OX=9606 GN=RPS18 PE=1 SV=3	RPS18	571	10	10	26
31	40S ribosomal protein S2 OS=Homo sapiens OX=9606 GN=RPS2 PE=1 SV=2	RPS2	1356	5	5	26
32	40S ribosomal protein S20 OS=Homo sapiens OX=9606 GN=RPS20 PE=1 SV=1	RPS20	418	2	2	4
33	40S ribosomal protein S21 OS=Homo sapiens OX=9606 GN=RPS21 PE=1 SV=1	RPS21	240	2	2	4
34	40S ribosomal protein S23 OS=Homo sapiens OX=9606 GN=RPS23 PE=1 SV=3	RPS23	1045	5	5	12
35	40S ribosomal protein S25 OS=Homo sapiens OX=9606 GN=RPS25 PE=1 SV=1	RPS25	1288	3	3	14
36	40S ribosomal protein S26 OS=Homo sapiens OX=9606 GN=RPS26 PE=1 SV=3	RPS26	1336	2	2	8
37	40S ribosomal protein S27 OS=Homo sapiens OX=9606 GN=RPS27 PE=1 SV=3	RPS27	816	2	2	6
38	40S ribosomal protein S3 OS=Homo sapiens OX=9606 GN=RPS3 PE=1 SV=2	RPS3	987	6	6	34
39	40S ribosomal protein S3a OS=Homo sapiens OX=9606 GN=RPS3A PE=1 SV=2	RPS3A	1364	6	6	31
40	40S ribosomal protein S4, X isoform OS=Homo sapiens OX=9606 GN=RPS4X PE=1 SV=2	RPS4X	1266	11	11	37
41	40S ribosomal protein S5 OS=Homo sapiens OX=9606 GN=RPS5 PE=1 SV=4	RPS5	1386	3	3	6
42	40S ribosomal protein S6 OS=Homo sapiens OX=9606 GN=RPS6 PE=1 SV=1	RPS6	626	3	3	14
43	40S ribosomal protein S7 OS=Homo sapiens OX=9606 GN=RPS7 PE=1 SV=1	RPS7	969	5	5	14
44	40S ribosomal protein S8 OS=Homo sapiens OX=9606 GN=RPS8 PE=1 SV=2	RPS8	499	5	5	30
45	40S ribosomal protein SA OS=Homo sapiens OX=9606 GN=RPSA PE=1 SV=4	RPSA	165	13	13	87
46	4F2 cell-surface antigen heavy chain OS=Homo sapiens OX=9606 GN=SLC3A2 PE=1 SV=3	SLC3A2	869	18	18	81
47	4-trimethylaminobutyraldehyde dehydrogenase OS=Homo sapiens OX=9606 GN=ALDH9A1 PE=1 SV=3	ALDH9A1	851	5	5	10
48	5'-AMP-activated protein kinase subunit gamma-1 OS=Homo sapiens OX=9606 GN=PRKAG1 PE=1 SV=1	PRKAG1	1117	3	3	6
49	60 kDa heat shock protein, mitochondrial OS=Homo sapiens OX=9606 GN=HSPD1 PE=1 SV=2	HSPD1	1544	8	8	16
50	60S acidic ribosomal protein P0 OS=Homo sapiens OX=9606 GN=RPLP0 PE=1 SV=1	RPLP0	101	12	12	198
51	60S acidic ribosomal protein P1 OS=Homo sapiens OX=9606 GN=RPLP1 PE=1 SV=1	RPLP1	566	1	2	14
52	60S acidic ribosomal protein P2 OS=Homo sapiens OX=9606 GN=RPLP2 PE=1 SV=1	RPLP2	1783	8	9	39
53	60S ribosomal protein L10a OS=Homo sapiens OX=9606 GN=RPL10A PE=1 SV=2	RPL10A	318	10	10	40
54	60S ribosomal protein L11 OS=Homo sapiens OX=9606 GN=RPL11 PE=1 SV=2	RPL11	1044	3	3	10
55	60S ribosomal protein L12 OS=Homo sapiens OX=9606 GN=RPL12 PE=1 SV=1	RPL12	112	3	3	10
56	60S ribosomal protein L13 OS=Homo sapiens OX=9606 GN=RPL13 PE=1 SV=4	RPL13	60	2	2	10
57	60S ribosomal protein L14 OS=Homo sapiens OX=9606 GN=RPL14 PE=1 SV=4	RPL14	237	3	3	14
58	60S ribosomal protein L15 OS=Homo sapiens OX=9606 GN=RPL15 PE=1 SV=2	RPL15	1488	2	2	6
59	60S ribosomal protein L17 OS=Homo sapiens OX=9606 GN=RPL17 PE=1 SV=3	RPL17	1138	2	2	4
60	60S ribosomal protein L18 OS=Homo sapiens OX=9606 GN=RPL18 PE=1 SV=2	RPL18	908	4	4	14
61	60S ribosomal protein L18a OS=Homo sapiens OX=9606 GN=RPL18A PE=1 SV=2	RPL18A	813	3	3	8
62	60S ribosomal protein L22 OS=Homo sapiens OX=9606 GN=RPL22 PE=1 SV=2	RPL22	1181	3	3	8
63	60S ribosomal protein L23 OS=Homo sapiens OX=9606 GN=RPL23 PE=1 SV=1	RPL23	689	4	4	14
64	60S ribosomal protein L24 OS=Homo sapiens OX=9606 GN=RPL24 PE=1 SV=1	RPL24	1294	4	4	14
65	60S ribosomal protein L26 OS=Homo sapiens OX=9606 GN=RPL26 PE=1 SV=1	RPL26	1365	2	2	6
66	60S ribosomal protein L27 OS=Homo sapiens OX=9606 GN=RPL27 PE=1 SV=2	RPL27	1073	2	2	4
67	60S ribosomal protein L28 OS=Homo sapiens OX=9606 GN=RPL28 PE=1 SV=3	RPL28	904	4	4	11
68	60S ribosomal protein L30 OS=Homo sapiens OX=9606 GN=RPL30 PE=1 SV=2	RPL30	1128	7	7	20
69	60S ribosomal protein L32 OS=Homo sapiens OX=9606 GN=RPL32 PE=1 SV=2	RPL32	1162	6	6	22
70	60S ribosomal protein L34 OS=Homo sapiens OX=9606 GN=RPL34 PE=1 SV=3	RPL34	426	2	2	4
71	60S ribosomal protein L35a OS=Homo sapiens OX=9606 GN=RPL35A PE=1 SV=2	RPL35A	553	2	2	6
72	60S ribosomal protein L5 OS=Homo sapiens OX=9606 GN=RPL5 PE=1 SV=3	RPL5	1258	7	7	24
73	60S ribosomal protein L7 OS=Homo sapiens OX=9606 GN=RPL7 PE=1 SV=1	RPL7	1517	2	2	6
74	60S ribosomal protein L7a OS=Homo sapiens OX=9606 GN=RPL7A PE=1 SV=2	RPL7A	1084	6	6	18
75	60S ribosomal protein L8 OS=Homo sapiens OX=9606 GN=RPL8 PE=1 SV=2	RPL8	497	2	2	6
76	60S ribosomal protein L9 OS=Homo sapiens OX=9606 GN=RPL9 PE=1 SV=1	RPL9	894	4	4	12
77	6-phosphogluconate dehydrogenase, decarboxylating OS=Homo sapiens OX=9606 GN=PGD PE=1 SV=3	PGD	1678	9	9	18
78	6-phosphogluconolactonase OS=Homo sapiens OX=9606 GN=PGLS PE=1 SV=2	PGLS	1881	3	3	6
79	A disintegrin and metalloproteinase with thrombospondin motifs 3 OS=Homo sapiens OX=9606 GN=ADAMTS3 PE=1 SV=4	ADAMTS3	1157	2	2	4
80	Abl interactor 2 OS=Homo sapiens OX=9606 GN=ABI2 PE=1 SV=1	ABI2	37	2	2	4
81	Acetyl-CoA acetyltransferase, cytosolic OS=Homo sapiens OX=9606 GN=ACAT2 PE=1 SV=2	ACAT2	934	2	2	3
82	Acid sphingomyelinase-like phosphodiesterase 3b OS=Homo sapiens OX=9606 GN=SMPDL3B PE=1 SV=2	SMPDL3B	1348	4	4	10
83	Acidic leucine-rich nuclear phosphoprotein 32 family member A OS=Homo sapiens OX=9606 GN=ANP32A PE=1 SV=1	ANP32A	225	7	14	194
84	Acidic leucine-rich nuclear phosphoprotein 32 family member B OS=Homo sapiens OX=9606 GN=ANP32B PE=1 SV=1	ANP32B	646	5	12	162
85	Acidic leucine-rich nuclear phosphoprotein 32 family member D OS=Homo sapiens OX=9606 GN=ANP32D PE=2 SV=2	ANP32D	1340	1	5	57
86	Acidic leucine-rich nuclear phosphoprotein 32 family member E OS=Homo sapiens OX=9606 GN=ANP32E PE=1 SV=1	ANP32E	674	8	8	42
87	Actin, alpha skeletal muscle OS=Homo sapiens OX=9606 GN=ACTA1 PE=1 SV=1	ACTA1	1281	2	11	237
88	Actin, cytoplasmic 1 OS=Homo sapiens OX=9606 GN=ACTB PE=1 SV=1	ACTB	949	1	18	364
89	Actin, cytoplasmic 2 OS=Homo sapiens OX=9606 GN=ACTG1 PE=1 SV=1	ACTG1	1665	1	18	367
90	Actin-like protein 6A OS=Homo sapiens OX=9606 GN=ACTL6A PE=1 SV=1	ACTL6A	1292	4	4	14
91	Actin-related protein 2 OS=Homo sapiens OX=9606 GN=ACTR2 PE=1 SV=1	ACTR2	768	5	5	21
92	Actin-related protein 2/3 complex subunit 1A OS=Homo sapiens OX=9606 GN=ARPC1A PE=2 SV=2	ARPC1A	1209	3	3	8
93	Actin-related protein 2/3 complex subunit 3 OS=Homo sapiens OX=9606 GN=ARPC3 PE=1 SV=3	ARPC3	292	4	4	12
94	Actin-related protein 3 OS=Homo sapiens OX=9606 GN=ACTR3 PE=1 SV=3	ACTR3	1581	8	8	22
95	Activated RNA polymerase II transcriptional coactivator p15 OS=Homo sapiens OX=9606 GN=SUB1 PE=1 SV=3	SUB1	957	6	6	46
96	Activator of 90 kDa heat shock protein ATPase homolog 1 OS=Homo sapiens OX=9606 GN=AHSA1 PE=1 SV=1	AHSA1	1172	6	6	14
97	Acyl-protein thioesterase 1 OS=Homo sapiens OX=9606 GN=LYPLA1 PE=1 SV=1	LYPLA1	696	3	3	8
98	Adenine phosphoribosyltransferase OS=Homo sapiens OX=9606 GN=APRT PE=1 SV=2	APRT	1151	7	7	28
99	Adenosine kinase OS=Homo sapiens OX=9606 GN=ADK PE=1 SV=2	ADK	772	3	3	8
100	Adenosylhomocysteinase OS=Homo sapiens OX=9606 GN=AHCY PE=1 SV=4	AHCY	1422	17	19	99
101	Adenylate kinase isoenzyme 1 OS=Homo sapiens OX=9606 GN=AK1 PE=1 SV=3	AK1	757	2	2	6
102	Adenylosuccinate synthetase isozyme 2 OS=Homo sapiens OX=9606 GN=ADSS2 PE=1 SV=3	ADSS2	915	4	4	7
103	Adenylyl cyclase-associated protein 1 OS=Homo sapiens OX=9606 GN=CAP1 PE=1 SV=5	CAP1	1141	14	14	30
104	Adhesion G protein-coupled receptor L2 OS=Homo sapiens OX=9606 GN=ADGRL2 PE=1 SV=2	ADGRL2	1269	9	9	19
105	Adipocyte plasma membrane-associated protein OS=Homo sapiens OX=9606 GN=APMAP PE=1 SV=2	APMAP	1415	3	3	6
106	ADP/ATP translocase 3 OS=Homo sapiens OX=9606 GN=SLC25A6 PE=1 SV=4	SLC25A6	216	2	2	4
107	ADP-ribosylation factor 3 OS=Homo sapiens OX=9606 GN=ARF3 PE=1 SV=2	ARF3	189	3	6	45
108	ADP-ribosylation factor 4 OS=Homo sapiens OX=9606 GN=ARF4 PE=1 SV=3	ARF4	483	5	7	39
109	ADP-ribosylation factor 5 OS=Homo sapiens OX=9606 GN=ARF5 PE=1 SV=2	ARF5	1631	3	6	34
110	ADP-ribosylation factor 6 OS=Homo sapiens OX=9606 GN=ARF6 PE=1 SV=2	ARF6	698	4	4	19
111	ADP-ribosylation factor-like protein 15 OS=Homo sapiens OX=9606 GN=ARL15 PE=1 SV=1	ARL15	847	2	2	4
112	ADP-ribosylation factor-like protein 2 OS=Homo sapiens OX=9606 GN=ARL2 PE=1 SV=4	ARL2	301	4	4	8
113	ADP-ribosylation factor-like protein 8B OS=Homo sapiens OX=9606 GN=ARL8B PE=1 SV=1	ARL8B	939	2	2	4
114	ADP-sugar pyrophosphatase OS=Homo sapiens OX=9606 GN=NUDT5 PE=1 SV=1	NUDT5	1222	3	3	8
115	Aflatoxin B1 aldehyde reductase member 2 OS=Homo sapiens OX=9606 GN=AKR7A2 PE=1 SV=3	AKR7A2	512	3	3	10
116	Aggrecan core protein OS=Homo sapiens OX=9606 GN=ACAN PE=1 SV=3	ACAN	866	16	16	156
117	A-kinase anchor protein 12 OS=Homo sapiens OX=9606 GN=AKAP12 PE=1 SV=4	AKAP12	111	10	10	23
118	Alanine--tRNA ligase, cytoplasmic OS=Homo sapiens OX=9606 GN=AARS PE=1 SV=2	AARS	1307	2	2	8
119	Alanyl-tRNA editing protein Aarsd1 OS=Homo sapiens OX=9606 GN=AARSD1 PE=1 SV=2	AARSD1	1127	2	2	4
120	Alcohol dehydrogenase class-3 OS=Homo sapiens OX=9606 GN=ADH5 PE=1 SV=4	ADH5	525	2	2	4
121	Aldo-keto reductase family 1 member A1 OS=Homo sapiens OX=9606 GN=AKR1A1 PE=1 SV=3	AKR1A1	703	3	3	8
122	Aldo-keto reductase family 1 member B1 OS=Homo sapiens OX=9606 GN=AKR1B1 PE=1 SV=3	AKR1B1	1424	8	8	34
123	Alpha-2,8-sialyltransferase 8B OS=Homo sapiens OX=9606 GN=ST8SIA2 PE=2 SV=1	ST8SIA2	559	1	2	6
124	Alpha-2-HS-glycoprotein OS=Homo sapiens OX=9606 GN=AHSG PE=1 SV=2	AHSG	162	4	4	74
125	Alpha-2-macroglobulin OS=Homo sapiens OX=9606 GN=A2M PE=1 SV=3	A2M	897	3	5	92
126	Alpha-actinin-4 OS=Homo sapiens OX=9606 GN=ACTN4 PE=1 SV=2	ACTN4	1303	4	4	8
127	Alpha-aminoadipic semialdehyde dehydrogenase OS=Homo sapiens OX=9606 GN=ALDH7A1 PE=1 SV=5	ALDH7A1	575	2	2	6
128	Alpha-centractin OS=Homo sapiens OX=9606 GN=ACTR1A PE=1 SV=1	ACTR1A	656	9	9	27
129	Alpha-enolase OS=Homo sapiens OX=9606 GN=ENO1 PE=1 SV=2	ENO1	1541	17	20	181
130	Alpha-fetoprotein OS=Homo sapiens OX=9606 GN=AFP PE=1 SV=1	AFP	1729	3	3	16
131	Alpha-galactosidase A OS=Homo sapiens OX=9606 GN=GLA PE=1 SV=1	GLA	609	2	2	4
132	Alpha-internexin OS=Homo sapiens OX=9606 GN=INA PE=1 SV=2	INA	1169	1	2	12
133	Alpha-soluble NSF attachment protein OS=Homo sapiens OX=9606 GN=NAPA PE=1 SV=3	NAPA	707	7	7	16
134	Amidophosphoribosyltransferase OS=Homo sapiens OX=9606 GN=PPAT PE=1 SV=1	PPAT	1861	4	4	20
135	Aminoacyl tRNA synthase complex-interacting multifunctional protein 1 OS=Homo sapiens OX=9606 GN=AIMP1 PE=1 SV=2	AIMP1	603	3	3	6
136	Aminoacyl tRNA synthase complex-interacting multifunctional protein 2 OS=Homo sapiens OX=9606 GN=AIMP2 PE=1 SV=2	AIMP2	1105	2	2	4
137	Amyloid-beta precursor protein OS=Homo sapiens OX=9606 GN=APP PE=1 SV=3	APP	1748	23	24	507
138	Amyloid-like protein 2 OS=Homo sapiens OX=9606 GN=APLP2 PE=1 SV=2	APLP2	71	23	24	349
139	Anaphase-promoting complex subunit 10 OS=Homo sapiens OX=9606 GN=ANAPC10 PE=1 SV=1	ANAPC10	1623	2	2	4
140	Anaphase-promoting complex subunit 7 OS=Homo sapiens OX=9606 GN=ANAPC7 PE=1 SV=4	ANAPC7	336	5	5	14
141	Angio-associated migratory cell protein OS=Homo sapiens OX=9606 GN=AAMP PE=1 SV=2	AAMP	992	5	5	18
142	Angiotensin-converting enzyme OS=Homo sapiens OX=9606 GN=ACE PE=1 SV=1	ACE	1850	2	2	4
143	Annexin A1 OS=Homo sapiens OX=9606 GN=ANXA1 PE=1 SV=2	ANXA1	1413	11	11	49
144	Annexin A11 OS=Homo sapiens OX=9606 GN=ANXA11 PE=1 SV=1	ANXA11	456	14	14	52
145	Annexin A2 OS=Homo sapiens OX=9606 GN=ANXA2 PE=1 SV=2	ANXA2	997	20	20	169
146	Annexin A4 OS=Homo sapiens OX=9606 GN=ANXA4 PE=1 SV=4	ANXA4	612	2	3	5
147	Annexin A5 OS=Homo sapiens OX=9606 GN=ANXA5 PE=1 SV=2	ANXA5	1672	13	14	54
148	Annexin A6 OS=Homo sapiens OX=9606 GN=ANXA6 PE=1 SV=3	ANXA6	59	17	17	52
149	Annexin A7 OS=Homo sapiens OX=9606 GN=ANXA7 PE=1 SV=3	ANXA7	839	10	10	25
150	Anthrax toxin receptor 2 OS=Homo sapiens OX=9606 GN=ANTXR2 PE=1 SV=5	ANTXR2	1374	2	2	4
151	Antithrombin-III OS=Homo sapiens OX=9606 GN=SERPINC1 PE=1 SV=1	SERPINC1	799	8	8	170
152	AP-1 complex subunit mu-1 OS=Homo sapiens OX=9606 GN=AP1M1 PE=1 SV=3	AP1M1	963	3	3	6
153	AP-2 complex subunit sigma OS=Homo sapiens OX=9606 GN=AP2S1 PE=1 SV=2	AP2S1	1795	2	2	4
154	AP-3 complex subunit beta-1 OS=Homo sapiens OX=9606 GN=AP3B1 PE=1 SV=3	AP3B1	1071	6	6	30
155	AP-3 complex subunit mu-1 OS=Homo sapiens OX=9606 GN=AP3M1 PE=1 SV=1	AP3M1	1715	2	2	4
156	AP-3 complex subunit sigma-1 OS=Homo sapiens OX=9606 GN=AP3S1 PE=1 SV=1	AP3S1	970	4	4	10
157	Apolipoprotein A-I OS=Homo sapiens OX=9606 GN=APOA1 PE=1 SV=1	APOA1	1463	2	2	30
158	Apolipoprotein B-100 OS=Homo sapiens OX=9606 GN=APOB PE=1 SV=2	APOB	1840	5	5	14
159	Apolipoprotein C-I OS=Homo sapiens OX=9606 GN=APOC1 PE=1 SV=1	APOC1	1075	2	2	4
160	Apolipoprotein E OS=Homo sapiens OX=9606 GN=APOE PE=1 SV=1	APOE	1568	3	3	14
161	Apolipoprotein M OS=Homo sapiens OX=9606 GN=APOM PE=1 SV=2	APOM	1615	3	3	48
162	Apoptotic chromatin condensation inducer in the nucleus OS=Homo sapiens OX=9606 GN=ACIN1 PE=1 SV=2	ACIN1	134	4	4	9
163	Argininosuccinate synthase OS=Homo sapiens OX=9606 GN=ASS1 PE=1 SV=2	ASS1	423	3	3	10
164	Arrestin domain-containing protein 1 OS=Homo sapiens OX=9606 GN=ARRDC1 PE=1 SV=1	ARRDC1	158	8	8	27
165	Aspartate--tRNA ligase, cytoplasmic OS=Homo sapiens OX=9606 GN=DARS PE=1 SV=2	DARS	1438	15	15	56
166	ATP synthase subunit alpha, mitochondrial OS=Homo sapiens OX=9606 GN=ATP5F1A PE=1 SV=1	ATP5F1A	1193	3	3	6
167	ATP synthase subunit beta, mitochondrial OS=Homo sapiens OX=9606 GN=ATP5F1B PE=1 SV=3	ATP5F1B	1194	10	10	22
168	ATP-binding cassette sub-family E member 1 OS=Homo sapiens OX=9606 GN=ABCE1 PE=1 SV=1	ABCE1	1004	4	4	7
169	ATP-binding cassette sub-family F member 1 OS=Homo sapiens OX=9606 GN=ABCF1 PE=1 SV=2	ABCF1	149	3	3	8
170	ATP-citrate synthase OS=Homo sapiens OX=9606 GN=ACLY PE=1 SV=3	ACLY	1150	16	16	47
171	ATP-dependent RNA helicase A OS=Homo sapiens OX=9606 GN=DHX9 PE=1 SV=4	DHX9	1670	11	11	36
172	ATP-dependent RNA helicase DDX1 OS=Homo sapiens OX=9606 GN=DDX1 PE=1 SV=2	DDX1	958	6	6	16
173	ATP-dependent RNA helicase DDX19B OS=Homo sapiens OX=9606 GN=DDX19B PE=1 SV=1	DDX19B	534	2	2	4
174	ATP-dependent RNA helicase DDX3X OS=Homo sapiens OX=9606 GN=DDX3X PE=1 SV=3	DDX3X	163	2	2	4
175	BAG family molecular chaperone regulator 2 OS=Homo sapiens OX=9606 GN=BAG2 PE=1 SV=1	BAG2	550	2	2	4
176	Band 4.1-like protein 2 OS=Homo sapiens OX=9606 GN=EPB41L2 PE=1 SV=1	EPB41L2	1414	19	21	90
177	Barrier-to-autointegration factor OS=Homo sapiens OX=9606 GN=BANF1 PE=1 SV=1	BANF1	1098	5	5	16
178	Basement membrane-specific heparan sulfate proteoglycan core protein OS=Homo sapiens OX=9606 GN=HSPG2 PE=1 SV=4	HSPG2	394	78	78	554
179	Basic leucine zipper and W2 domain-containing protein 1 OS=Homo sapiens OX=9606 GN=BZW1 PE=1 SV=1	BZW1	1668	7	7	22
180	Basigin OS=Homo sapiens OX=9606 GN=BSG PE=1 SV=2	BSG	1597	8	8	90
181	B-cell receptor-associated protein 31 OS=Homo sapiens OX=9606 GN=BCAP31 PE=1 SV=3	BCAP31	1191	3	3	8
182	Beta-enolase OS=Homo sapiens OX=9606 GN=ENO3 PE=1 SV=5	ENO3	15	1	4	41
183	Beta-hexosaminidase subunit beta OS=Homo sapiens OX=9606 GN=HEXB PE=1 SV=3	HEXB	1319	2	2	4
184	Bifunctional glutamate/proline--tRNA ligase OS=Homo sapiens OX=9606 GN=EPRS PE=1 SV=5	EPRS	1064	13	13	65
185	Bifunctional purine biosynthesis protein PURH OS=Homo sapiens OX=9606 GN=ATIC PE=1 SV=3	ATIC	1352	20	20	74
186	Biglycan OS=Homo sapiens OX=9606 GN=BGN PE=1 SV=2	BGN	735	8	8	87
187	Biorientation of chromosomes in cell division protein 1-like 1 OS=Homo sapiens OX=9606 GN=BOD1L1 PE=1 SV=2	BOD1L1	261	3	3	5
188	Bisphosphoglycerate mutase OS=Homo sapiens OX=9606 GN=BPGM PE=1 SV=2	BPGM	1644	2	2	4
189	Bleomycin hydrolase OS=Homo sapiens OX=9606 GN=BLMH PE=1 SV=1	BLMH	1479	4	4	8
190	BolA-like protein 2 OS=Homo sapiens OX=9606 GN=BOLA2 PE=1 SV=1	BOLA2	308	2	2	7
191	Bone morphogenetic protein 1 OS=Homo sapiens OX=9606 GN=BMP1 PE=1 SV=2	BMP1	725	4	9	24
192	Brain acid soluble protein 1 OS=Homo sapiens OX=9606 GN=BASP1 PE=1 SV=2	BASP1	1013	9	9	88
193	Brain-specific angiogenesis inhibitor 1-associated protein 2 OS=Homo sapiens OX=9606 GN=BAIAP2 PE=1 SV=1	BAIAP2	1243	3	3	6
194	BRCA2 and CDKN1A-interacting protein OS=Homo sapiens OX=9606 GN=BCCIP PE=1 SV=1	BCCIP	1275	3	3	9
195	BRO1 domain-containing protein BROX OS=Homo sapiens OX=9606 GN=BROX PE=1 SV=1	BROX	1250	7	7	13
196	Bromodomain-containing protein 2 OS=Homo sapiens OX=9606 GN=BRD2 PE=1 SV=2	BRD2	1651	4	4	17
197	BTB/POZ domain-containing protein KCTD12 OS=Homo sapiens OX=9606 GN=KCTD12 PE=1 SV=1	KCTD12	1304	6	6	11
198	C1q-related factor OS=Homo sapiens OX=9606 GN=C1QL1 PE=1 SV=1	C1QL1	410	2	2	6
199	C-1-tetrahydrofolate synthase, cytoplasmic OS=Homo sapiens OX=9606 GN=MTHFD1 PE=1 SV=3	MTHFD1	21	22	22	129
200	CAD protein OS=Homo sapiens OX=9606 GN=CAD PE=1 SV=3	CAD	363	7	7	12
201	Cadherin-2 OS=Homo sapiens OX=9606 GN=CDH2 PE=1 SV=4	CDH2	421	2	2	3
202	Calcium and integrin-binding protein 1 OS=Homo sapiens OX=9606 GN=CIB1 PE=1 SV=4	CIB1	1239	2	2	4
203	Calcium/calmodulin-dependent protein kinase type II subunit delta OS=Homo sapiens OX=9606 GN=CAMK2D PE=1 SV=3	CAMK2D	1058	2	2	4
204	Calcium-binding protein 39 OS=Homo sapiens OX=9606 GN=CAB39 PE=1 SV=1	CAB39	1735	10	10	20
205	Calcyclin-binding protein OS=Homo sapiens OX=9606 GN=CACYBP PE=1 SV=2	CACYBP	1092	5	5	9
206	Calmodulin-3 OS=Homo sapiens OX=9606 GN=CALM3 PE=1 SV=1	CALM3	1257	6	6	31
207	Calnexin OS=Homo sapiens OX=9606 GN=CANX PE=1 SV=2	CANX	1202	6	6	12
208	Calponin-3 OS=Homo sapiens OX=9606 GN=CNN3 PE=1 SV=1	CNN3	1481	2	2	10
209	Calreticulin OS=Homo sapiens OX=9606 GN=CALR PE=1 SV=1	CALR	1828	3	3	8
210	Calsyntenin-1 OS=Homo sapiens OX=9606 GN=CLSTN1 PE=1 SV=1	CLSTN1	296	3	3	8
211	cAMP-dependent protein kinase type I-alpha regulatory subunit OS=Homo sapiens OX=9606 GN=PRKAR1A PE=1 SV=1	PRKAR1A	28	4	4	10
212	cAMP-dependent protein kinase type II-alpha regulatory subunit OS=Homo sapiens OX=9606 GN=PRKAR2A PE=1 SV=2	PRKAR2A	1231	6	6	30
213	Cancer-related nucleoside-triphosphatase OS=Homo sapiens OX=9606 GN=NTPCR PE=1 SV=1	NTPCR	1807	2	2	4
214	CAP-Gly domain-containing linker protein 1 OS=Homo sapiens OX=9606 GN=CLIP1 PE=1 SV=2	CLIP1	1195	2	2	3
215	Caprin-1 OS=Homo sapiens OX=9606 GN=CAPRIN1 PE=1 SV=2	CAPRIN1	430	2	2	4
216	Carbohydrate sulfotransferase 3 OS=Homo sapiens OX=9606 GN=CHST3 PE=1 SV=3	CHST3	876	6	6	18
217	Carbonyl reductase [NADPH] 1 OS=Homo sapiens OX=9606 GN=CBR1 PE=1 SV=3	CBR1	1316	7	7	29
218	Carboxypeptidase D OS=Homo sapiens OX=9606 GN=CPD PE=1 SV=2	CPD	151	7	7	16
219	Carboxypeptidase E OS=Homo sapiens OX=9606 GN=CPE PE=1 SV=1	CPE	247	3	3	8
220	Cartilage-associated protein OS=Homo sapiens OX=9606 GN=CRTAP PE=1 SV=1	CRTAP	1251	3	3	6
221	Casein kinase II subunit alpha OS=Homo sapiens OX=9606 GN=CSNK2A1 PE=1 SV=1	CSNK2A1	1385	6	6	17
222	Casein kinase II subunit beta OS=Homo sapiens OX=9606 GN=CSNK2B PE=1 SV=1	CSNK2B	476	5	5	18
223	Caspase-14 OS=Homo sapiens OX=9606 GN=CASP14 PE=1 SV=2	CASP14	22	4	4	12
224	Catenin alpha-1 OS=Homo sapiens OX=9606 GN=CTNNA1 PE=1 SV=1	CTNNA1	462	3	3	6
225	Cathepsin D OS=Homo sapiens OX=9606 GN=CTSD PE=1 SV=1	CTSD	1800	5	5	12
226	Cation-dependent mannose-6-phosphate receptor OS=Homo sapiens OX=9606 GN=M6PR PE=1 SV=1	M6PR	1785	5	5	13
227	Cation-independent mannose-6-phosphate receptor OS=Homo sapiens OX=9606 GN=IGF2R PE=1 SV=3	IGF2R	1006	22	22	77
228	CB1 cannabinoid receptor-interacting protein 1 OS=Homo sapiens OX=9606 GN=CNRIP1 PE=1 SV=1	CNRIP1	825	3	3	6
229	CD109 antigen OS=Homo sapiens OX=9606 GN=CD109 PE=1 SV=2	CD109	1588	6	6	14
230	CD151 antigen OS=Homo sapiens OX=9606 GN=CD151 PE=1 SV=3	CD151	1506	2	2	4
231	CD166 antigen OS=Homo sapiens OX=9606 GN=ALCAM PE=1 SV=2	ALCAM	407	4	4	7
232	CD276 antigen OS=Homo sapiens OX=9606 GN=CD276 PE=1 SV=1	CD276	767	5	5	22
233	CD2-associated protein OS=Homo sapiens OX=9606 GN=CD2AP PE=1 SV=1	CD2AP	1525	10	10	22
234	CD59 glycoprotein OS=Homo sapiens OX=9606 GN=CD59 PE=1 SV=1	CD59	942	3	3	21
235	CD63 antigen OS=Homo sapiens OX=9606 GN=CD63 PE=1 SV=2	CD63	1011	2	2	16
236	CD81 antigen OS=Homo sapiens OX=9606 GN=CD81 PE=1 SV=1	CD81	253	4	4	59
237	CD82 antigen OS=Homo sapiens OX=9606 GN=CD82 PE=1 SV=1	CD82	1694	2	2	4
238	CD9 antigen OS=Homo sapiens OX=9606 GN=CD9 PE=1 SV=4	CD9	830	5	5	33
239	CD99 antigen-like protein 2 OS=Homo sapiens OX=9606 GN=CD99L2 PE=1 SV=1	CD99L2	293	2	2	4
240	Cell adhesion molecule 1 OS=Homo sapiens OX=9606 GN=CADM1 PE=1 SV=2	CADM1	166	4	4	6
241	Cell cycle and apoptosis regulator protein 2 OS=Homo sapiens OX=9606 GN=CCAR2 PE=1 SV=2	CCAR2	285	3	3	6
242	Cell division control protein 42 homolog OS=Homo sapiens OX=9606 GN=CDC42 PE=1 SV=2	CDC42	909	5	6	32
243	Cell division cycle and apoptosis regulator protein 1 OS=Homo sapiens OX=9606 GN=CCAR1 PE=1 SV=2	CCAR1	1029	4	4	12
244	Cell division cycle protein 123 homolog OS=Homo sapiens OX=9606 GN=CDC123 PE=1 SV=1	CDC123	1335	2	2	4
245	Cell surface glycoprotein MUC18 OS=Homo sapiens OX=9606 GN=MCAM PE=1 SV=2	MCAM	130	10	10	24
246	Cellular tumor antigen p53 OS=Homo sapiens OX=9606 GN=TP53 PE=1 SV=4	TP53	1217	2	2	6
247	Centrosomal protein of 290 kDa OS=Homo sapiens OX=9606 GN=CEP290 PE=1 SV=2	CEP290	1391	2	2	4
248	Centrosomal protein of 55 kDa OS=Homo sapiens OX=9606 GN=CEP55 PE=1 SV=3	CEP55	1739	8	8	22
249	Ceramide transfer protein OS=Homo sapiens OX=9606 GN=CERT PE=1 SV=1	CERT	844	2	2	4
250	Charged multivesicular body protein 1a OS=Homo sapiens OX=9606 GN=CHMP1A PE=1 SV=1	CHMP1A	1552	2	2	4
251	Charged multivesicular body protein 4a OS=Homo sapiens OX=9606 GN=CHMP4A PE=1 SV=3	CHMP4A	903	3	3	6
252	Charged multivesicular body protein 4b OS=Homo sapiens OX=9606 GN=CHMP4B PE=1 SV=1	CHMP4B	90	6	6	15
253	Charged multivesicular body protein 5 OS=Homo sapiens OX=9606 GN=CHMP5 PE=1 SV=1	CHMP5	1139	2	2	6
254	Chloride intracellular channel protein 1 OS=Homo sapiens OX=9606 GN=CLIC1 PE=1 SV=4	CLIC1	863	10	10	46
255	Chloride intracellular channel protein 4 OS=Homo sapiens OX=9606 GN=CLIC4 PE=1 SV=4	CLIC4	659	8	8	22
256	Chondroitin sulfate proteoglycan 4 OS=Homo sapiens OX=9606 GN=CSPG4 PE=1 SV=2	CSPG4	1464	39	39	209
257	Chromobox protein homolog 5 OS=Homo sapiens OX=9606 GN=CBX5 PE=1 SV=1	CBX5	1076	2	2	6
258	Chromodomain-helicase-DNA-binding protein 4 OS=Homo sapiens OX=9606 GN=CHD4 PE=1 SV=2	CHD4	1632	6	6	12
259	C-Jun-amino-terminal kinase-interacting protein 4 OS=Homo sapiens OX=9606 GN=SPAG9 PE=1 SV=4	SPAG9	729	5	5	12
260	Clathrin heavy chain 1 OS=Homo sapiens OX=9606 GN=CLTC PE=1 SV=5	CLTC	1453	5	5	16
261	Cleavage and polyadenylation specificity factor subunit 5 OS=Homo sapiens OX=9606 GN=NUDT21 PE=1 SV=1	NUDT21	1537	4	4	12
262	Clustered mitochondria protein homolog OS=Homo sapiens OX=9606 GN=CLUH PE=1 SV=2	CLUH	1754	2	2	4
263	CMP-N-acetylneuraminate-poly-alpha-2,8-sialyltransferase OS=Homo sapiens OX=9606 GN=ST8SIA4 PE=1 SV=1	ST8SIA4	570	3	4	12
264	Coactosin-like protein OS=Homo sapiens OX=9606 GN=COTL1 PE=1 SV=3	COTL1	1618	4	4	10
265	Coagulation factor V OS=Homo sapiens OX=9606 GN=F5 PE=1 SV=4	F5	752	14	14	116
266	Coagulation factor X OS=Homo sapiens OX=9606 GN=F10 PE=1 SV=2	F10	286	2	2	9
267	Coatomer subunit alpha OS=Homo sapiens OX=9606 GN=COPA PE=1 SV=2	COPA	1625	4	4	18
268	Coatomer subunit beta' OS=Homo sapiens OX=9606 GN=COPB2 PE=1 SV=2	COPB2	1596	7	7	18
269	Coatomer subunit delta OS=Homo sapiens OX=9606 GN=ARCN1 PE=1 SV=1	ARCN1	1041	6	6	20
270	Coatomer subunit zeta-1 OS=Homo sapiens OX=9606 GN=COPZ1 PE=1 SV=1	COPZ1	918	2	2	3
271	Cochlin OS=Homo sapiens OX=9606 GN=COCH PE=1 SV=1	COCH	524	7	7	20
272	Cofilin-1 OS=Homo sapiens OX=9606 GN=CFL1 PE=1 SV=3	CFL1	809	8	9	43
273	Cofilin-2 OS=Homo sapiens OX=9606 GN=CFL2 PE=1 SV=1	CFL2	1289	5	6	26
274	Cold shock domain-containing protein E1 OS=Homo sapiens OX=9606 GN=CSDE1 PE=1 SV=2	CSDE1	381	5	5	12
275	Collagen alpha-1(II) chain OS=Homo sapiens OX=9606 GN=COL2A1 PE=1 SV=3	COL2A1	595	9	9	50
276	Collagen alpha-1(IX) chain OS=Homo sapiens OX=9606 GN=COL9A1 PE=1 SV=3	COL9A1	853	3	3	10
277	Collagen alpha-1(V) chain OS=Homo sapiens OX=9606 GN=COL5A1 PE=1 SV=3	COL5A1	761	11	11	101
278	Collagen alpha-1(XII) chain OS=Homo sapiens OX=9606 GN=COL12A1 PE=1 SV=2	COL12A1	1474	107	107	973
279	Collagen alpha-1(XIV) chain OS=Homo sapiens OX=9606 GN=COL14A1 PE=1 SV=3	COL14A1	1606	37	37	225
280	Collagen alpha-1(XVIII) chain OS=Homo sapiens OX=9606 GN=COL18A1 PE=1 SV=5	COL18A1	487	19	19	141
281	Collagen alpha-2(IV) chain OS=Homo sapiens OX=9606 GN=COL4A2 PE=1 SV=4	COL4A2	1326	3	3	6
282	Collagen alpha-5(IV) chain OS=Homo sapiens OX=9606 GN=COL4A5 PE=1 SV=2	COL4A5	599	2	2	10
283	Collagen and calcium-binding EGF domain-containing protein 1 OS=Homo sapiens OX=9606 GN=CCBE1 PE=1 SV=1	CCBE1	682	6	6	43
284	Complement C1q tumor necrosis factor-related protein 3 OS=Homo sapiens OX=9606 GN=C1QTNF3 PE=1 SV=1	C1QTNF3	1652	2	2	6
285	Complement C3 OS=Homo sapiens OX=9606 GN=C3 PE=1 SV=2	C3	586	12	12	64
286	Complement C4-A OS=Homo sapiens OX=9606 GN=C4A PE=1 SV=2	C4A	1447	6	6	16
287	Complement component 1 Q subcomponent-binding protein, mitochondrial OS=Homo sapiens OX=9606 GN=C1QBP PE=1 SV=1	C1QBP	1135	5	5	22
288	Complement component C9 OS=Homo sapiens OX=9606 GN=C9 PE=1 SV=2	C9	1822	2	2	8
289	Complement decay-accelerating factor OS=Homo sapiens OX=9606 GN=CD55 PE=1 SV=4	CD55	1679	4	4	18
290	Contactin-1 OS=Homo sapiens OX=9606 GN=CNTN1 PE=1 SV=1	CNTN1	1439	5	5	10
291	COP9 signalosome complex subunit 1 OS=Homo sapiens OX=9606 GN=GPS1 PE=1 SV=4	GPS1	450	6	6	18
292	COP9 signalosome complex subunit 2 OS=Homo sapiens OX=9606 GN=COPS2 PE=1 SV=1	COPS2	140	12	12	30
293	COP9 signalosome complex subunit 3 OS=Homo sapiens OX=9606 GN=COPS3 PE=1 SV=3	COPS3	895	6	6	19
294	COP9 signalosome complex subunit 4 OS=Homo sapiens OX=9606 GN=COPS4 PE=1 SV=1	COPS4	1109	11	11	34
295	COP9 signalosome complex subunit 5 OS=Homo sapiens OX=9606 GN=COPS5 PE=1 SV=4	COPS5	1669	6	6	14
296	COP9 signalosome complex subunit 6 OS=Homo sapiens OX=9606 GN=COPS6 PE=1 SV=1	COPS6	199	9	9	18
297	COP9 signalosome complex subunit 7a OS=Homo sapiens OX=9606 GN=COPS7A PE=1 SV=1	COPS7A	828	5	5	9
298	COP9 signalosome complex subunit 7b OS=Homo sapiens OX=9606 GN=COPS7B PE=1 SV=1	COPS7B	275	4	4	8
299	COP9 signalosome complex subunit 8 OS=Homo sapiens OX=9606 GN=COPS8 PE=1 SV=1	COPS8	1428	5	5	10
300	Copine-1 OS=Homo sapiens OX=9606 GN=CPNE1 PE=1 SV=1	CPNE1	424	3	3	8
301	Copine-3 OS=Homo sapiens OX=9606 GN=CPNE3 PE=1 SV=1	CPNE3	312	12	13	43
302	Copine-8 OS=Homo sapiens OX=9606 GN=CPNE8 PE=1 SV=2	CPNE8	113	3	4	10
303	Core histone macro-H2A.1 OS=Homo sapiens OX=9606 GN=H2AFY PE=1 SV=4	H2AFY	1228	10	12	86
304	Core histone macro-H2A.2 OS=Homo sapiens OX=9606 GN=H2AFY2 PE=1 SV=3	H2AFY2	444	2	4	30
305	Coxsackievirus and adenovirus receptor OS=Homo sapiens OX=9606 GN=CXADR PE=1 SV=1	CXADR	1227	11	11	35
306	Creatine kinase B-type OS=Homo sapiens OX=9606 GN=CKB PE=1 SV=1	CKB	1122	15	15	71
307	CTP synthase 1 OS=Homo sapiens OX=9606 GN=CTPS1 PE=1 SV=2	CTPS1	1798	12	13	62
308	CTP synthase 2 OS=Homo sapiens OX=9606 GN=CTPS2 PE=1 SV=1	CTPS2	617	2	3	16
309	C-type lectin domain family 11 member A OS=Homo sapiens OX=9606 GN=CLEC11A PE=1 SV=1	CLEC11A	583	4	4	12
310	Cullin-associated NEDD8-dissociated protein 1 OS=Homo sapiens OX=9606 GN=CAND1 PE=1 SV=2	CAND1	76	2	2	4
311	Cyclin-dependent kinase 1 OS=Homo sapiens OX=9606 GN=CDK1 PE=1 SV=3	CDK1	477	5	7	32
312	Cyclin-dependent kinase 11A OS=Homo sapiens OX=9606 GN=CDK11A PE=1 SV=4	CDK11A	98	2	2	6
313	Cyclin-dependent kinase 18 OS=Homo sapiens OX=9606 GN=CDK18 PE=1 SV=4	CDK18	600	1	2	12
314	Cyclin-dependent kinase 2 OS=Homo sapiens OX=9606 GN=CDK2 PE=1 SV=2	CDK2	243	3	5	22
315	Cyclin-dependent kinase 4 OS=Homo sapiens OX=9606 GN=CDK4 PE=1 SV=2	CDK4	443	7	8	32
316	Cyclin-dependent-like kinase 5 OS=Homo sapiens OX=9606 GN=CDK5 PE=1 SV=3	CDK5	335	2	3	14
317	Cysteine and glycine-rich protein 2 OS=Homo sapiens OX=9606 GN=CSRP2 PE=1 SV=3	CSRP2	1879	3	3	6
318	Cysteine and histidine-rich domain-containing protein 1 OS=Homo sapiens OX=9606 GN=CHORDC1 PE=1 SV=2	CHORDC1	1049	3	3	6
319	Cysteine-rich and transmembrane domain-containing protein 1 OS=Homo sapiens OX=9606 GN=CYSTM1 PE=1 SV=1	CYSTM1	1529	2	2	8
320	Cytochrome b-c1 complex subunit 1, mitochondrial OS=Homo sapiens OX=9606 GN=UQCRC1 PE=1 SV=3	UQCRC1	1433	2	2	4
321	Cytochrome c oxidase subunit 2 OS=Homo sapiens OX=9606 GN=MT-CO2 PE=1 SV=1	MT-CO2	498	2	2	4
322	Cytoplasmic dynein 1 heavy chain 1 OS=Homo sapiens OX=9606 GN=DYNC1H1 PE=1 SV=5	DYNC1H1	721	2	2	4
323	Cytoplasmic dynein 1 intermediate chain 2 OS=Homo sapiens OX=9606 GN=DYNC1I2 PE=1 SV=3	DYNC1I2	985	3	3	9
324	Cytoplasmic dynein 1 light intermediate chain 1 OS=Homo sapiens OX=9606 GN=DYNC1LI1 PE=1 SV=3	DYNC1LI1	1755	7	7	26
325	Cytosol aminopeptidase OS=Homo sapiens OX=9606 GN=LAP3 PE=1 SV=3	LAP3	47	2	2	10
326	Cytosolic acyl coenzyme A thioester hydrolase OS=Homo sapiens OX=9606 GN=ACOT7 PE=1 SV=3	ACOT7	1636	5	5	22
327	Cytospin-A OS=Homo sapiens OX=9606 GN=SPECC1L PE=1 SV=2	SPECC1L	1750	2	2	4
328	D-3-phosphoglycerate dehydrogenase OS=Homo sapiens OX=9606 GN=PHGDH PE=1 SV=4	PHGDH	446	11	11	67
329	DBH-like monooxygenase protein 1 OS=Homo sapiens OX=9606 GN=MOXD1 PE=1 SV=1	MOXD1	387	2	2	4
330	DDB1- and CUL4-associated factor 1 OS=Homo sapiens OX=9606 GN=DCAF1 PE=1 SV=3	DCAF1	602	2	2	4
331	D-dopachrome decarboxylase OS=Homo sapiens OX=9606 GN=DDT PE=1 SV=3	DDT	501	2	2	6
332	Deoxycytidine kinase OS=Homo sapiens OX=9606 GN=DCK PE=1 SV=1	DCK	1683	2	2	4
333	Deoxyribonuclease-1-like 1 OS=Homo sapiens OX=9606 GN=DNASE1L1 PE=1 SV=1	DNASE1L1	372	2	2	4
334	Dermcidin OS=Homo sapiens OX=9606 GN=DCD PE=1 SV=2	DCD	1468	2	2	56
335	Desmoglein-1 OS=Homo sapiens OX=9606 GN=DSG1 PE=1 SV=2	DSG1	770	6	6	14
336	Desmoglein-2 OS=Homo sapiens OX=9606 GN=DSG2 PE=1 SV=2	DSG2	1708	12	12	55
337	Desmoplakin OS=Homo sapiens OX=9606 GN=DSP PE=1 SV=3	DSP	812	6	6	18
338	Destrin OS=Homo sapiens OX=9606 GN=DSTN PE=1 SV=3	DSTN	1786	4	4	8
339	Developmentally-regulated GTP-binding protein 1 OS=Homo sapiens OX=9606 GN=DRG1 PE=1 SV=1	DRG1	700	2	2	4
340	Dihydrofolate reductase OS=Homo sapiens OX=9606 GN=DHFR PE=1 SV=2	DHFR	1749	3	3	5
341	Dihydropteridine reductase OS=Homo sapiens OX=9606 GN=QDPR PE=1 SV=2	QDPR	1132	3	3	4
342	Dihydropyrimidinase-related protein 2 OS=Homo sapiens OX=9606 GN=DPYSL2 PE=1 SV=1	DPYSL2	375	6	7	18
343	Dihydropyrimidinase-related protein 3 OS=Homo sapiens OX=9606 GN=DPYSL3 PE=1 SV=1	DPYSL3	1770	1	2	6
344	Disco-interacting protein 2 homolog B OS=Homo sapiens OX=9606 GN=DIP2B PE=1 SV=3	DIP2B	272	15	15	33
345	Disintegrin and metalloproteinase domain-containing protein 10 OS=Homo sapiens OX=9606 GN=ADAM10 PE=1 SV=1	ADAM10	1720	9	9	60
346	Disintegrin and metalloproteinase domain-containing protein 9 OS=Homo sapiens OX=9606 GN=ADAM9 PE=1 SV=1	ADAM9	519	2	2	4
347	Disks large homolog 1 OS=Homo sapiens OX=9606 GN=DLG1 PE=1 SV=2	DLG1	106	6	6	12
348	DNA (cytosine-5)-methyltransferase 1 OS=Homo sapiens OX=9606 GN=DNMT1 PE=1 SV=2	DNMT1	259	2	2	4
349	DNA damage-binding protein 1 OS=Homo sapiens OX=9606 GN=DDB1 PE=1 SV=1	DDB1	242	13	13	27
350	DNA mismatch repair protein Msh2 OS=Homo sapiens OX=9606 GN=MSH2 PE=1 SV=1	MSH2	474	8	8	18
351	DNA repair protein XRCC1 OS=Homo sapiens OX=9606 GN=XRCC1 PE=1 SV=2	XRCC1	222	2	2	4
352	DNA replication licensing factor MCM2 OS=Homo sapiens OX=9606 GN=MCM2 PE=1 SV=4	MCM2	862	2	2	4
353	DNA replication licensing factor MCM3 OS=Homo sapiens OX=9606 GN=MCM3 PE=1 SV=3	MCM3	520	11	11	46
354	DNA replication licensing factor MCM4 OS=Homo sapiens OX=9606 GN=MCM4 PE=1 SV=5	MCM4	818	7	7	17
355	DNA replication licensing factor MCM6 OS=Homo sapiens OX=9606 GN=MCM6 PE=1 SV=1	MCM6	910	5	5	14
356	DNA replication licensing factor MCM7 OS=Homo sapiens OX=9606 GN=MCM7 PE=1 SV=4	MCM7	936	9	9	27
357	DNA topoisomerase 1 OS=Homo sapiens OX=9606 GN=TOP1 PE=1 SV=2	TOP1	1877	11	11	38
358	DNA topoisomerase 2-alpha OS=Homo sapiens OX=9606 GN=TOP2A PE=1 SV=3	TOP2A	85	4	4	7
359	DNA-(apurinic or apyrimidinic site) lyase OS=Homo sapiens OX=9606 GN=APEX1 PE=1 SV=2	APEX1	56	2	2	8
360	DNA-dependent protein kinase catalytic subunit OS=Homo sapiens OX=9606 GN=PRKDC PE=1 SV=3	PRKDC	1575	5	5	14
361	DNA-directed RNA polymerase I subunit RPA1 OS=Homo sapiens OX=9606 GN=POLR1A PE=1 SV=2	POLR1A	1556	2	2	6
362	DNA-directed RNA polymerase II subunit RPB3 OS=Homo sapiens OX=9606 GN=POLR2C PE=1 SV=2	POLR2C	150	3	3	6
363	DNA-directed RNA polymerases I and III subunit RPAC1 OS=Homo sapiens OX=9606 GN=POLR1C PE=1 SV=1	POLR1C	371	7	7	17
364	DNA-directed RNA polymerases I and III subunit RPAC2 OS=Homo sapiens OX=9606 GN=POLR1D PE=1 SV=1	POLR1D	8	4	4	9
365	DNA-directed RNA polymerases I, II, and III subunit RPABC1 OS=Homo sapiens OX=9606 GN=POLR2E PE=1 SV=4	POLR2E	1343	3	3	8
366	DNA-directed RNA polymerases I, II, and III subunit RPABC3 OS=Homo sapiens OX=9606 GN=POLR2H PE=1 SV=4	POLR2H	1771	2	2	5
367	DnaJ homolog subfamily A member 1 OS=Homo sapiens OX=9606 GN=DNAJA1 PE=1 SV=2	DNAJA1	1249	6	6	18
368	DnaJ homolog subfamily A member 2 OS=Homo sapiens OX=9606 GN=DNAJA2 PE=1 SV=1	DNAJA2	1532	10	10	23
369	DnaJ homolog subfamily B member 6 OS=Homo sapiens OX=9606 GN=DNAJB6 PE=1 SV=2	DNAJB6	685	2	2	4
370	DnaJ homolog subfamily C member 5 OS=Homo sapiens OX=9606 GN=DNAJC5 PE=1 SV=1	DNAJC5	1868	2	2	6
371	DnaJ homolog subfamily C member 7 OS=Homo sapiens OX=9606 GN=DNAJC7 PE=1 SV=2	DNAJC7	303	11	11	32
372	Dolichyl-diphosphooligosaccharide--protein glycosyltransferase 48 kDa subunit OS=Homo sapiens OX=9606 GN=DDOST PE=1 SV=4	DDOST	316	2	2	4
373	Double-stranded RNA-binding protein Staufen homolog 1 OS=Homo sapiens OX=9606 GN=STAU1 PE=1 SV=2	STAU1	232	4	4	8
374	Dr1-associated corepressor OS=Homo sapiens OX=9606 GN=DRAP1 PE=1 SV=3	DRAP1	1612	2	2	3
375	Drebrin OS=Homo sapiens OX=9606 GN=DBN1 PE=1 SV=4	DBN1	1023	2	2	6
376	Dual specificity mitogen-activated protein kinase kinase 1 OS=Homo sapiens OX=9606 GN=MAP2K1 PE=1 SV=2	MAP2K1	719	3	5	15
377	Dual specificity mitogen-activated protein kinase kinase 2 OS=Homo sapiens OX=9606 GN=MAP2K2 PE=1 SV=1	MAP2K2	341	2	4	8
378	Dynactin subunit 1 OS=Homo sapiens OX=9606 GN=DCTN1 PE=1 SV=3	DCTN1	105	5	5	20
379	Dynactin subunit 2 OS=Homo sapiens OX=9606 GN=DCTN2 PE=1 SV=4	DCTN2	78	5	5	9
380	Dynactin subunit 3 OS=Homo sapiens OX=9606 GN=DCTN3 PE=1 SV=1	DCTN3	1826	3	3	5
381	Dynactin subunit 5 OS=Homo sapiens OX=9606 GN=DCTN5 PE=1 SV=1	DCTN5	491	2	2	4
382	Dynamin-1 OS=Homo sapiens OX=9606 GN=DNM1 PE=1 SV=2	DNM1	877	2	2	4
383	Dynein light chain 1, cytoplasmic OS=Homo sapiens OX=9606 GN=DYNLL1 PE=1 SV=1	DYNLL1	1676	4	4	15
384	Dystroglycan OS=Homo sapiens OX=9606 GN=DAG1 PE=1 SV=2	DAG1	1693	6	6	13
385	E3 SUMO-protein ligase RanBP2 OS=Homo sapiens OX=9606 GN=RANBP2 PE=1 SV=2	RANBP2	209	9	9	21
386	E3 ubiquitin-protein ligase ARIH1 OS=Homo sapiens OX=9606 GN=ARIH1 PE=1 SV=2	ARIH1	1448	4	4	8
387	E3 ubiquitin-protein ligase CHIP OS=Homo sapiens OX=9606 GN=STUB1 PE=1 SV=2	STUB1	1700	2	2	4
388	E3 ubiquitin-protein ligase HUWE1 OS=Homo sapiens OX=9606 GN=HUWE1 PE=1 SV=3	HUWE1	1751	9	9	28
389	E3 ubiquitin-protein ligase RBX1 OS=Homo sapiens OX=9606 GN=RBX1 PE=1 SV=1	RBX1	1079	3	3	4
390	E3 ubiquitin-protein ligase UBR5 OS=Homo sapiens OX=9606 GN=UBR5 PE=1 SV=2	UBR5	1507	3	3	7
391	Ectonucleotide pyrophosphatase/phosphodiesterase family member 1 OS=Homo sapiens OX=9606 GN=ENPP1 PE=1 SV=2	ENPP1	266	13	13	29
392	EGF-like repeat and discoidin I-like domain-containing protein 3 OS=Homo sapiens OX=9606 GN=EDIL3 PE=1 SV=1	EDIL3	95	22	22	135
393	EH domain-containing protein 4 OS=Homo sapiens OX=9606 GN=EHD4 PE=1 SV=1	EHD4	143	7	7	14
394	Elongation factor 1-alpha 1 OS=Homo sapiens OX=9606 GN=EEF1A1 PE=1 SV=1	EEF1A1	926	7	15	275
395	Elongation factor 1-alpha 2 OS=Homo sapiens OX=9606 GN=EEF1A2 PE=1 SV=1	EEF1A2	13	3	11	189
396	Elongation factor 1-beta OS=Homo sapiens OX=9606 GN=EEF1B2 PE=1 SV=3	EEF1B2	1107	3	4	12
397	Elongation factor 1-delta OS=Homo sapiens OX=9606 GN=EEF1D PE=1 SV=5	EEF1D	46	7	8	37
398	Elongation factor 1-gamma OS=Homo sapiens OX=9606 GN=EEF1G PE=1 SV=3	EEF1G	18	18	18	151
399	Elongation factor 2 OS=Homo sapiens OX=9606 GN=EEF2 PE=1 SV=4	EEF2	1349	28	29	229
400	Elongin-C OS=Homo sapiens OX=9606 GN=ELOC PE=1 SV=1	ELOC	613	3	3	10
401	EMILIN-2 OS=Homo sapiens OX=9606 GN=EMILIN2 PE=1 SV=3	EMILIN2	786	20	20	118
402	EMILIN-3 OS=Homo sapiens OX=9606 GN=EMILIN3 PE=1 SV=2	EMILIN3	580	2	2	4
403	Endophilin-A2 OS=Homo sapiens OX=9606 GN=SH3GL1 PE=1 SV=1	SH3GL1	67	4	4	10
404	Endoplasmic reticulum chaperone BiP OS=Homo sapiens OX=9606 GN=HSPA5 PE=1 SV=2	HSPA5	1025	11	13	85
405	Endoplasmin OS=Homo sapiens OX=9606 GN=HSP90B1 PE=1 SV=1	HSP90B1	104	30	32	150
406	Endothelin-converting enzyme 1 OS=Homo sapiens OX=9606 GN=ECE1 PE=1 SV=2	ECE1	153	6	6	12
407	Enhancer of mRNA-decapping protein 4 OS=Homo sapiens OX=9606 GN=EDC4 PE=1 SV=1	EDC4	1444	2	2	6
408	Ephrin type-A receptor 2 OS=Homo sapiens OX=9606 GN=EPHA2 PE=1 SV=2	EPHA2	533	3	5	16
409	Ephrin type-A receptor 7 OS=Homo sapiens OX=9606 GN=EPHA7 PE=1 SV=3	EPHA7	366	4	6	20
410	Ephrin-B1 OS=Homo sapiens OX=9606 GN=EFNB1 PE=1 SV=1	EFNB1	309	2	2	7
411	Epidermal growth factor receptor OS=Homo sapiens OX=9606 GN=EGFR PE=1 SV=2	EGFR	625	2	2	4
412	Epidermal growth factor receptor substrate 15 OS=Homo sapiens OX=9606 GN=EPS15 PE=1 SV=2	EPS15	545	4	4	16
413	Equilibrative nucleoside transporter 1 OS=Homo sapiens OX=9606 GN=SLC29A1 PE=1 SV=3	SLC29A1	340	5	5	11
414	Erythrocyte band 7 integral membrane protein OS=Homo sapiens OX=9606 GN=STOM PE=1 SV=3	STOM	1404	2	2	4
415	ESF1 homolog OS=Homo sapiens OX=9606 GN=ESF1 PE=1 SV=1	ESF1	650	2	2	4
416	Eukaryotic initiation factor 4A-I OS=Homo sapiens OX=9606 GN=EIF4A1 PE=1 SV=1	EIF4A1	800	9	18	111
417	Eukaryotic initiation factor 4A-II OS=Homo sapiens OX=9606 GN=EIF4A2 PE=1 SV=2	EIF4A2	1515	1	10	72
418	Eukaryotic initiation factor 4A-III OS=Homo sapiens OX=9606 GN=EIF4A3 PE=1 SV=4	EIF4A3	1498	9	12	60
419	Eukaryotic peptide chain release factor GTP-binding subunit ERF3A OS=Homo sapiens OX=9606 GN=GSPT1 PE=1 SV=1	GSPT1	882	3	3	8
420	Eukaryotic peptide chain release factor subunit 1 OS=Homo sapiens OX=9606 GN=ETF1 PE=1 SV=3	ETF1	1080	6	6	17
421	Eukaryotic translation elongation factor 1 epsilon-1 OS=Homo sapiens OX=9606 GN=EEF1E1 PE=1 SV=1	EEF1E1	631	3	3	5
422	Eukaryotic translation initiation factor 1A, X-chromosomal OS=Homo sapiens OX=9606 GN=EIF1AX PE=1 SV=2	EIF1AX	833	2	2	4
423	Eukaryotic translation initiation factor 2 subunit 1 OS=Homo sapiens OX=9606 GN=EIF2S1 PE=1 SV=3	EIF2S1	1094	8	8	21
424	Eukaryotic translation initiation factor 2 subunit 3 OS=Homo sapiens OX=9606 GN=EIF2S3 PE=1 SV=3	EIF2S3	1053	11	11	30
425	Eukaryotic translation initiation factor 3 subunit A OS=Homo sapiens OX=9606 GN=EIF3A PE=1 SV=1	EIF3A	1591	3	3	8
426	Eukaryotic translation initiation factor 3 subunit B OS=Homo sapiens OX=9606 GN=EIF3B PE=1 SV=3	EIF3B	1297	20	20	85
427	Eukaryotic translation initiation factor 3 subunit C-like protein OS=Homo sapiens OX=9606 GN=EIF3CL PE=1 SV=1	EIF3CL	660	10	10	80
428	Eukaryotic translation initiation factor 3 subunit D OS=Homo sapiens OX=9606 GN=EIF3D PE=1 SV=1	EIF3D	557	10	10	53
429	Eukaryotic translation initiation factor 3 subunit E OS=Homo sapiens OX=9606 GN=EIF3E PE=1 SV=1	EIF3E	776	17	17	66
430	Eukaryotic translation initiation factor 3 subunit F OS=Homo sapiens OX=9606 GN=EIF3F PE=1 SV=1	EIF3F	1692	11	11	60
431	Eukaryotic translation initiation factor 3 subunit G OS=Homo sapiens OX=9606 GN=EIF3G PE=1 SV=2	EIF3G	1313	3	3	8
432	Eukaryotic translation initiation factor 3 subunit H OS=Homo sapiens OX=9606 GN=EIF3H PE=1 SV=1	EIF3H	1102	11	11	49
433	Eukaryotic translation initiation factor 3 subunit I OS=Homo sapiens OX=9606 GN=EIF3I PE=1 SV=1	EIF3I	146	12	12	56
434	Eukaryotic translation initiation factor 3 subunit K OS=Homo sapiens OX=9606 GN=EIF3K PE=1 SV=1	EIF3K	568	6	6	16
435	Eukaryotic translation initiation factor 3 subunit L OS=Homo sapiens OX=9606 GN=EIF3L PE=1 SV=1	EIF3L	1187	5	5	20
436	Eukaryotic translation initiation factor 3 subunit M OS=Homo sapiens OX=9606 GN=EIF3M PE=1 SV=1	EIF3M	354	12	12	39
437	Eukaryotic translation initiation factor 4 gamma 1 OS=Homo sapiens OX=9606 GN=EIF4G1 PE=1 SV=4	EIF4G1	398	2	2	4
438	Eukaryotic translation initiation factor 4E OS=Homo sapiens OX=9606 GN=EIF4E PE=1 SV=2	EIF4E	1130	3	3	10
439	Eukaryotic translation initiation factor 5 OS=Homo sapiens OX=9606 GN=EIF5 PE=1 SV=2	EIF5	1627	3	3	6
440	Eukaryotic translation initiation factor 5A-1 OS=Homo sapiens OX=9606 GN=EIF5A PE=1 SV=2	EIF5A	1173	4	4	16
441	Eukaryotic translation initiation factor 5B OS=Homo sapiens OX=9606 GN=EIF5B PE=1 SV=4	EIF5B	1021	11	11	66
442	Eukaryotic translation initiation factor 6 OS=Homo sapiens OX=9606 GN=EIF6 PE=1 SV=1	EIF6	1577	5	5	10
443	Exosome complex component RRP41 OS=Homo sapiens OX=9606 GN=EXOSC4 PE=1 SV=3	EXOSC4	465	3	3	14
444	Extracellular sulfatase Sulf-2 OS=Homo sapiens OX=9606 GN=SULF2 PE=1 SV=1	SULF2	1320	6	6	28
445	Ezrin OS=Homo sapiens OX=9606 GN=EZR PE=1 SV=4	EZR	883	1	4	12
446	FACT complex subunit SPT16 OS=Homo sapiens OX=9606 GN=SUPT16H PE=1 SV=1	SUPT16H	1704	20	20	87
447	FACT complex subunit SSRP1 OS=Homo sapiens OX=9606 GN=SSRP1 PE=1 SV=1	SSRP1	975	20	20	106
448	F-actin-capping protein subunit alpha-1 OS=Homo sapiens OX=9606 GN=CAPZA1 PE=1 SV=3	CAPZA1	1686	4	6	18
449	F-actin-capping protein subunit alpha-2 OS=Homo sapiens OX=9606 GN=CAPZA2 PE=1 SV=3	CAPZA2	415	2	4	8
450	Fascin OS=Homo sapiens OX=9606 GN=FSCN1 PE=1 SV=3	FSCN1	234	3	3	12
451	Fatty acid synthase OS=Homo sapiens OX=9606 GN=FASN PE=1 SV=3	FASN	319	43	43	199
452	Fatty acid-binding protein 5 OS=Homo sapiens OX=9606 GN=FABP5 PE=1 SV=3	FABP5	1711	6	6	14
453	Fermitin family homolog 3 OS=Homo sapiens OX=9606 GN=FERMT3 PE=1 SV=1	FERMT3	84	3	3	12
454	Ferritin heavy chain OS=Homo sapiens OX=9606 GN=FTH1 PE=1 SV=2	FTH1	1478	6	6	30
455	Ferritin light chain OS=Homo sapiens OX=9606 GN=FTL PE=1 SV=2	FTL	1465	2	2	4
456	Fibromodulin OS=Homo sapiens OX=9606 GN=FMOD PE=1 SV=2	FMOD	1062	2	2	6
457	Fibronectin type III domain-containing protein 1 OS=Homo sapiens OX=9606 GN=FNDC1 PE=2 SV=4	FNDC1	128	11	11	48
458	Fibulin-1 OS=Homo sapiens OX=9606 GN=FBLN1 PE=1 SV=4	FBLN1	1384	3	11	64
459	Filamin-A OS=Homo sapiens OX=9606 GN=FLNA PE=1 SV=4	FLNA	495	9	11	32
460	Filamin-B OS=Homo sapiens OX=9606 GN=FLNB PE=1 SV=2	FLNB	1328	4	6	18
461	FK506-binding protein 15 OS=Homo sapiens OX=9606 GN=FKBP15 PE=1 SV=2	FKBP15	1124	2	2	8
462	FRAS1-related extracellular matrix protein 2 OS=Homo sapiens OX=9606 GN=FREM2 PE=1 SV=2	FREM2	109	2	2	3
463	Fructose-bisphosphate aldolase A OS=Homo sapiens OX=9606 GN=ALDOA PE=1 SV=2	ALDOA	5	16	16	94
464	Galactokinase OS=Homo sapiens OX=9606 GN=GALK1 PE=1 SV=1	GALK1	1309	2	2	4
465	Galectin-3-binding protein OS=Homo sapiens OX=9606 GN=LGALS3BP PE=1 SV=1	LGALS3BP	1845	24	24	485
466	Galectin-related protein OS=Homo sapiens OX=9606 GN=LGALSL PE=1 SV=2	LGALSL	711	2	2	3
467	Gamma-aminobutyric acid receptor-associated protein-like 2 OS=Homo sapiens OX=9606 GN=GABARAPL2 PE=1 SV=1	GABARAPL2	496	3	3	6
468	Gamma-enolase OS=Homo sapiens OX=9606 GN=ENO2 PE=1 SV=3	ENO2	852	1	3	26
469	Gamma-glutamyl hydrolase OS=Homo sapiens OX=9606 GN=GGH PE=1 SV=2	GGH	278	4	4	10
470	Gamma-glutamylcyclotransferase OS=Homo sapiens OX=9606 GN=GGCT PE=1 SV=1	GGCT	1871	4	4	8
471	Gamma-soluble NSF attachment protein OS=Homo sapiens OX=9606 GN=NAPG PE=1 SV=1	NAPG	348	3	3	6
472	GDP-L-fucose synthase OS=Homo sapiens OX=9606 GN=TSTA3 PE=1 SV=1	TSTA3	221	3	3	8
473	Gelsolin OS=Homo sapiens OX=9606 GN=GSN PE=1 SV=1	GSN	889	3	3	10
474	General vesicular transport factor p115 OS=Homo sapiens OX=9606 GN=USO1 PE=1 SV=2	USO1	503	15	15	54
475	Gephyrin OS=Homo sapiens OX=9606 GN=GPHN PE=1 SV=1	GPHN	332	4	4	15
476	Geranylgeranyl transferase type-2 subunit beta OS=Homo sapiens OX=9606 GN=RABGGTB PE=1 SV=2	RABGGTB	1048	3	3	6
477	Glucosamine 6-phosphate N-acetyltransferase OS=Homo sapiens OX=9606 GN=GNPNAT1 PE=1 SV=1	GNPNAT1	1241	3	3	6
478	Glucosamine-6-phosphate isomerase 1 OS=Homo sapiens OX=9606 GN=GNPDA1 PE=1 SV=1	GNPDA1	73	2	2	4
479	Glucose-6-phosphate 1-dehydrogenase OS=Homo sapiens OX=9606 GN=G6PD PE=1 SV=4	G6PD	587	3	3	6
480	Glucose-6-phosphate isomerase OS=Homo sapiens OX=9606 GN=GPI PE=1 SV=4	GPI	526	8	8	18
481	Glucose-induced degradation protein 8 homolog OS=Homo sapiens OX=9606 GN=GID8 PE=1 SV=1	GID8	667	4	4	7
482	Glucosidase 2 subunit beta OS=Homo sapiens OX=9606 GN=PRKCSH PE=1 SV=2	PRKCSH	1733	14	14	55
483	Glutamate-rich WD repeat-containing protein 1 OS=Homo sapiens OX=9606 GN=GRWD1 PE=1 SV=1	GRWD1	20	3	3	14
484	Glutamine--tRNA ligase OS=Homo sapiens OX=9606 GN=QARS PE=1 SV=1	QARS	872	3	3	6
485	Glutaredoxin-3 OS=Homo sapiens OX=9606 GN=GLRX3 PE=1 SV=2	GLRX3	966	3	3	8
486	Glutathione reductase, mitochondrial OS=Homo sapiens OX=9606 GN=GSR PE=1 SV=2	GSR	200	2	2	6
487	Glutathione S-transferase Mu 2 OS=Homo sapiens OX=9606 GN=GSTM2 PE=1 SV=2	GSTM2	1483	4	5	14
488	Glutathione S-transferase Mu 3 OS=Homo sapiens OX=9606 GN=GSTM3 PE=1 SV=3	GSTM3	662	9	10	24
489	Glutathione S-transferase omega-1 OS=Homo sapiens OX=9606 GN=GSTO1 PE=1 SV=2	GSTO1	62	9	9	20
490	Glutathione S-transferase P OS=Homo sapiens OX=9606 GN=GSTP1 PE=1 SV=2	GSTP1	1511	6	6	20
491	Glyceraldehyde-3-phosphate dehydrogenase OS=Homo sapiens OX=9606 GN=GAPDH PE=1 SV=3	GAPDH	1012	14	15	271
492	Glyceraldehyde-3-phosphate dehydrogenase, testis-specific OS=Homo sapiens OX=9606 GN=GAPDHS PE=1 SV=2	GAPDHS	870	1	2	36
493	Glycerol-3-phosphate phosphatase OS=Homo sapiens OX=9606 GN=PGP PE=1 SV=1	PGP	1077	2	2	4
494	Glycine--tRNA ligase OS=Homo sapiens OX=9606 GN=GARS1 PE=1 SV=3	GARS1	1743	13	13	40
495	Glycogen phosphorylase, liver form OS=Homo sapiens OX=9606 GN=PYGL PE=1 SV=4	PYGL	1518	2	2	6
496	Glyoxalase domain-containing protein 4 OS=Homo sapiens OX=9606 GN=GLOD4 PE=1 SV=1	GLOD4	1492	2	2	4
497	Glypican-1 OS=Homo sapiens OX=9606 GN=GPC1 PE=1 SV=2	GPC1	1691	17	17	121
498	Glypican-2 OS=Homo sapiens OX=9606 GN=GPC2 PE=2 SV=1	GPC2	1211	5	5	16
499	Glypican-3 OS=Homo sapiens OX=9606 GN=GPC3 PE=1 SV=1	GPC3	1009	11	11	107
500	Glypican-4 OS=Homo sapiens OX=9606 GN=GPC4 PE=1 SV=4	GPC4	155	17	19	84
501	Glypican-6 OS=Homo sapiens OX=9606 GN=GPC6 PE=1 SV=1	GPC6	441	9	11	46
502	Golgi integral membrane protein 4 OS=Homo sapiens OX=9606 GN=GOLIM4 PE=1 SV=1	GOLIM4	1475	3	3	6
503	Golgi-associated plant pathogenesis-related protein 1 OS=Homo sapiens OX=9606 GN=GLIPR2 PE=1 SV=3	GLIPR2	311	2	2	6
504	Golgin subfamily A member 7 OS=Homo sapiens OX=9606 GN=GOLGA7 PE=1 SV=2	GOLGA7	1675	3	3	6
505	Growth arrest-specific protein 1 OS=Homo sapiens OX=9606 GN=GAS1 PE=2 SV=2	GAS1	640	7	7	36
506	Growth factor receptor-bound protein 2 OS=Homo sapiens OX=9606 GN=GRB2 PE=1 SV=1	GRB2	1339	5	5	12
507	GTPase HRas OS=Homo sapiens OX=9606 GN=HRAS PE=1 SV=1	HRAS	1602	1	6	20
508	GTPase NRas OS=Homo sapiens OX=9606 GN=NRAS PE=1 SV=1	NRAS	1502	2	7	24
509	GTPase-activating protein and VPS9 domain-containing protein 1 OS=Homo sapiens OX=9606 GN=GAPVD1 PE=1 SV=2	GAPVD1	16	2	2	4
510	GTP-binding nuclear protein Ran OS=Homo sapiens OX=9606 GN=RAN PE=1 SV=3	RAN	1634	10	10	81
511	GTP-binding protein Rheb OS=Homo sapiens OX=9606 GN=RHEB PE=1 SV=1	RHEB	1689	5	5	18
512	GTP-binding protein SAR1a OS=Homo sapiens OX=9606 GN=SAR1A PE=1 SV=1	SAR1A	317	3	3	10
513	Guanine nucleotide-binding protein G(i) subunit alpha OS=Homo sapiens OX=9606 GN=GNAI3 PE=1 SV=3	GNAI3	1613	7	13	90
514	Guanine nucleotide-binding protein G(i) subunit alpha-1 OS=Homo sapiens OX=9606 GN=GNAI1 PE=1 SV=2	GNAI1	1849	4	10	72
515	Guanine nucleotide-binding protein G(i) subunit alpha-2 OS=Homo sapiens OX=9606 GN=GNAI2 PE=1 SV=3	GNAI2	435	4	10	74
516	Guanine nucleotide-binding protein G(I)/G(S)/G(O) subunit gamma-12 OS=Homo sapiens OX=9606 GN=GNG12 PE=1 SV=3	GNG12	720	5	5	20
517	Guanine nucleotide-binding protein G(I)/G(S)/G(O) subunit gamma-5 OS=Homo sapiens OX=9606 GN=GNG5 PE=1 SV=3	GNG5	607	2	2	5
518	Guanine nucleotide-binding protein G(I)/G(S)/G(T) subunit beta-1 OS=Homo sapiens OX=9606 GN=GNB1 PE=1 SV=3	GNB1	794	4	9	63
519	Guanine nucleotide-binding protein G(I)/G(S)/G(T) subunit beta-2 OS=Homo sapiens OX=9606 GN=GNB2 PE=1 SV=3	GNB2	1793	4	11	56
520	Guanine nucleotide-binding protein G(s) subunit alpha isoforms XLas OS=Homo sapiens OX=9606 GN=GNAS PE=1 SV=2	GNAS	574	8	9	50
521	Guanine nucleotide-binding protein subunit alpha-13 OS=Homo sapiens OX=9606 GN=GNA13 PE=1 SV=2	GNA13	1443	2	3	11
522	Guanine nucleotide-binding protein subunit beta-4 OS=Homo sapiens OX=9606 GN=GNB4 PE=1 SV=3	GNB4	108	2	6	35
523	Guanine nucleotide-binding protein-like 1 OS=Homo sapiens OX=9606 GN=GNL1 PE=1 SV=2	GNL1	1592	3	3	8
524	H/ACA ribonucleoprotein complex non-core subunit NAF1 OS=Homo sapiens OX=9606 GN=NAF1 PE=1 SV=2	NAF1	1436	2	2	6
525	Heat shock 70 kDa protein 1B OS=Homo sapiens OX=9606 GN=HSPA1B PE=1 SV=1	HSPA1B	1233	24	34	872
526	Heat shock 70 kDa protein 4 OS=Homo sapiens OX=9606 GN=HSPA4 PE=1 SV=4	HSPA4	900	22	23	107
527	Heat shock 70 kDa protein 4L OS=Homo sapiens OX=9606 GN=HSPA4L PE=1 SV=3	HSPA4L	527	3	4	12
528	Heat shock 70 kDa protein 6 OS=Homo sapiens OX=9606 GN=HSPA6 PE=1 SV=2	HSPA6	528	2	13	322
529	Heat shock cognate 71 kDa protein OS=Homo sapiens OX=9606 GN=HSPA8 PE=1 SV=1	HSPA8	885	19	29	471
530	Heat shock protein 105 kDa OS=Homo sapiens OX=9606 GN=HSPH1 PE=1 SV=1	HSPH1	1574	10	10	26
531	Heat shock protein HSP 90-alpha OS=Homo sapiens OX=9606 GN=HSP90AA1 PE=1 SV=5	HSP90AA1	238	27	45	609
532	Heat shock protein HSP 90-beta OS=Homo sapiens OX=9606 GN=HSP90AB1 PE=1 SV=4	HSP90AB1	732	30	50	742
533	Heat shock-related 70 kDa protein 2 OS=Homo sapiens OX=9606 GN=HSPA2 PE=1 SV=1	HSPA2	673	1	11	206
534	Heme-binding protein 1 OS=Homo sapiens OX=9606 GN=HEBP1 PE=1 SV=1	HEBP1	1621	5	5	14
535	Hemoglobin subunit alpha OS=Homo sapiens OX=9606 GN=HBA1 PE=1 SV=2	HBA1	43	5	5	151
536	Heparan sulfate glucosamine 3-O-sulfotransferase 3A1 OS=Homo sapiens OX=9606 GN=HS3ST3A1 PE=1 SV=1	HS3ST3A1	25	6	6	16
537	Heparin cofactor 2 OS=Homo sapiens OX=9606 GN=SERPIND1 PE=1 SV=3	SERPIND1	518	2	2	4
538	Hepatocyte growth factor activator OS=Homo sapiens OX=9606 GN=HGFAC PE=1 SV=1	HGFAC	1213	4	4	30
539	Heterogeneous nuclear ribonucleoprotein A1-like 2 OS=Homo sapiens OX=9606 GN=HNRNPA1L2 PE=2 SV=2	HNRNPA1L2	593	2	2	8
540	Heterogeneous nuclear ribonucleoprotein H OS=Homo sapiens OX=9606 GN=HNRNPH1 PE=1 SV=4	HNRNPH1	857	2	2	14
541	Heterogeneous nuclear ribonucleoprotein K OS=Homo sapiens OX=9606 GN=HNRNPK PE=1 SV=1	HNRNPK	1106	5	5	28
542	Heterogeneous nuclear ribonucleoprotein M OS=Homo sapiens OX=9606 GN=HNRNPM PE=1 SV=3	HNRNPM	1555	2	2	4
543	Heterogeneous nuclear ribonucleoprotein Q OS=Homo sapiens OX=9606 GN=SYNCRIP PE=1 SV=2	SYNCRIP	911	1	2	6
544	Heterogeneous nuclear ribonucleoprotein R OS=Homo sapiens OX=9606 GN=HNRNPR PE=1 SV=1	HNRNPR	455	1	2	4
545	Heterogeneous nuclear ribonucleoprotein U OS=Homo sapiens OX=9606 GN=HNRNPU PE=1 SV=6	HNRNPU	950	14	14	135
546	Heterogeneous nuclear ribonucleoprotein U-like protein 2 OS=Homo sapiens OX=9606 GN=HNRNPUL2 PE=1 SV=1	HNRNPUL2	1761	3	3	6
547	Heterogeneous nuclear ribonucleoproteins C1/C2 OS=Homo sapiens OX=9606 GN=HNRNPC PE=1 SV=4	HNRNPC	1033	10	10	58
548	High affinity copper uptake protein 1 OS=Homo sapiens OX=9606 GN=SLC31A1 PE=1 SV=1	SLC31A1	691	2	2	6
549	High mobility group protein B1 OS=Homo sapiens OX=9606 GN=HMGB1 PE=1 SV=3	HMGB1	1321	2	2	6
550	Histidine triad nucleotide-binding protein 1 OS=Homo sapiens OX=9606 GN=HINT1 PE=1 SV=2	HINT1	1074	2	2	4
551	Histidine triad nucleotide-binding protein 3 OS=Homo sapiens OX=9606 GN=HINT3 PE=1 SV=1	HINT3	132	2	2	4
552	Histone acetyltransferase type B catalytic subunit OS=Homo sapiens OX=9606 GN=HAT1 PE=1 SV=1	HAT1	754	3	3	10
553	Histone deacetylase 1 OS=Homo sapiens OX=9606 GN=HDAC1 PE=1 SV=1	HDAC1	715	3	7	38
554	Histone deacetylase 2 OS=Homo sapiens OX=9606 GN=HDAC2 PE=1 SV=2	HDAC2	1399	5	9	51
555	Histone deacetylase 3 OS=Homo sapiens OX=9606 GN=HDAC3 PE=1 SV=2	HDAC3	1820	1	2	12
556	Histone H1.2 OS=Homo sapiens OX=9606 GN=H1-2 PE=1 SV=2	H1-2	1262	5	5	25
557	Histone H2A type 2-B OS=Homo sapiens OX=9606 GN=HIST2H2AB PE=1 SV=3	HIST2H2AB	160	2	4	104
558	Histone H2A type 2-C OS=Homo sapiens OX=9606 GN=HIST2H2AC PE=1 SV=4	HIST2H2AC	19	1	6	258
559	Histone H2A type 3 OS=Homo sapiens OX=9606 GN=HIST3H2A PE=1 SV=3	HIST3H2A	24	1	6	252
560	Histone H2A.V OS=Homo sapiens OX=9606 GN=H2AFV PE=1 SV=3	H2AFV	50	2	4	199
561	Histone H2B type 1-K OS=Homo sapiens OX=9606 GN=H2BC12 PE=1 SV=3	H2BC12	899	3	11	370
562	Histone H2B type 2-E OS=Homo sapiens OX=9606 GN=HIST2H2BE PE=1 SV=3	HIST2H2BE	186	1	11	350
563	Histone H3.3 OS=Homo sapiens OX=9606 GN=H3-3A PE=1 SV=2	H3-3A	66	5	5	115
564	Histone H4 OS=Homo sapiens OX=9606 GN=H4C1 PE=1 SV=2	H4C1	1104	11	11	352
565	Histone-binding protein RBBP4 OS=Homo sapiens OX=9606 GN=RBBP4 PE=1 SV=3	RBBP4	1622	5	10	29
566	Histone-binding protein RBBP7 OS=Homo sapiens OX=9606 GN=RBBP7 PE=1 SV=1	RBBP7	127	4	9	43
567	HIV Tat-specific factor 1 OS=Homo sapiens OX=9606 GN=HTATSF1 PE=1 SV=1	HTATSF1	271	5	5	29
568	HLA class I histocompatibility antigen, A alpha chain OS=Homo sapiens OX=9606 GN=HLA-A PE=1 SV=2	HLA-A	1373	2	4	16
569	HLA class I histocompatibility antigen, alpha chain G OS=Homo sapiens OX=9606 GN=HLA-G PE=1 SV=1	HLA-G	601	1	2	8
570	HLA class I histocompatibility antigen, B alpha chain OS=Homo sapiens OX=9606 GN=HLA-B PE=1 SV=3	HLA-B	123	4	8	41
571	HLA class I histocompatibility antigen, C alpha chain OS=Homo sapiens OX=9606 GN=HLA-C PE=1 SV=3	HLA-C	1534	2	6	23
572	Hornerin OS=Homo sapiens OX=9606 GN=HRNR PE=1 SV=2	HRNR	369	3	3	8
573	Hsc70-interacting protein OS=Homo sapiens OX=9606 GN=ST13 PE=1 SV=2	ST13	792	5	5	22
574	Hsp90 co-chaperone Cdc37 OS=Homo sapiens OX=9606 GN=CDC37 PE=1 SV=1	CDC37	1561	2	2	4
575	Hyaluronan and proteoglycan link protein 1 OS=Homo sapiens OX=9606 GN=HAPLN1 PE=2 SV=2	HAPLN1	1383	6	7	28
576	Hyaluronan and proteoglycan link protein 3 OS=Homo sapiens OX=9606 GN=HAPLN3 PE=2 SV=1	HAPLN3	995	3	4	13
577	Hyaluronan-binding protein 2 OS=Homo sapiens OX=9606 GN=HABP2 PE=1 SV=1	HABP2	1466	3	3	22
578	Hydroxymethylglutaryl-CoA synthase, cytoplasmic OS=Homo sapiens OX=9606 GN=HMGCS1 PE=1 SV=2	HMGCS1	352	9	9	32
579	Hypoxanthine-guanine phosphoribosyltransferase OS=Homo sapiens OX=9606 GN=HPRT1 PE=1 SV=2	HPRT1	960	7	7	14
580	Hypoxia up-regulated protein 1 OS=Homo sapiens OX=9606 GN=HYOU1 PE=1 SV=1	HYOU1	452	10	10	44
581	Immunoglobulin superfamily member 10 OS=Homo sapiens OX=9606 GN=IGSF10 PE=1 SV=1	IGSF10	168	3	3	6
582	Immunoglobulin superfamily member 22 OS=Homo sapiens OX=9606 GN=IGSF22 PE=2 SV=2	IGSF22	321	2	2	4
583	Immunoglobulin superfamily member 3 OS=Homo sapiens OX=9606 GN=IGSF3 PE=2 SV=3	IGSF3	233	15	15	37
584	Immunoglobulin superfamily member 8 OS=Homo sapiens OX=9606 GN=IGSF8 PE=1 SV=1	IGSF8	92	11	11	46
585	Importin subunit alpha-1 OS=Homo sapiens OX=9606 GN=KPNA2 PE=1 SV=1	KPNA2	489	7	7	32
586	Importin subunit alpha-4 OS=Homo sapiens OX=9606 GN=KPNA3 PE=1 SV=2	KPNA3	590	2	2	4
587	Importin subunit beta-1 OS=Homo sapiens OX=9606 GN=KPNB1 PE=1 SV=2	KPNB1	211	9	9	51
588	Importin-4 OS=Homo sapiens OX=9606 GN=IPO4 PE=1 SV=2	IPO4	1495	3	3	5
589	Importin-5 OS=Homo sapiens OX=9606 GN=IPO5 PE=1 SV=4	IPO5	1878	7	7	22
590	Importin-7 OS=Homo sapiens OX=9606 GN=IPO7 PE=1 SV=1	IPO7	1456	5	5	15
591	Inactive tyrosine-protein kinase 7 OS=Homo sapiens OX=9606 GN=PTK7 PE=1 SV=2	PTK7	806	14	14	49
592	Inorganic pyrophosphatase OS=Homo sapiens OX=9606 GN=PPA1 PE=1 SV=2	PPA1	419	4	4	14
593	Inosine-5'-monophosphate dehydrogenase 2 OS=Homo sapiens OX=9606 GN=IMPDH2 PE=1 SV=2	IMPDH2	1624	9	9	45
594	Inositol polyphosphate-5-phosphatase A OS=Homo sapiens OX=9606 GN=INPP5A PE=1 SV=1	INPP5A	1567	2	2	4
595	Insulin receptor OS=Homo sapiens OX=9606 GN=INSR PE=1 SV=4	INSR	1276	2	3	6
596	Insulin receptor substrate 4 OS=Homo sapiens OX=9606 GN=IRS4 PE=1 SV=1	IRS4	1235	5	5	22
597	Insulin-like growth factor 1 receptor OS=Homo sapiens OX=9606 GN=IGF1R PE=1 SV=1	IGF1R	758	9	10	20
598	Insulin-like growth factor 2 mRNA-binding protein 1 OS=Homo sapiens OX=9606 GN=IGF2BP1 PE=1 SV=2	IGF2BP1	122	3	3	14
599	Integrin alpha-1 OS=Homo sapiens OX=9606 GN=ITGA1 PE=1 SV=2	ITGA1	1626	12	12	25
600	Integrin alpha-2 OS=Homo sapiens OX=9606 GN=ITGA2 PE=1 SV=1	ITGA2	310	10	10	20
601	Integrin alpha-3 OS=Homo sapiens OX=9606 GN=ITGA3 PE=1 SV=5	ITGA3	541	5	5	10
602	Integrin alpha-4 OS=Homo sapiens OX=9606 GN=ITGA4 PE=1 SV=3	ITGA4	1656	4	4	8
603	Integrin alpha-5 OS=Homo sapiens OX=9606 GN=ITGA5 PE=1 SV=2	ITGA5	1673	11	11	30
604	Integrin alpha-6 OS=Homo sapiens OX=9606 GN=ITGA6 PE=1 SV=5	ITGA6	1521	21	21	54
605	Integrin alpha-7 OS=Homo sapiens OX=9606 GN=ITGA7 PE=1 SV=3	ITGA7	622	3	3	6
606	Integrin alpha-V OS=Homo sapiens OX=9606 GN=ITGAV PE=1 SV=2	ITGAV	1395	24	24	55
607	Integrin beta-1 OS=Homo sapiens OX=9606 GN=ITGB1 PE=1 SV=2	ITGB1	1758	21	21	84
608	Integrin beta-5 OS=Homo sapiens OX=9606 GN=ITGB5 PE=1 SV=1	ITGB5	1791	2	2	4
609	Inter-alpha-trypsin inhibitor heavy chain H2 OS=Homo sapiens OX=9606 GN=ITIH2 PE=1 SV=2	ITIH2	52	4	4	106
610	Inter-alpha-trypsin inhibitor heavy chain H3 OS=Homo sapiens OX=9606 GN=ITIH3 PE=1 SV=2	ITIH3	1441	5	5	42
611	Inter-alpha-trypsin inhibitor heavy chain H4 OS=Homo sapiens OX=9606 GN=ITIH4 PE=1 SV=4	ITIH4	1677	2	2	28
612	Interleukin enhancer-binding factor 2 OS=Homo sapiens OX=9606 GN=ILF2 PE=1 SV=2	ILF2	1022	7	7	24
613	Interleukin enhancer-binding factor 3 OS=Homo sapiens OX=9606 GN=ILF3 PE=1 SV=3	ILF3	61	3	3	8
614	Intraflagellar transport protein 27 homolog OS=Homo sapiens OX=9606 GN=IFT27 PE=1 SV=1	IFT27	1649	2	2	3
615	Isocitrate dehydrogenase [NADP] cytoplasmic OS=Homo sapiens OX=9606 GN=IDH1 PE=1 SV=2	IDH1	466	4	4	10
616	Isoform 1 of Fibronectin OS=Homo sapiens OX=9606 GN=FN1	FN1	1427	46	46	310
617	Isoform 1 of Scavenger receptor class B member 1 OS=Homo sapiens OX=9606 GN=SCARB1	SCARB1	1419	3	3	6
618	Isoform 2 of Band 4.1-like protein 3 OS=Homo sapiens OX=9606 GN=EPB41L3	EPB41L3	1535	11	13	30
619	Isoform 2 of Butyrophilin subfamily 2 member A1 OS=Homo sapiens OX=9606 GN=BTN2A1	BTN2A1	294	2	2	4
620	Isoform 2 of Disks large homolog 3 OS=Homo sapiens OX=9606 GN=DLG3	DLG3	1020	6	6	11
621	Isoform 2 of F-actin-capping protein subunit beta OS=Homo sapiens OX=9606 GN=CAPZB	CAPZB	855	6	6	20
622	Isoform 2 of Neural cell adhesion molecule 1 OS=Homo sapiens OX=9606 GN=NCAM1	NCAM1	1658	9	9	37
623	Isoform 2 of Nidogen-2 OS=Homo sapiens OX=9606 GN=NID2	NID2	1378	42	43	468
624	Isoform 2 of Probable ATP-dependent RNA helicase DDX17 OS=Homo sapiens OX=9606 GN=DDX17	DDX17	654	3	3	12
625	Isoform 2 of Protein SET OS=Homo sapiens OX=9606 GN=SET	SET	727	1	8	131
626	Isoform 2 of Triosephosphate isomerase OS=Homo sapiens OX=9606 GN=TPI1	TPI1	1242	14	14	63
627	Isoform 2 of Tropomyosin alpha-3 chain OS=Homo sapiens OX=9606 GN=TPM3	TPM3	1296	6	7	17
628	Isoform 2B of GTPase KRas OS=Homo sapiens OX=9606 GN=KRAS	KRAS	1604	2	5	18
629	Isoform 3 of Glia-derived nexin OS=Homo sapiens OX=9606 GN=SERPINE2	SERPINE2	763	3	3	8
630	Isoform 3 of Nucleoside diphosphate kinase B OS=Homo sapiens OX=9606 GN=NME2	NME2	65	3	11	46
631	Isoform 3 of Protein sidekick-2 OS=Homo sapiens OX=9606 GN=SDK2	SDK2	1221	6	6	12
632	Isoform 3 of Treacle protein OS=Homo sapiens OX=9606 GN=TCOF1	TCOF1	427	17	17	151
633	Isoform 4 of Tenascin OS=Homo sapiens OX=9606 GN=TNC	TNC	546	1	70	850
634	Isoform 6 of Agrin OS=Homo sapiens OX=9606 GN=AGRN	AGRN	983	49	49	231
635	Isoform 6 of Clusterin OS=Homo sapiens OX=9606 GN=CLU	CLU	1503	15	15	130
636	Isoform Alpha-2 of Guanine nucleotide-binding protein G(o) subunit alpha OS=Homo sapiens OX=9606 GN=GNAO1	GNAO1	605	3	6	48
637	Isoform B of Membrane cofactor protein OS=Homo sapiens OX=9606 GN=CD46	CD46	1445	1	2	12
638	Isoform C of Fibulin-1 OS=Homo sapiens OX=9606 GN=FBLN1	FBLN1	893	5	13	52
639	Isoform V1 of Versican core protein OS=Homo sapiens OX=9606 GN=VCAN	VCAN	1876	1	23	360
640	Isopentenyl-diphosphate Delta-isomerase 1 OS=Homo sapiens OX=9606 GN=IDI1 PE=1 SV=2	IDI1	1796	4	4	8
641	Junction plakoglobin OS=Homo sapiens OX=9606 GN=JUP PE=1 SV=3	JUP	1038	2	2	4
642	Junctional adhesion molecule A OS=Homo sapiens OX=9606 GN=F11R PE=1 SV=1	F11R	206	8	8	24
643	Junctional adhesion molecule C OS=Homo sapiens OX=9606 GN=JAM3 PE=1 SV=1	JAM3	608	5	5	17
644	Keratin, type I cytoskeletal 10 OS=Homo sapiens OX=9606 GN=KRT10 PE=1 SV=6	KRT10	537	32	39	1038
645	Keratin, type I cytoskeletal 13 OS=Homo sapiens OX=9606 GN=KRT13 PE=1 SV=4	KRT13	1522	7	13	99
646	Keratin, type I cytoskeletal 14 OS=Homo sapiens OX=9606 GN=KRT14 PE=1 SV=4	KRT14	334	7	25	553
647	Keratin, type I cytoskeletal 16 OS=Homo sapiens OX=9606 GN=KRT16 PE=1 SV=4	KRT16	1763	7	19	493
648	Keratin, type I cytoskeletal 17 OS=Homo sapiens OX=9606 GN=KRT17 PE=1 SV=2	KRT17	1547	5	16	178
649	Keratin, type I cytoskeletal 20 OS=Homo sapiens OX=9606 GN=KRT20 PE=1 SV=1	KRT20	1817	1	3	27
650	Keratin, type I cytoskeletal 9 OS=Homo sapiens OX=9606 GN=KRT9 PE=1 SV=3	KRT9	1762	36	37	951
651	Keratin, type II cytoskeletal 1 OS=Homo sapiens OX=9606 GN=KRT1 PE=1 SV=6	KRT1	561	42	49	1385
652	Keratin, type II cytoskeletal 1b OS=Homo sapiens OX=9606 GN=KRT77 PE=2 SV=3	KRT77	125	1	5	125
653	Keratin, type II cytoskeletal 2 epidermal OS=Homo sapiens OX=9606 GN=KRT2 PE=1 SV=2	KRT2	287	31	40	737
654	Keratin, type II cytoskeletal 4 OS=Homo sapiens OX=9606 GN=KRT4 PE=1 SV=4	KRT4	1595	8	14	90
655	Keratin, type II cytoskeletal 5 OS=Homo sapiens OX=9606 GN=KRT5 PE=1 SV=3	KRT5	1842	16	27	365
656	Keratin, type II cytoskeletal 6A OS=Homo sapiens OX=9606 GN=KRT6A PE=1 SV=3	KRT6A	591	3	23	298
657	Keratin, type II cytoskeletal 6B OS=Homo sapiens OX=9606 GN=KRT6B PE=1 SV=5	KRT6B	589	2	23	333
658	Keratin, type II cytoskeletal 73 OS=Homo sapiens OX=9606 GN=KRT73 PE=1 SV=1	KRT73	260	1	7	82
659	Keratin, type II cytoskeletal 78 OS=Homo sapiens OX=9606 GN=KRT78 PE=1 SV=2	KRT78	1688	1	3	22
660	Keratin, type II cytoskeletal 80 OS=Homo sapiens OX=9606 GN=KRT80 PE=1 SV=2	KRT80	722	1	2	8
661	KH domain-containing, RNA-binding, signal transduction-associated protein 1 OS=Homo sapiens OX=9606 GN=KHDRBS1 PE=1 SV=1	KHDRBS1	1119	3	3	8
662	Kinesin light chain 1 OS=Homo sapiens OX=9606 GN=KLC1 PE=1 SV=2	KLC1	954	2	2	4
663	Kinesin-1 heavy chain OS=Homo sapiens OX=9606 GN=KIF5B PE=1 SV=1	KIF5B	284	3	3	6
664	Lactadherin OS=Homo sapiens OX=9606 GN=MFGE8 PE=1 SV=3	MFGE8	1225	24	24	263
665	Lactoylglutathione lyase OS=Homo sapiens OX=9606 GN=GLO1 PE=1 SV=4	GLO1	460	4	4	16
666	Laminin subunit alpha-1 OS=Homo sapiens OX=9606 GN=LAMA1 PE=1 SV=2	LAMA1	447	68	69	453
667	Laminin subunit alpha-4 OS=Homo sapiens OX=9606 GN=LAMA4 PE=1 SV=4	LAMA4	11	49	49	287
668	Laminin subunit alpha-5 OS=Homo sapiens OX=9606 GN=LAMA5 PE=1 SV=8	LAMA5	367	70	71	547
669	Laminin subunit beta-1 OS=Homo sapiens OX=9606 GN=LAMB1 PE=1 SV=2	LAMB1	445	55	55	675
670	Laminin subunit beta-2 OS=Homo sapiens OX=9606 GN=LAMB2 PE=1 SV=2	LAMB2	710	24	24	84
671	Laminin subunit gamma-1 OS=Homo sapiens OX=9606 GN=LAMC1 PE=1 SV=3	LAMC1	773	56	56	643
672	Large neutral amino acids transporter small subunit 1 OS=Homo sapiens OX=9606 GN=SLC7A5 PE=1 SV=2	SLC7A5	683	5	5	18
673	Leucine-rich repeat-containing protein 1 OS=Homo sapiens OX=9606 GN=LRRC1 PE=1 SV=1	LRRC1	1493	1	2	4
674	Leucine-rich repeat-containing protein 57 OS=Homo sapiens OX=9606 GN=LRRC57 PE=1 SV=1	LRRC57	1873	5	5	14
675	Leucine--tRNA ligase, cytoplasmic OS=Homo sapiens OX=9606 GN=LARS PE=1 SV=2	LARS	694	4	4	12
676	Leucyl-cystinyl aminopeptidase OS=Homo sapiens OX=9606 GN=LNPEP PE=1 SV=3	LNPEP	1825	4	4	8
677	Leukocyte surface antigen CD47 OS=Homo sapiens OX=9606 GN=CD47 PE=1 SV=1	CD47	1380	3	3	12
678	Lipopolysaccharide-responsive and beige-like anchor protein OS=Homo sapiens OX=9606 GN=LRBA PE=1 SV=4	LRBA	1295	2	2	4
679	Lipoprotein lipase OS=Homo sapiens OX=9606 GN=LPL PE=1 SV=1	LPL	1212	4	4	14
680	L-lactate dehydrogenase A chain OS=Homo sapiens OX=9606 GN=LDHA PE=1 SV=2	LDHA	1229	14	15	81
681	L-lactate dehydrogenase B chain OS=Homo sapiens OX=9606 GN=LDHB PE=1 SV=2	LDHB	951	15	16	124
682	Long-chain-fatty-acid--CoA ligase 4 OS=Homo sapiens OX=9606 GN=ACSL4 PE=1 SV=2	ACSL4	712	3	3	6
683	Low molecular weight phosphotyrosine protein phosphatase OS=Homo sapiens OX=9606 GN=ACP1 PE=1 SV=3	ACP1	1437	2	2	4
684	Lupus La protein OS=Homo sapiens OX=9606 GN=SSB PE=1 SV=2	SSB	1701	7	7	23
685	Lysine-specific histone demethylase 1A OS=Homo sapiens OX=9606 GN=KDM1A PE=1 SV=2	KDM1A	1214	3	3	8
686	Lysosomal acid glucosylceramidase OS=Homo sapiens OX=9606 GN=GBA PE=1 SV=3	GBA	176	6	6	12
687	Lysosome membrane protein 2 OS=Homo sapiens OX=9606 GN=SCARB2 PE=1 SV=2	SCARB2	1237	2	2	4
688	Lysosome-associated membrane glycoprotein 1 OS=Homo sapiens OX=9606 GN=LAMP1 PE=1 SV=3	LAMP1	378	2	2	8
689	Lysozyme C OS=Homo sapiens OX=9606 GN=LYZ PE=1 SV=1	LYZ	1159	2	2	4
690	Lysyl oxidase homolog 2 OS=Homo sapiens OX=9606 GN=LOXL2 PE=1 SV=1	LOXL2	1516	10	10	38
691	Lysyl oxidase homolog 3 OS=Homo sapiens OX=9606 GN=LOXL3 PE=1 SV=1	LOXL3	1724	7	7	14
692	Macrophage colony-stimulating factor 1 OS=Homo sapiens OX=9606 GN=CSF1 PE=1 SV=2	CSF1	1265	3	3	24
693	Macrophage migration inhibitory factor OS=Homo sapiens OX=9606 GN=MIF PE=1 SV=4	MIF	194	2	2	6
694	MAGUK p55 subfamily member 6 OS=Homo sapiens OX=9606 GN=MPP6 PE=1 SV=2	MPP6	322	11	11	24
695	Malate dehydrogenase, cytoplasmic OS=Homo sapiens OX=9606 GN=MDH1 PE=1 SV=4	MDH1	1594	9	9	22
696	Malate dehydrogenase, mitochondrial OS=Homo sapiens OX=9606 GN=MDH2 PE=1 SV=3	MDH2	728	2	2	4
697	MARCKS-related protein OS=Homo sapiens OX=9606 GN=MARCKSL1 PE=1 SV=2	MARCKSL1	804	5	5	32
698	Matrix-remodeling-associated protein 5 OS=Homo sapiens OX=9606 GN=MXRA5 PE=1 SV=3	MXRA5	1142	2	2	6
699	Mediator of RNA polymerase II transcription subunit 11 OS=Homo sapiens OX=9606 GN=MED11 PE=1 SV=2	MED11	1630	3	3	8
700	Mediator of RNA polymerase II transcription subunit 20 OS=Homo sapiens OX=9606 GN=MED20 PE=1 SV=1	MED20	448	2	2	3
701	Mediator of RNA polymerase II transcription subunit 4 OS=Homo sapiens OX=9606 GN=MED4 PE=1 SV=1	MED4	932	2	2	4
702	Melanoma-associated antigen D2 OS=Homo sapiens OX=9606 GN=MAGED2 PE=1 SV=2	MAGED2	347	2	2	16
703	Membrane cofactor protein OS=Homo sapiens OX=9606 GN=CD46 PE=1 SV=3	CD46	509	1	2	10
704	Membrane-associated progesterone receptor component 1 OS=Homo sapiens OX=9606 GN=PGRMC1 PE=1 SV=3	PGRMC1	1050	3	3	6
705	Membrane-bound transcription factor site-1 protease OS=Homo sapiens OX=9606 GN=MBTPS1 PE=1 SV=1	MBTPS1	55	7	7	17
706	Metallo-beta-lactamase domain-containing protein 2 OS=Homo sapiens OX=9606 GN=MBLAC2 PE=1 SV=3	MBLAC2	584	2	2	4
707	Metastasis-associated protein MTA2 OS=Homo sapiens OX=9606 GN=MTA2 PE=1 SV=1	MTA2	1113	5	5	18
708	Methionine--tRNA ligase, cytoplasmic OS=Homo sapiens OX=9606 GN=MARS PE=1 SV=2	MARS	246	3	3	6
709	Methyl-CpG-binding domain protein 3 OS=Homo sapiens OX=9606 GN=MBD3 PE=1 SV=1	MBD3	944	3	3	8
710	Methylosome protein 50 OS=Homo sapiens OX=9606 GN=WDR77 PE=1 SV=1	WDR77	118	6	6	31
711	Methylosome subunit pICln OS=Homo sapiens OX=9606 GN=CLNS1A PE=1 SV=1	CLNS1A	1696	3	3	18
712	Methylthioribose-1-phosphate isomerase OS=Homo sapiens OX=9606 GN=MRI1 PE=1 SV=1	MRI1	547	3	3	11
713	Microfibril-associated glycoprotein 4 OS=Homo sapiens OX=9606 GN=MFAP4 PE=1 SV=2	MFAP4	365	2	2	4
714	Microtubule-associated protein 1B OS=Homo sapiens OX=9606 GN=MAP1B PE=1 SV=2	MAP1B	343	13	13	33
715	Microtubule-associated protein RP/EB family member 1 OS=Homo sapiens OX=9606 GN=MAPRE1 PE=1 SV=3	MAPRE1	1067	2	2	12
716	Microtubule-associated protein RP/EB family member 2 OS=Homo sapiens OX=9606 GN=MAPRE2 PE=1 SV=1	MAPRE2	1829	4	4	10
717	Midkine OS=Homo sapiens OX=9606 GN=MDK PE=1 SV=1	MDK	89	2	2	6
718	Mimecan OS=Homo sapiens OX=9606 GN=OGN PE=1 SV=1	OGN	1246	2	2	6
719	MIT domain-containing protein 1 OS=Homo sapiens OX=9606 GN=MITD1 PE=1 SV=1	MITD1	1416	3	3	6
720	Mitogen-activated protein kinase 1 OS=Homo sapiens OX=9606 GN=MAPK1 PE=1 SV=3	MAPK1	836	3	6	19
721	Mitogen-activated protein kinase 3 OS=Homo sapiens OX=9606 GN=MAPK3 PE=1 SV=4	MAPK3	1126	4	7	16
722	Mitotic checkpoint protein BUB3 OS=Homo sapiens OX=9606 GN=BUB3 PE=1 SV=1	BUB3	169	7	7	43
723	Mitotic spindle assembly checkpoint protein MAD2A OS=Homo sapiens OX=9606 GN=MAD2L1 PE=1 SV=1	MAD2L1	133	2	2	6
724	MOB kinase activator 1B OS=Homo sapiens OX=9606 GN=MOB1B PE=1 SV=3	MOB1B	576	3	3	8
725	Moesin OS=Homo sapiens OX=9606 GN=MSN PE=1 SV=3	MSN	832	4	5	10
726	Monocarboxylate transporter 1 OS=Homo sapiens OX=9606 GN=SLC16A1 PE=1 SV=3	SLC16A1	1756	10	10	49
727	mRNA turnover protein 4 homolog OS=Homo sapiens OX=9606 GN=MRTO4 PE=1 SV=2	MRTO4	644	13	13	47
728	MTOR-associated protein MEAK7 OS=Homo sapiens OX=9606 GN=MEAK7 PE=1 SV=2	MEAK7	760	2	2	4
729	Multifunctional protein ADE2 OS=Homo sapiens OX=9606 GN=PAICS PE=1 SV=3	PAICS	823	11	11	25
730	Multivesicular body subunit 12A OS=Homo sapiens OX=9606 GN=MVB12A PE=1 SV=1	MVB12A	562	3	3	8
731	Multivesicular body subunit 12B OS=Homo sapiens OX=9606 GN=MVB12B PE=1 SV=2	MVB12B	1742	8	8	14
732	Myelin protein zero-like protein 1 OS=Homo sapiens OX=9606 GN=MPZL1 PE=1 SV=1	MPZL1	924	7	7	25
733	Myosin light polypeptide 6 OS=Homo sapiens OX=9606 GN=MYL6 PE=1 SV=2	MYL6	1359	10	10	29
734	Myosin regulatory light chain 12B OS=Homo sapiens OX=9606 GN=MYL12B PE=1 SV=2	MYL12B	684	5	5	28
735	Myosin-9 OS=Homo sapiens OX=9606 GN=MYH9 PE=1 SV=4	MYH9	1252	9	9	23
736	Myristoylated alanine-rich C-kinase substrate OS=Homo sapiens OX=9606 GN=MARCKS PE=1 SV=4	MARCKS	1775	7	7	81
737	N(G),N(G)-dimethylarginine dimethylaminohydrolase 1 OS=Homo sapiens OX=9606 GN=DDAH1 PE=1 SV=3	DDAH1	859	3	3	5
738	N(G),N(G)-dimethylarginine dimethylaminohydrolase 2 OS=Homo sapiens OX=9606 GN=DDAH2 PE=1 SV=1	DDAH2	785	2	2	4
739	Na(+)/H(+) exchange regulatory cofactor NHE-RF1 OS=Homo sapiens OX=9606 GN=SLC9A3R1 PE=1 SV=4	SLC9A3R1	620	5	5	15
740	NAD(P)H-hydrate epimerase OS=Homo sapiens OX=9606 GN=NAXE PE=1 SV=2	NAXE	971	2	2	4
741	NAD-dependent protein deacetylase sirtuin-1 OS=Homo sapiens OX=9606 GN=SIRT1 PE=1 SV=2	SIRT1	75	2	2	6
742	N-alpha-acetyltransferase 10 OS=Homo sapiens OX=9606 GN=NAA10 PE=1 SV=1	NAA10	204	10	10	46
743	N-alpha-acetyltransferase 15, NatA auxiliary subunit OS=Homo sapiens OX=9606 GN=NAA15 PE=1 SV=1	NAA15	102	4	4	8
744	N-alpha-acetyltransferase 50 OS=Homo sapiens OX=9606 GN=NAA50 PE=1 SV=1	NAA50	1837	2	2	6
745	Nardilysin OS=Homo sapiens OX=9606 GN=NRDC PE=1 SV=3	NRDC	1717	9	9	29
746	Nascent polypeptide-associated complex subunit alpha OS=Homo sapiens OX=9606 GN=NACA PE=1 SV=1	NACA	490	3	4	16
747	Nectin-2 OS=Homo sapiens OX=9606 GN=NECTIN2 PE=1 SV=1	NECTIN2	457	4	4	10
748	NEDD8-activating enzyme E1 catalytic subunit OS=Homo sapiens OX=9606 GN=UBA3 PE=1 SV=2	UBA3	464	2	2	4
749	NEDD8-conjugating enzyme Ubc12 OS=Homo sapiens OX=9606 GN=UBE2M PE=1 SV=1	UBE2M	368	5	5	16
750	Neurexin-1 OS=Homo sapiens OX=9606 GN=NRXN1 PE=2 SV=1	NRXN1	1425	20	23	85
751	Neurexin-3 OS=Homo sapiens OX=9606 GN=NRXN3 PE=1 SV=4	NRXN3	346	4	7	30
752	Neuroblast differentiation-associated protein AHNAK OS=Homo sapiens OX=9606 GN=AHNAK PE=1 SV=2	AHNAK	873	4	4	14
753	Neurocan core protein OS=Homo sapiens OX=9606 GN=NCAN PE=1 SV=3	NCAN	26	4	4	14
754	Neurofilament medium polypeptide OS=Homo sapiens OX=9606 GN=NEFM PE=1 SV=3	NEFM	1137	4	5	18
755	Neurogenic locus notch homolog protein 2 OS=Homo sapiens OX=9606 GN=NOTCH2 PE=1 SV=3	NOTCH2	1856	7	7	17
756	Neuronal calcium sensor 1 OS=Homo sapiens OX=9606 GN=NCS1 PE=1 SV=2	NCS1	764	2	2	4
757	Neuronal membrane glycoprotein M6-a OS=Homo sapiens OX=9606 GN=GPM6A PE=1 SV=2	GPM6A	935	3	3	8
758	Neuropilin-1 OS=Homo sapiens OX=9606 GN=NRP1 PE=1 SV=3	NRP1	1777	18	18	100
759	Neuropilin-2 OS=Homo sapiens OX=9606 GN=NRP2 PE=1 SV=3	NRP2	235	8	8	28
760	Neuroplastin OS=Homo sapiens OX=9606 GN=NPTN PE=1 SV=2	NPTN	653	2	2	10
761	Neuroserpin OS=Homo sapiens OX=9606 GN=SERPINI1 PE=1 SV=1	SERPINI1	540	6	6	16
762	Neutral alpha-glucosidase AB OS=Homo sapiens OX=9606 GN=GANAB PE=1 SV=3	GANAB	658	7	7	24
763	Neutral amino acid transporter B(0) OS=Homo sapiens OX=9606 GN=SLC1A5 PE=1 SV=2	SLC1A5	267	7	7	24
764	Nicastrin OS=Homo sapiens OX=9606 GN=NCSTN PE=1 SV=2	NCSTN	291	6	6	16
765	Nidogen-1 OS=Homo sapiens OX=9606 GN=NID1 PE=1 SV=3	NID1	1569	39	40	515
766	Non-POU domain-containing octamer-binding protein OS=Homo sapiens OX=9606 GN=NONO PE=1 SV=4	NONO	1684	4	4	22
767	Notchless protein homolog 1 OS=Homo sapiens OX=9606 GN=NLE1 PE=1 SV=4	NLE1	1372	5	5	16
768	N-terminal Xaa-Pro-Lys N-methyltransferase 1 OS=Homo sapiens OX=9606 GN=NTMT1 PE=1 SV=3	NTMT1	1434	2	2	3
769	Nuclear autoantigenic sperm protein OS=Homo sapiens OX=9606 GN=NASP PE=1 SV=2	NASP	697	24	24	111
770	Nuclear migration protein nudC OS=Homo sapiens OX=9606 GN=NUDC PE=1 SV=1	NUDC	606	8	8	18
771	Nuclear receptor-binding protein OS=Homo sapiens OX=9606 GN=NRBP1 PE=1 SV=1	NRBP1	504	2	2	3
772	Nucleolar and coiled-body phosphoprotein 1 OS=Homo sapiens OX=9606 GN=NOLC1 PE=1 SV=2	NOLC1	1120	2	2	15
773	Nucleolar RNA helicase 2 OS=Homo sapiens OX=9606 GN=DDX21 PE=1 SV=5	DDX21	161	8	8	24
774	Nucleolin OS=Homo sapiens OX=9606 GN=NCL PE=1 SV=3	NCL	1322	22	22	353
775	Nucleophosmin OS=Homo sapiens OX=9606 GN=NPM1 PE=1 SV=2	NPM1	1449	8	8	272
776	Nucleoplasmin-3 OS=Homo sapiens OX=9606 GN=NPM3 PE=1 SV=3	NPM3	1617	3	3	5
777	Nucleoside diphosphate kinase A OS=Homo sapiens OX=9606 GN=NME1 PE=1 SV=1	NME1	94	1	9	44
778	Nucleosome assembly protein 1-like 1 OS=Homo sapiens OX=9606 GN=NAP1L1 PE=1 SV=1	NAP1L1	522	8	9	114
779	Nucleosome assembly protein 1-like 4 OS=Homo sapiens OX=9606 GN=NAP1L4 PE=1 SV=1	NAP1L4	1024	8	9	64
780	Obg-like ATPase 1 OS=Homo sapiens OX=9606 GN=OLA1 PE=1 SV=2	OLA1	288	8	8	18
781	Occludin OS=Homo sapiens OX=9606 GN=OCLN PE=1 SV=1	OCLN	1490	4	4	21
782	PAX-interacting protein 1 OS=Homo sapiens OX=9606 GN=PAXIP1 PE=1 SV=2	PAXIP1	83	2	2	4
783	Peflin OS=Homo sapiens OX=9606 GN=PEF1 PE=1 SV=1	PEF1	384	3	3	12
784	Pentraxin-related protein PTX3 OS=Homo sapiens OX=9606 GN=PTX3 PE=1 SV=3	PTX3	469	6	6	18
785	Peptidase M20 domain-containing protein 2 OS=Homo sapiens OX=9606 GN=PM20D2 PE=1 SV=2	PM20D2	668	4	4	8
786	Peptidyl-glycine alpha-amidating monooxygenase OS=Homo sapiens OX=9606 GN=PAM PE=1 SV=2	PAM	1087	2	2	4
787	Peptidyl-prolyl cis-trans isomerase A OS=Homo sapiens OX=9606 GN=PPIA PE=1 SV=2	PPIA	1180	8	8	52
788	Peptidyl-prolyl cis-trans isomerase B OS=Homo sapiens OX=9606 GN=PPIB PE=1 SV=2	PPIB	1603	2	2	4
789	Peptidyl-prolyl cis-trans isomerase D OS=Homo sapiens OX=9606 GN=PPID PE=1 SV=3	PPID	1407	2	2	6
790	Peptidyl-prolyl cis-trans isomerase FKBP1A OS=Homo sapiens OX=9606 GN=FKBP1A PE=1 SV=2	FKBP1A	1690	2	2	6
791	Peptidyl-prolyl cis-trans isomerase FKBP3 OS=Homo sapiens OX=9606 GN=FKBP3 PE=1 SV=1	FKBP3	1360	3	3	8
792	Peptidyl-prolyl cis-trans isomerase FKBP4 OS=Homo sapiens OX=9606 GN=FKBP4 PE=1 SV=3	FKBP4	1472	17	17	56
793	Peptidyl-prolyl cis-trans isomerase NIMA-interacting 1 OS=Homo sapiens OX=9606 GN=PIN1 PE=1 SV=1	PIN1	1072	2	2	4
794	Periodic tryptophan protein 1 homolog OS=Homo sapiens OX=9606 GN=PWP1 PE=1 SV=1	PWP1	1629	2	2	4
795	Periostin OS=Homo sapiens OX=9606 GN=POSTN PE=1 SV=2	POSTN	58	5	5	12
796	Peroxiredoxin-1 OS=Homo sapiens OX=9606 GN=PRDX1 PE=1 SV=1	PRDX1	1376	9	12	89
797	Peroxiredoxin-2 OS=Homo sapiens OX=9606 GN=PRDX2 PE=1 SV=5	PRDX2	1767	5	6	26
798	Peroxiredoxin-4 OS=Homo sapiens OX=9606 GN=PRDX4 PE=1 SV=1	PRDX4	1167	1	3	15
799	Peroxiredoxin-5, mitochondrial OS=Homo sapiens OX=9606 GN=PRDX5 PE=1 SV=4	PRDX5	724	2	2	4
800	Peroxiredoxin-6 OS=Homo sapiens OX=9606 GN=PRDX6 PE=1 SV=3	PRDX6	636	17	17	158
801	Phenylalanine--tRNA ligase alpha subunit OS=Homo sapiens OX=9606 GN=FARSA PE=1 SV=3	FARSA	1848	7	7	23
802	Phosphatidylcholine-sterol acyltransferase OS=Homo sapiens OX=9606 GN=LCAT PE=1 SV=1	LCAT	1254	2	2	4
803	Phosphatidylethanolamine-binding protein 1 OS=Homo sapiens OX=9606 GN=PEBP1 PE=1 SV=3	PEBP1	921	5	5	12
804	Phosphatidylinositol 5-phosphate 4-kinase type-2 beta OS=Homo sapiens OX=9606 GN=PIP4K2B PE=1 SV=1	PIP4K2B	986	2	2	4
805	Phosphatidylinositol 5-phosphate 4-kinase type-2 gamma OS=Homo sapiens OX=9606 GN=PIP4K2C PE=1 SV=3	PIP4K2C	1375	4	4	8
806	Phosphatidylinositol transfer protein alpha isoform OS=Homo sapiens OX=9606 GN=PITPNA PE=1 SV=2	PITPNA	295	1	2	3
807	Phosphatidylinositol transfer protein beta isoform OS=Homo sapiens OX=9606 GN=PITPNB PE=1 SV=2	PITPNB	38	6	7	12
808	Phosphoglucomutase-1 OS=Homo sapiens OX=9606 GN=PGM1 PE=1 SV=3	PGM1	1161	5	5	20
809	Phosphoglycerate kinase 1 OS=Homo sapiens OX=9606 GN=PGK1 PE=1 SV=3	PGK1	838	17	21	92
810	Phosphoglycerate kinase 2 OS=Homo sapiens OX=9606 GN=PGK2 PE=1 SV=3	PGK2	554	1	5	24
811	Phosphoglycerate mutase 1 OS=Homo sapiens OX=9606 GN=PGAM1 PE=1 SV=2	PGAM1	181	12	12	57
812	Phospholipid scramblase 1 OS=Homo sapiens OX=9606 GN=PLSCR1 PE=1 SV=1	PLSCR1	1361	5	5	10
813	Phospholipid scramblase 3 OS=Homo sapiens OX=9606 GN=PLSCR3 PE=1 SV=2	PLSCR3	914	2	2	4
814	Phosphomevalonate kinase OS=Homo sapiens OX=9606 GN=PMVK PE=1 SV=3	PMVK	1731	3	3	8
815	Phosphoribosyl pyrophosphate synthase-associated protein 2 OS=Homo sapiens OX=9606 GN=PRPSAP2 PE=1 SV=1	PRPSAP2	1648	4	4	22
816	Phosphoribosylformylglycinamidine synthase OS=Homo sapiens OX=9606 GN=PFAS PE=1 SV=4	PFAS	716	3	3	6
817	Phosphoserine aminotransferase OS=Homo sapiens OX=9606 GN=PSAT1 PE=1 SV=2	PSAT1	350	3	3	6
818	Pigment epithelium-derived factor OS=Homo sapiens OX=9606 GN=SERPINF1 PE=1 SV=4	SERPINF1	1486	2	2	4
819	Pikachurin OS=Homo sapiens OX=9606 GN=EGFLAM PE=1 SV=2	EGFLAM	892	12	12	73
820	Plasma alpha-L-fucosidase OS=Homo sapiens OX=9606 GN=FUCA2 PE=1 SV=2	FUCA2	1148	3	3	7
821	Plasma membrane calcium-transporting ATPase 1 OS=Homo sapiens OX=9606 GN=ATP2B1 PE=1 SV=4	ATP2B1	70	5	5	10
822	Plasminogen OS=Homo sapiens OX=9606 GN=PLG PE=1 SV=2	PLG	1060	2	2	16
823	Plastin-3 OS=Homo sapiens OX=9606 GN=PLS3 PE=1 SV=4	PLS3	1536	27	27	91
824	Platelet-activating factor acetylhydrolase IB subunit alpha OS=Homo sapiens OX=9606 GN=PAFAH1B1 PE=1 SV=2	PAFAH1B1	516	2	2	8
825	Platelet-activating factor acetylhydrolase IB subunit gamma OS=Homo sapiens OX=9606 GN=PAFAH1B3 PE=1 SV=1	PAFAH1B3	917	2	2	4
826	Plexin-B2 OS=Homo sapiens OX=9606 GN=PLXNB2 PE=1 SV=3	PLXNB2	1718	5	5	16
827	Podocalyxin OS=Homo sapiens OX=9606 GN=PODXL PE=1 SV=2	PODXL	801	3	3	6
828	Podocalyxin-like protein 2 OS=Homo sapiens OX=9606 GN=PODXL2 PE=1 SV=1	PODXL2	902	4	4	16
829	Poliovirus receptor OS=Homo sapiens OX=9606 GN=PVR PE=1 SV=2	PVR	1149	5	5	14
830	Poly [ADP-ribose] polymerase 1 OS=Homo sapiens OX=9606 GN=PARP1 PE=1 SV=4	PARP1	868	12	12	38
831	Poly(rC)-binding protein 1 OS=Homo sapiens OX=9606 GN=PCBP1 PE=1 SV=2	PCBP1	1003	3	6	45
832	Poly(rC)-binding protein 2 OS=Homo sapiens OX=9606 GN=PCBP2 PE=1 SV=1	PCBP2	874	3	6	39
833	Polyadenylate-binding protein 1 OS=Homo sapiens OX=9606 GN=PABPC1 PE=1 SV=2	PABPC1	1666	15	23	141
834	Polyadenylate-binding protein 4 OS=Homo sapiens OX=9606 GN=PABPC4 PE=1 SV=1	PABPC4	741	7	15	59
835	POTE ankyrin domain family member E OS=Homo sapiens OX=9606 GN=POTEE PE=2 SV=3	POTEE	1224	2	8	157
836	Pregnancy zone protein OS=Homo sapiens OX=9606 GN=PZP PE=1 SV=4	PZP	1520	1	3	38
837	Pre-mRNA-processing factor 19 OS=Homo sapiens OX=9606 GN=PRPF19 PE=1 SV=1	PRPF19	739	9	9	51
838	Pre-mRNA-processing-splicing factor 8 OS=Homo sapiens OX=9606 GN=PRPF8 PE=1 SV=2	PRPF8	1467	2	2	3
839	Pre-mRNA-splicing factor ATP-dependent RNA helicase DHX15 OS=Homo sapiens OX=9606 GN=DHX15 PE=1 SV=2	DHX15	1510	9	9	42
840	Pre-mRNA-splicing regulator WTAP OS=Homo sapiens OX=9606 GN=WTAP PE=1 SV=2	WTAP	404	3	3	12
841	pre-rRNA 2'-O-ribose RNA methyltransferase FTSJ3 OS=Homo sapiens OX=9606 GN=FTSJ3 PE=1 SV=2	FTSJ3	867	2	2	6
842	Probable 28S rRNA (cytosine(4447)-C(5))-methyltransferase OS=Homo sapiens OX=9606 GN=NOP2 PE=1 SV=2	NOP2	1346	3	3	10
843	Probable ATP-dependent RNA helicase DDX47 OS=Homo sapiens OX=9606 GN=DDX47 PE=1 SV=1	DDX47	422	2	2	4
844	Probable carboxypeptidase X1 OS=Homo sapiens OX=9606 GN=CPXM1 PE=2 SV=2	CPXM1	358	4	4	8
845	Probable serine carboxypeptidase CPVL OS=Homo sapiens OX=9606 GN=CPVL PE=1 SV=2	CPVL	793	2	2	4
846	Procollagen C-endopeptidase enhancer 2 OS=Homo sapiens OX=9606 GN=PCOLCE2 PE=1 SV=1	PCOLCE2	1780	3	3	6
847	Procollagen-lysine,2-oxoglutarate 5-dioxygenase 1 OS=Homo sapiens OX=9606 GN=PLOD1 PE=1 SV=2	PLOD1	1270	2	2	4
848	Profilin-1 OS=Homo sapiens OX=9606 GN=PFN1 PE=1 SV=2	PFN1	1093	7	7	48
849	Profilin-2 OS=Homo sapiens OX=9606 GN=PFN2 PE=1 SV=3	PFN2	1040	3	3	8
850	Programmed cell death 6-interacting protein OS=Homo sapiens OX=9606 GN=PDCD6IP PE=1 SV=1	PDCD6IP	1302	44	44	341
851	Programmed cell death protein 10 OS=Homo sapiens OX=9606 GN=PDCD10 PE=1 SV=1	PDCD10	1089	5	5	12
852	Programmed cell death protein 5 OS=Homo sapiens OX=9606 GN=PDCD5 PE=1 SV=3	PDCD5	634	2	2	4
853	Programmed cell death protein 6 OS=Homo sapiens OX=9606 GN=PDCD6 PE=1 SV=1	PDCD6	1523	4	4	10
854	Prohibitin OS=Homo sapiens OX=9606 GN=PHB PE=1 SV=1	PHB	982	3	3	6
855	Prohibitin-2 OS=Homo sapiens OX=9606 GN=PHB2 PE=1 SV=2	PHB2	705	2	2	4
856	Prolactin-inducible protein OS=Homo sapiens OX=9606 GN=PIP PE=1 SV=1	PIP	749	3	3	8
857	Proliferating cell nuclear antigen OS=Homo sapiens OX=9606 GN=PCNA PE=1 SV=1	PCNA	1432	8	8	26
858	Proliferation-associated protein 2G4 OS=Homo sapiens OX=9606 GN=PA2G4 PE=1 SV=3	PA2G4	1363	10	10	56
859	Proline-, glutamic acid- and leucine-rich protein 1 OS=Homo sapiens OX=9606 GN=PELP1 PE=1 SV=2	PELP1	514	2	2	2
860	Prolow-density lipoprotein receptor-related protein 1 OS=Homo sapiens OX=9606 GN=LRP1 PE=1 SV=2	LRP1	1261	12	12	32
861	Prolyl 3-hydroxylase 1 OS=Homo sapiens OX=9606 GN=P3H1 PE=1 SV=2	P3H1	1714	2	2	4
862	Proprotein convertase subtilisin/kexin type 5 OS=Homo sapiens OX=9606 GN=PCSK5 PE=1 SV=4	PCSK5	890	2	2	4
863	Proprotein convertase subtilisin/kexin type 6 OS=Homo sapiens OX=9606 GN=PCSK6 PE=1 SV=1	PCSK6	765	2	2	6
864	Prostaglandin E synthase 3 OS=Homo sapiens OX=9606 GN=PTGES3 PE=1 SV=1	PTGES3	1059	7	7	34
865	Prostaglandin F2 receptor negative regulator OS=Homo sapiens OX=9606 GN=PTGFRN PE=1 SV=2	PTGFRN	1333	34	34	232
866	Proteasome activator complex subunit 1 OS=Homo sapiens OX=9606 GN=PSME1 PE=1 SV=1	PSME1	1768	2	2	4
867	Proteasome activator complex subunit 3 OS=Homo sapiens OX=9606 GN=PSME3 PE=1 SV=1	PSME3	1809	8	8	22
868	Proteasome subunit alpha type-1 OS=Homo sapiens OX=9606 GN=PSMA1 PE=1 SV=1	PSMA1	390	6	6	16
869	Proteasome subunit alpha type-2 OS=Homo sapiens OX=9606 GN=PSMA2 PE=1 SV=2	PSMA2	355	3	3	7
870	Proteasome subunit alpha type-3 OS=Homo sapiens OX=9606 GN=PSMA3 PE=1 SV=2	PSMA3	947	6	6	14
871	Proteasome subunit alpha type-4 OS=Homo sapiens OX=9606 GN=PSMA4 PE=1 SV=1	PSMA4	1883	5	5	10
872	Proteasome subunit alpha type-5 OS=Homo sapiens OX=9606 GN=PSMA5 PE=1 SV=3	PSMA5	663	6	6	25
873	Proteasome subunit alpha type-6 OS=Homo sapiens OX=9606 GN=PSMA6 PE=1 SV=1	PSMA6	1007	6	6	14
874	Proteasome subunit alpha type-7 OS=Homo sapiens OX=9606 GN=PSMA7 PE=1 SV=1	PSMA7	1737	10	10	27
875	Proteasome subunit beta type-1 OS=Homo sapiens OX=9606 GN=PSMB1 PE=1 SV=2	PSMB1	473	6	6	20
876	Proteasome subunit beta type-2 OS=Homo sapiens OX=9606 GN=PSMB2 PE=1 SV=1	PSMB2	846	5	5	12
877	Proteasome subunit beta type-3 OS=Homo sapiens OX=9606 GN=PSMB3 PE=1 SV=2	PSMB3	270	3	3	6
878	Proteasome subunit beta type-4 OS=Homo sapiens OX=9606 GN=PSMB4 PE=1 SV=4	PSMB4	1133	3	3	10
879	Proteasome subunit beta type-5 OS=Homo sapiens OX=9606 GN=PSMB5 PE=1 SV=3	PSMB5	120	10	10	24
880	Proteasome subunit beta type-6 OS=Homo sapiens OX=9606 GN=PSMB6 PE=1 SV=4	PSMB6	459	3	3	6
881	Proteasome subunit beta type-7 OS=Homo sapiens OX=9606 GN=PSMB7 PE=1 SV=1	PSMB7	373	2	2	10
882	Protein 4.1 OS=Homo sapiens OX=9606 GN=EPB41 PE=1 SV=4	EPB41	1362	7	7	15
883	Protein arginine N-methyltransferase 1 OS=Homo sapiens OX=9606 GN=PRMT1 PE=1 SV=3	PRMT1	955	7	7	28
884	Protein arginine N-methyltransferase 5 OS=Homo sapiens OX=9606 GN=PRMT5 PE=1 SV=4	PRMT5	1314	4	4	17
885	Protein BRICK1 OS=Homo sapiens OX=9606 GN=BRK1 PE=1 SV=1	BRK1	913	2	2	5
886	Protein DEK OS=Homo sapiens OX=9606 GN=DEK PE=1 SV=1	DEK	1633	5	5	16
887	Protein disulfide-isomerase A3 OS=Homo sapiens OX=9606 GN=PDIA3 PE=1 SV=4	PDIA3	1097	11	11	27
888	Protein disulfide-isomerase A4 OS=Homo sapiens OX=9606 GN=PDIA4 PE=1 SV=2	PDIA4	180	9	9	22
889	Protein disulfide-isomerase A6 OS=Homo sapiens OX=9606 GN=PDIA6 PE=1 SV=1	PDIA6	1566	2	2	4
890	Protein disulfide-isomerase OS=Homo sapiens OX=9606 GN=P4HB PE=1 SV=3	P4HB	702	7	7	13
891	Protein Dr1 OS=Homo sapiens OX=9606 GN=DR1 PE=1 SV=1	DR1	1709	2	2	3
892	Protein FAM49B OS=Homo sapiens OX=9606 GN=FAM49B PE=1 SV=1	FAM49B	1206	8	8	16
893	Protein kinase C and casein kinase substrate in neurons protein 2 OS=Homo sapiens OX=9606 GN=PACSIN2 PE=1 SV=2	PACSIN2	268	7	7	16
894	Protein lin-7 homolog A OS=Homo sapiens OX=9606 GN=LIN7A PE=1 SV=2	LIN7A	661	2	5	14
895	Protein lin-7 homolog C OS=Homo sapiens OX=9606 GN=LIN7C PE=1 SV=1	LIN7C	1400	3	6	20
896	Protein mago nashi homolog 2 OS=Homo sapiens OX=9606 GN=MAGOHB PE=1 SV=1	MAGOHB	1287	4	4	11
897	Protein NDNF OS=Homo sapiens OX=9606 GN=NDNF PE=1 SV=2	NDNF	179	19	19	215
898	Protein NDRG1 OS=Homo sapiens OX=9606 GN=NDRG1 PE=1 SV=1	NDRG1	1713	8	8	25
899	Protein NDRG2 OS=Homo sapiens OX=9606 GN=NDRG2 PE=1 SV=2	NDRG2	840	2	2	4
900	Protein NDRG3 OS=Homo sapiens OX=9606 GN=NDRG3 PE=1 SV=2	NDRG3	1589	3	3	6
901	Protein Niban 2 OS=Homo sapiens OX=9606 GN=NIBAN2 PE=1 SV=3	NIBAN2	1470	3	3	6
902	Protein OS-9 OS=Homo sapiens OX=9606 GN=OS9 PE=1 SV=1	OS9	262	4	4	10
903	Protein phosphatase 1 regulatory subunit 7 OS=Homo sapiens OX=9606 GN=PPP1R7 PE=1 SV=1	PPP1R7	1377	6	6	12
904	Protein phosphatase 1G OS=Homo sapiens OX=9606 GN=PPM1G PE=1 SV=1	PPM1G	977	14	14	119
905	Protein RCC2 OS=Homo sapiens OX=9606 GN=RCC2 PE=1 SV=2	RCC2	1091	8	8	46
906	Protein S100-A8 OS=Homo sapiens OX=9606 GN=S100A8 PE=1 SV=1	S100A8	549	2	2	10
907	Protein scribble homolog OS=Homo sapiens OX=9606 GN=SCRIB PE=1 SV=4	SCRIB	1429	3	4	8
908	Protein SEC13 homolog OS=Homo sapiens OX=9606 GN=SEC13 PE=1 SV=3	SEC13	1134	3	3	6
909	Protein SET OS=Homo sapiens OX=9606 GN=SET PE=1 SV=3	SET	256	2	9	138
910	Protein shisa-2 homolog OS=Homo sapiens OX=9606 GN=SHISA2 PE=1 SV=1	SHISA2	1792	5	5	40
911	Protein TFG OS=Homo sapiens OX=9606 GN=TFG PE=1 SV=2	TFG	172	2	2	4
912	Protein tweety homolog 3 OS=Homo sapiens OX=9606 GN=TTYH3 PE=1 SV=3	TTYH3	1485	3	3	16
913	Protein tyrosine phosphatase type IVA 2 OS=Homo sapiens OX=9606 GN=PTP4A2 PE=1 SV=1	PTP4A2	1259	3	3	6
914	Protein XRP2 OS=Homo sapiens OX=9606 GN=RP2 PE=1 SV=4	RP2	97	5	5	10
915	Protein yippee-like 5 OS=Homo sapiens OX=9606 GN=YPEL5 PE=1 SV=1	YPEL5	633	5	5	10
916	Protein/nucleic acid deglycase DJ-1 OS=Homo sapiens OX=9606 GN=PARK7 PE=1 SV=2	PARK7	1815	3	3	8
917	Protein-L-isoaspartate(D-aspartate) O-methyltransferase OS=Homo sapiens OX=9606 GN=PCMT1 PE=1 SV=4	PCMT1	376	3	3	6
918	Prothrombin OS=Homo sapiens OX=9606 GN=F2 PE=1 SV=2	F2	1069	7	7	176
919	Prothymosin alpha OS=Homo sapiens OX=9606 GN=PTMA PE=1 SV=2	PTMA	1772	2	2	5
920	Protocadherin-7 OS=Homo sapiens OX=9606 GN=PCDH7 PE=1 SV=2	PCDH7	1387	3	3	5
921	Proto-oncogene tyrosine-protein kinase Src OS=Homo sapiens OX=9606 GN=SRC PE=1 SV=3	SRC	1223	5	7	15
922	Purine nucleoside phosphorylase OS=Homo sapiens OX=9606 GN=PNP PE=1 SV=2	PNP	1426	3	3	8
923	Puromycin-sensitive aminopeptidase OS=Homo sapiens OX=9606 GN=NPEPPS PE=1 SV=2	NPEPPS	1369	7	7	23
924	Putative histone H2B type 2-C OS=Homo sapiens OX=9606 GN=HIST2H2BC PE=5 SV=3	HIST2H2BC	320	1	3	58
925	Putative nascent polypeptide-associated complex subunit alpha-like protein OS=Homo sapiens OX=9606 GN=NACA4P PE=5 SV=1	NACA4P	1174	1	2	8
926	Putative RNA-binding protein Luc7-like 2 OS=Homo sapiens OX=9606 GN=LUC7L2 PE=1 SV=2	LUC7L2	388	3	3	10
927	Putative tenascin-XA OS=Homo sapiens OX=9606 GN=TNXA PE=5 SV=2	TNXA	879	2	2	6
928	Pyridoxal kinase OS=Homo sapiens OX=9606 GN=PDXK PE=1 SV=1	PDXK	1872	2	2	3
929	Pyridoxal phosphate homeostasis protein OS=Homo sapiens OX=9606 GN=PLPBP PE=1 SV=1	PLPBP	558	2	2	4
930	Pyrroline-5-carboxylate reductase 3 OS=Homo sapiens OX=9606 GN=PYCR3 PE=1 SV=3	PYCR3	420	4	4	12
931	Pyruvate kinase PKM OS=Homo sapiens OX=9606 GN=PKM PE=1 SV=4	PKM	1620	27	27	263
932	Quinone oxidoreductase OS=Homo sapiens OX=9606 GN=CRYZ PE=1 SV=1	CRYZ	510	3	3	8
933	Rab GDP dissociation inhibitor alpha OS=Homo sapiens OX=9606 GN=GDI1 PE=1 SV=2	GDI1	409	2	10	35
934	Rab GDP dissociation inhibitor beta OS=Homo sapiens OX=9606 GN=GDI2 PE=1 SV=2	GDI2	1641	19	27	93
935	Rac GTPase-activating protein 1 OS=Homo sapiens OX=9606 GN=RACGAP1 PE=1 SV=1	RACGAP1	171	3	3	5
936	Radixin OS=Homo sapiens OX=9606 GN=RDX PE=1 SV=1	RDX	796	3	6	16
937	Raftlin OS=Homo sapiens OX=9606 GN=RFTN1 PE=1 SV=4	RFTN1	959	5	5	10
938	RalBP1-associated Eps domain-containing protein 1 OS=Homo sapiens OX=9606 GN=REPS1 PE=1 SV=3	REPS1	40	2	2	4
939	Ran GTPase-activating protein 1 OS=Homo sapiens OX=9606 GN=RANGAP1 PE=1 SV=1	RANGAP1	782	25	25	295
940	Ran-binding protein 3 OS=Homo sapiens OX=9606 GN=RANBP3 PE=1 SV=1	RANBP3	1408	2	2	6
941	Ran-binding protein 9 OS=Homo sapiens OX=9606 GN=RANBP9 PE=1 SV=1	RANBP9	1344	3	3	12
942	Ran-specific GTPase-activating protein OS=Homo sapiens OX=9606 GN=RANBP1 PE=1 SV=1	RANBP1	196	3	3	8
943	Ras GTPase-activating protein-binding protein 1 OS=Homo sapiens OX=9606 GN=G3BP1 PE=1 SV=1	G3BP1	298	3	4	10
944	Ras GTPase-activating protein-binding protein 2 OS=Homo sapiens OX=9606 GN=G3BP2 PE=1 SV=2	G3BP2	385	5	6	30
945	Ras GTPase-activating-like protein IQGAP1 OS=Homo sapiens OX=9606 GN=IQGAP1 PE=1 SV=1	IQGAP1	1839	5	5	10
946	Ras suppressor protein 1 OS=Homo sapiens OX=9606 GN=RSU1 PE=1 SV=3	RSU1	777	5	5	10
947	Ras-related C3 botulinum toxin substrate 1 OS=Homo sapiens OX=9606 GN=RAC1 PE=1 SV=1	RAC1	1542	4	9	62
948	Ras-related C3 botulinum toxin substrate 3 OS=Homo sapiens OX=9606 GN=RAC3 PE=1 SV=1	RAC3	974	1	6	42
949	Ras-related protein Rab-10 OS=Homo sapiens OX=9606 GN=RAB10 PE=1 SV=1	RAB10	31	2	5	19
950	Ras-related protein Rab-11A OS=Homo sapiens OX=9606 GN=RAB11A PE=1 SV=3	RAB11A	438	1	10	51
951	Ras-related protein Rab-11B OS=Homo sapiens OX=9606 GN=RAB11B PE=1 SV=4	RAB11B	1147	1	10	52
952	Ras-related protein Rab-13 OS=Homo sapiens OX=9606 GN=RAB13 PE=1 SV=1	RAB13	1100	1	3	7
953	Ras-related protein Rab-14 OS=Homo sapiens OX=9606 GN=RAB14 PE=1 SV=4	RAB14	493	7	8	31
954	Ras-related protein Rab-18 OS=Homo sapiens OX=9606 GN=RAB18 PE=1 SV=1	RAB18	442	6	6	11
955	Ras-related protein Rab-1A OS=Homo sapiens OX=9606 GN=RAB1A PE=1 SV=3	RAB1A	81	2	8	30
956	Ras-related protein Rab-1B OS=Homo sapiens OX=9606 GN=RAB1B PE=1 SV=1	RAB1B	1671	3	9	43
957	Ras-related protein Rab-21 OS=Homo sapiens OX=9606 GN=RAB21 PE=1 SV=3	RAB21	1095	2	2	10
958	Ras-related protein Rab-22A OS=Homo sapiens OX=9606 GN=RAB22A PE=1 SV=2	RAB22A	228	2	4	10
959	Ras-related protein Rab-23 OS=Homo sapiens OX=9606 GN=RAB23 PE=1 SV=1	RAB23	1028	2	2	4
960	Ras-related protein Rab-2B OS=Homo sapiens OX=9606 GN=RAB2B PE=1 SV=1	RAB2B	1256	2	2	8
961	Ras-related protein Rab-31 OS=Homo sapiens OX=9606 GN=RAB31 PE=1 SV=1	RAB31	205	2	4	8
962	Ras-related protein Rab-35 OS=Homo sapiens OX=9606 GN=RAB35 PE=1 SV=1	RAB35	1769	4	6	27
963	Ras-related protein Rab-3C OS=Homo sapiens OX=9606 GN=RAB3C PE=1 SV=1	RAB3C	129	1	2	8
964	Ras-related protein Rab-4A OS=Homo sapiens OX=9606 GN=RAB4A PE=1 SV=3	RAB4A	953	4	5	16
965	Ras-related protein Rab-5A OS=Homo sapiens OX=9606 GN=RAB5A PE=1 SV=2	RAB5A	610	3	6	36
966	Ras-related protein Rab-5B OS=Homo sapiens OX=9606 GN=RAB5B PE=1 SV=1	RAB5B	1460	4	7	38
967	Ras-related protein Rab-5C OS=Homo sapiens OX=9606 GN=RAB5C PE=1 SV=2	RAB5C	500	5	8	59
968	Ras-related protein Rab-6A OS=Homo sapiens OX=9606 GN=RAB6A PE=1 SV=3	RAB6A	1806	3	7	18
969	Ras-related protein Rab-6B OS=Homo sapiens OX=9606 GN=RAB6B PE=1 SV=1	RAB6B	784	1	5	13
970	Ras-related protein Rab-7a OS=Homo sapiens OX=9606 GN=RAB7A PE=1 SV=1	RAB7A	968	13	13	74
971	Ras-related protein Rab-8A OS=Homo sapiens OX=9606 GN=RAB8A PE=1 SV=1	RAB8A	552	1	3	13
972	Ras-related protein Ral-A OS=Homo sapiens OX=9606 GN=RALA PE=1 SV=1	RALA	396	3	5	20
973	Ras-related protein Ral-B OS=Homo sapiens OX=9606 GN=RALB PE=1 SV=1	RALB	671	3	5	14
974	Ras-related protein Rap-1A OS=Homo sapiens OX=9606 GN=RAP1A PE=1 SV=1	RAP1A	1454	2	9	51
975	Ras-related protein Rap-1b OS=Homo sapiens OX=9606 GN=RAP1B PE=1 SV=1	RAP1B	779	5	12	62
976	Ras-related protein Rap-2a OS=Homo sapiens OX=9606 GN=RAP2A PE=1 SV=1	RAP2A	819	1	4	16
977	Ras-related protein Rap-2b OS=Homo sapiens OX=9606 GN=RAP2B PE=1 SV=1	RAP2B	1342	2	4	16
978	Ras-related protein Rap-2c OS=Homo sapiens OX=9606 GN=RAP2C PE=1 SV=1	RAP2C	1055	1	4	16
979	Ras-related protein R-Ras OS=Homo sapiens OX=9606 GN=RRAS PE=1 SV=1	RRAS	791	4	6	20
980	Ras-related protein R-Ras2 OS=Homo sapiens OX=9606 GN=RRAS2 PE=1 SV=1	RRAS2	313	7	9	40
981	Receptor of activated protein C kinase 1 OS=Homo sapiens OX=9606 GN=RACK1 PE=1 SV=3	RACK1	1726	19	19	100
982	Receptor-type tyrosine-protein phosphatase alpha OS=Homo sapiens OX=9606 GN=PTPRA PE=1 SV=3	PTPRA	523	4	4	10
983	Receptor-type tyrosine-protein phosphatase F OS=Homo sapiens OX=9606 GN=PTPRF PE=1 SV=2	PTPRF	1844	9	9	18
984	Receptor-type tyrosine-protein phosphatase zeta OS=Homo sapiens OX=9606 GN=PTPRZ1 PE=1 SV=4	PTPRZ1	1351	4	4	22
985	Regulator of chromosome condensation OS=Homo sapiens OX=9606 GN=RCC1 PE=1 SV=1	RCC1	53	3	3	8
986	Regulator of microtubule dynamics protein 3 OS=Homo sapiens OX=9606 GN=RMDN3 PE=1 SV=2	RMDN3	197	3	3	16
987	Regulator of nonsense transcripts 1 OS=Homo sapiens OX=9606 GN=UPF1 PE=1 SV=2	UPF1	834	12	12	30
988	Renin receptor OS=Homo sapiens OX=9606 GN=ATP6AP2 PE=1 SV=2	ATP6AP2	1203	3	3	6
989	Replication factor C subunit 3 OS=Homo sapiens OX=9606 GN=RFC3 PE=1 SV=2	RFC3	1066	2	2	4
990	Replication factor C subunit 4 OS=Homo sapiens OX=9606 GN=RFC4 PE=1 SV=2	RFC4	567	5	5	10
991	Replication protein A 32 kDa subunit OS=Homo sapiens OX=9606 GN=RPA2 PE=1 SV=1	RPA2	1821	2	2	14
992	Replication protein A 70 kDa DNA-binding subunit OS=Homo sapiens OX=9606 GN=RPA1 PE=1 SV=2	RPA1	1090	7	7	17
993	Reticulon-4 OS=Homo sapiens OX=9606 GN=RTN4 PE=1 SV=2	RTN4	1741	2	2	6
994	Retinoblastoma-binding protein 5 OS=Homo sapiens OX=9606 GN=RBBP5 PE=1 SV=2	RBBP5	1885	3	3	7
995	Retinoid-inducible serine carboxypeptidase OS=Homo sapiens OX=9606 GN=SCPEP1 PE=1 SV=1	SCPEP1	565	2	2	6
996	Rho GDP-dissociation inhibitor 1 OS=Homo sapiens OX=9606 GN=ARHGDIA PE=1 SV=3	ARHGDIA	250	5	5	16
997	Rho-related GTP-binding protein RhoB OS=Homo sapiens OX=9606 GN=RHOB PE=1 SV=1	RHOB	1382	4	6	21
998	Rho-related GTP-binding protein RhoC OS=Homo sapiens OX=9606 GN=RHOC PE=1 SV=1	RHOC	1189	1	7	40
999	Rho-related GTP-binding protein RhoG OS=Homo sapiens OX=9606 GN=RHOG PE=1 SV=1	RHOG	1027	6	7	22
1000	Ribonucleoside-diphosphate reductase large subunit OS=Homo sapiens OX=9606 GN=RRM1 PE=1 SV=1	RRM1	708	8	8	30
1001	Ribose-phosphate pyrophosphokinase 1 OS=Homo sapiens OX=9606 GN=PRPS1 PE=1 SV=2	PRPS1	1277	3	8	29
1002	Ribose-phosphate pyrophosphokinase 2 OS=Homo sapiens OX=9606 GN=PRPS2 PE=1 SV=2	PRPS2	251	1	6	15
1003	Ribosomal biogenesis protein LAS1L OS=Homo sapiens OX=9606 GN=LAS1L PE=1 SV=2	LAS1L	1813	3	3	6
1004	RNA cytosine C(5)-methyltransferase NSUN2 OS=Homo sapiens OX=9606 GN=NSUN2 PE=1 SV=2	NSUN2	428	3	3	12
1005	RNA polymerase II-associated factor 1 homolog OS=Homo sapiens OX=9606 GN=PAF1 PE=1 SV=2	PAF1	780	10	10	44
1006	RNA polymerase-associated protein LEO1 OS=Homo sapiens OX=9606 GN=LEO1 PE=1 SV=1	LEO1	299	3	3	10
1007	RNA polymerase-associated protein RTF1 homolog OS=Homo sapiens OX=9606 GN=RTF1 PE=1 SV=4	RTF1	1308	3	3	16
1008	RNA-binding protein 39 OS=Homo sapiens OX=9606 GN=RBM39 PE=1 SV=2	RBM39	1286	2	2	3
1009	RNA-splicing ligase RtcB homolog OS=Homo sapiens OX=9606 GN=RTCB PE=1 SV=1	RTCB	693	9	9	38
1010	RuvB-like 1 OS=Homo sapiens OX=9606 GN=RUVBL1 PE=1 SV=1	RUVBL1	1047	17	17	90
1011	RuvB-like 2 OS=Homo sapiens OX=9606 GN=RUVBL2 PE=1 SV=3	RUVBL2	141	19	19	93
1012	S-adenosylhomocysteine hydrolase-like protein 1 OS=Homo sapiens OX=9606 GN=AHCYL1 PE=1 SV=2	AHCYL1	276	2	4	10
1013	S-adenosylmethionine synthase isoform type-2 OS=Homo sapiens OX=9606 GN=MAT2A PE=1 SV=1	MAT2A	774	3	3	14
1014	Scaffold attachment factor B1 OS=Homo sapiens OX=9606 GN=SAFB PE=1 SV=4	SAFB	110	4	4	16
1015	Secretory carrier-associated membrane protein 3 OS=Homo sapiens OX=9606 GN=SCAMP3 PE=1 SV=3	SCAMP3	618	4	4	10
1016	Septin-2 OS=Homo sapiens OX=9606 GN=SEPTIN2 PE=1 SV=1	SEPTIN2	1096	9	9	46
1017	Septin-9 OS=Homo sapiens OX=9606 GN=SEPTIN9 PE=1 SV=2	SEPTIN9	1664	5	5	12
1018	Serine hydroxymethyltransferase, cytosolic OS=Homo sapiens OX=9606 GN=SHMT1 PE=1 SV=1	SHMT1	1601	6	6	14
1019	Serine protease 23 OS=Homo sapiens OX=9606 GN=PRSS23 PE=1 SV=1	PRSS23	619	5	5	40
1020	Serine protease HTRA1 OS=Homo sapiens OX=9606 GN=HTRA1 PE=1 SV=1	HTRA1	1158	7	7	14
1021	Serine/arginine-rich splicing factor 1 OS=Homo sapiens OX=9606 GN=SRSF1 PE=1 SV=2	SRSF1	1389	5	5	16
1022	Serine/arginine-rich splicing factor 2 OS=Homo sapiens OX=9606 GN=SRSF2 PE=1 SV=4	SRSF2	1857	2	2	4
1023	Serine/arginine-rich splicing factor 5 OS=Homo sapiens OX=9606 GN=SRSF5 PE=1 SV=1	SRSF5	1862	1	2	6
1024	Serine/arginine-rich splicing factor 6 OS=Homo sapiens OX=9606 GN=SRSF6 PE=1 SV=2	SRSF6	1144	1	2	4
1025	Serine/arginine-rich splicing factor 7 OS=Homo sapiens OX=9606 GN=SRSF7 PE=1 SV=1	SRSF7	414	5	5	11
1026	Serine/threonine-protein kinase PAK 2 OS=Homo sapiens OX=9606 GN=PAK2 PE=1 SV=3	PAK2	1734	2	2	4
1027	Serine/threonine-protein phosphatase 2A 55 kDa regulatory subunit B alpha isoform OS=Homo sapiens OX=9606 GN=PPP2R2A PE=1 SV=1	PPP2R2A	1841	7	7	16
1028	Serine/threonine-protein phosphatase 2A 65 kDa regulatory subunit A alpha isoform OS=Homo sapiens OX=9606 GN=PPP2R1A PE=1 SV=4	PPP2R1A	907	6	6	24
1029	Serine/threonine-protein phosphatase 2A catalytic subunit alpha isoform OS=Homo sapiens OX=9606 GN=PPP2CA PE=1 SV=1	PPP2CA	314	8	9	33
1030	Serine/threonine-protein phosphatase 4 catalytic subunit OS=Homo sapiens OX=9606 GN=PPP4C PE=1 SV=1	PPP4C	1123	1	2	4
1031	Serine/threonine-protein phosphatase 5 OS=Homo sapiens OX=9606 GN=PPP5C PE=1 SV=1	PPP5C	1368	5	5	15
1032	Serine/threonine-protein phosphatase 6 catalytic subunit OS=Homo sapiens OX=9606 GN=PPP6C PE=1 SV=1	PPP6C	1182	5	5	14
1033	Serine/threonine-protein phosphatase 6 regulatory subunit 3 OS=Homo sapiens OX=9606 GN=PPP6R3 PE=1 SV=2	PPP6R3	1450	8	8	18
1034	Serine/threonine-protein phosphatase PP1-alpha catalytic subunit OS=Homo sapiens OX=9606 GN=PPP1CA PE=1 SV=1	PPP1CA	676	2	10	38
1035	Serine/threonine-protein phosphatase PP1-beta catalytic subunit OS=Homo sapiens OX=9606 GN=PPP1CB PE=1 SV=3	PPP1CB	1442	2	9	37
1036	Serine/threonine-protein phosphatase PP1-gamma catalytic subunit OS=Homo sapiens OX=9606 GN=PPP1CC PE=1 SV=1	PPP1CC	821	1	9	36
1037	Serine-threonine kinase receptor-associated protein OS=Homo sapiens OX=9606 GN=STRAP PE=1 SV=1	STRAP	1396	12	12	56
1038	Serpin H1 OS=Homo sapiens OX=9606 GN=SERPINH1 PE=1 SV=2	SERPINH1	1640	2	2	4
1039	Serrate RNA effector molecule homolog OS=Homo sapiens OX=9606 GN=SRRT PE=1 SV=1	SRRT	1647	7	7	30
1040	SET and MYND domain-containing protein 5 OS=Homo sapiens OX=9606 GN=SMYD5 PE=1 SV=2	SMYD5	1238	2	2	6
1041	S-formylglutathione hydrolase OS=Homo sapiens OX=9606 GN=ESD PE=1 SV=2	ESD	585	6	6	17
1042	Sialic acid synthase OS=Homo sapiens OX=9606 GN=NANS PE=1 SV=2	NANS	236	2	2	6
1043	Signal recognition particle 14 kDa protein OS=Homo sapiens OX=9606 GN=SRP14 PE=1 SV=2	SRP14	1116	3	3	8
1044	Signal transducer and activator of transcription 1-alpha/beta OS=Homo sapiens OX=9606 GN=STAT1 PE=1 SV=2	STAT1	402	2	2	4
1045	Single-stranded DNA-binding protein, mitochondrial OS=Homo sapiens OX=9606 GN=SSBP1 PE=1 SV=1	SSBP1	217	7	7	30
1046	Slit homolog 2 protein OS=Homo sapiens OX=9606 GN=SLIT2 PE=1 SV=1	SLIT2	771	13	13	44
1047	Small glutamine-rich tetratricopeptide repeat-containing protein alpha OS=Homo sapiens OX=9606 GN=SGTA PE=1 SV=1	SGTA	357	4	4	8
1048	Small nuclear ribonucleoprotein E OS=Homo sapiens OX=9606 GN=SNRPE PE=1 SV=1	SNRPE	531	2	2	6
1049	Small nuclear ribonucleoprotein Sm D1 OS=Homo sapiens OX=9606 GN=SNRPD1 PE=1 SV=1	SNRPD1	463	3	3	6
1050	Small nuclear ribonucleoprotein Sm D2 OS=Homo sapiens OX=9606 GN=SNRPD2 PE=1 SV=1	SNRPD2	470	4	4	8
1051	Small nuclear ribonucleoprotein Sm D3 OS=Homo sapiens OX=9606 GN=SNRPD3 PE=1 SV=1	SNRPD3	283	3	3	5
1052	Small nuclear ribonucleoprotein-associated proteins B and B' OS=Homo sapiens OX=9606 GN=SNRPB PE=1 SV=2	SNRPB	1129	5	5	10
1053	Small ubiquitin-related modifier 1 OS=Homo sapiens OX=9606 GN=SUMO1 PE=1 SV=1	SUMO1	152	3	3	9
1054	Small VCP/p97-interacting protein OS=Homo sapiens OX=9606 GN=SVIP PE=1 SV=1	SVIP	1725	2	2	6
1055	S-methyl-5'-thioadenosine phosphorylase OS=Homo sapiens OX=9606 GN=MTAP PE=1 SV=2	MTAP	114	2	2	4
1056	Sodium/potassium-transporting ATPase subunit alpha-1 OS=Homo sapiens OX=9606 GN=ATP1A1 PE=1 SV=1	ATP1A1	742	33	33	160
1057	Sodium/potassium-transporting ATPase subunit beta-1 OS=Homo sapiens OX=9606 GN=ATP1B1 PE=1 SV=1	ATP1B1	88	5	5	16
1058	Sodium/potassium-transporting ATPase subunit beta-3 OS=Homo sapiens OX=9606 GN=ATP1B3 PE=1 SV=1	ATP1B3	680	7	7	43
1059	Sodium-coupled neutral amino acid transporter 1 OS=Homo sapiens OX=9606 GN=SLC38A1 PE=1 SV=1	SLC38A1	187	3	3	6
1060	Solute carrier family 12 member 2 OS=Homo sapiens OX=9606 GN=SLC12A2 PE=1 SV=1	SLC12A2	1204	5	5	10
1061	Sorbitol dehydrogenase OS=Homo sapiens OX=9606 GN=SORD PE=1 SV=4	SORD	1264	3	3	12
1062	Sorcin OS=Homo sapiens OX=9606 GN=SRI PE=1 SV=1	SRI	1240	5	5	10
1063	Sortilin OS=Homo sapiens OX=9606 GN=SORT1 PE=1 SV=3	SORT1	300	3	3	6
1064	Sorting nexin-18 OS=Homo sapiens OX=9606 GN=SNX18 PE=1 SV=2	SNX18	480	2	2	4
1065	Sorting nexin-2 OS=Homo sapiens OX=9606 GN=SNX2 PE=1 SV=2	SNX2	891	2	2	10
1066	Sorting nexin-3 OS=Homo sapiens OX=9606 GN=SNX3 PE=1 SV=3	SNX3	1421	2	2	3
1067	Sorting nexin-6 OS=Homo sapiens OX=9606 GN=SNX6 PE=1 SV=1	SNX6	338	2	2	6
1068	SPARC-like protein 1 OS=Homo sapiens OX=9606 GN=SPARCL1 PE=1 SV=2	SPARCL1	116	3	3	22
1069	Spermidine synthase OS=Homo sapiens OX=9606 GN=SRM PE=1 SV=1	SRM	964	7	7	30
1070	Spliceosome RNA helicase DDX39B OS=Homo sapiens OX=9606 GN=DDX39B PE=1 SV=1	DDX39B	1642	8	8	20
1071	Splicing factor 3A subunit 1 OS=Homo sapiens OX=9606 GN=SF3A1 PE=1 SV=1	SF3A1	1501	11	11	41
1072	Splicing factor 3A subunit 2 OS=Homo sapiens OX=9606 GN=SF3A2 PE=1 SV=2	SF3A2	1732	3	3	5
1073	Splicing factor 3A subunit 3 OS=Homo sapiens OX=9606 GN=SF3A3 PE=1 SV=1	SF3A3	1000	5	5	16
1074	Splicing factor 3B subunit 3 OS=Homo sapiens OX=9606 GN=SF3B3 PE=1 SV=4	SF3B3	202	21	21	50
1075	Splicing factor 3B subunit 4 OS=Homo sapiens OX=9606 GN=SF3B4 PE=1 SV=1	SF3B4	1371	2	2	6
1076	Splicing factor 3B subunit 6 OS=Homo sapiens OX=9606 GN=SF3B6 PE=1 SV=1	SF3B6	1661	4	4	12
1077	Splicing factor 45 OS=Homo sapiens OX=9606 GN=RBM17 PE=1 SV=1	RBM17	1760	2	2	4
1078	Splicing factor U2AF 65 kDa subunit OS=Homo sapiens OX=9606 GN=U2AF2 PE=1 SV=4	U2AF2	1282	4	4	8
1079	Squamous cell carcinoma antigen recognized by T-cells 3 OS=Homo sapiens OX=9606 GN=SART3 PE=1 SV=1	SART3	506	12	12	34
1080	Stanniocalcin-2 OS=Homo sapiens OX=9606 GN=STC2 PE=1 SV=1	STC2	451	5	5	30
1081	Staphylococcal nuclease domain-containing protein 1 OS=Homo sapiens OX=9606 GN=SND1 PE=1 SV=1	SND1	1744	3	3	8
1082	Stathmin OS=Homo sapiens OX=9606 GN=STMN1 PE=1 SV=3	STMN1	529	3	3	14
1083	STE20-like serine/threonine-protein kinase OS=Homo sapiens OX=9606 GN=SLK PE=1 SV=1	SLK	835	3	3	8
1084	Stress-induced-phosphoprotein 1 OS=Homo sapiens OX=9606 GN=STIP1 PE=1 SV=1	STIP1	1358	14	14	43
1085	Sulfotransferase 1A1 OS=Homo sapiens OX=9606 GN=SULT1A1 PE=1 SV=3	SULT1A1	345	3	3	8
1086	SUMO-activating enzyme subunit 2 OS=Homo sapiens OX=9606 GN=UBA2 PE=1 SV=2	UBA2	393	2	2	8
1087	SUMO-conjugating enzyme UBC9 OS=Homo sapiens OX=9606 GN=UBE2I PE=1 SV=1	UBE2I	1016	2	2	4
1088	Sushi domain-containing protein 5 OS=Homo sapiens OX=9606 GN=SUSD5 PE=1 SV=3	SUSD5	1858	2	2	6
1089	Sushi repeat-containing protein SRPX OS=Homo sapiens OX=9606 GN=SRPX PE=1 SV=1	SRPX	170	13	13	95
1090	Sushi repeat-containing protein SRPX2 OS=Homo sapiens OX=9606 GN=SRPX2 PE=1 SV=1	SRPX2	1198	3	3	11
1091	SWI/SNF complex subunit SMARCC2 OS=Homo sapiens OX=9606 GN=SMARCC2 PE=1 SV=1	SMARCC2	126	4	4	7
1092	SWI/SNF-related matrix-associated actin-dependent regulator of chromatin subfamily A member 5 OS=Homo sapiens OX=9606 GN=SMARCA5 PE=1 SV=1	SMARCA5	167	2	2	8
1093	SWI/SNF-related matrix-associated actin-dependent regulator of chromatin subfamily B member 1 OS=Homo sapiens OX=9606 GN=SMARCB1 PE=1 SV=2	SMARCB1	356	2	2	4
1094	Synaptic vesicle membrane protein VAT-1 homolog OS=Homo sapiens OX=9606 GN=VAT1 PE=1 SV=2	VAT1	406	11	11	35
1095	Synaptobrevin homolog YKT6 OS=Homo sapiens OX=9606 GN=YKT6 PE=1 SV=1	YKT6	29	5	5	14
1096	Synaptogyrin-1 OS=Homo sapiens OX=9606 GN=SYNGR1 PE=1 SV=2	SYNGR1	1854	2	2	6
1097	Synaptogyrin-2 OS=Homo sapiens OX=9606 GN=SYNGR2 PE=1 SV=1	SYNGR2	136	4	4	11
1098	Synaptophysin-like protein 1 OS=Homo sapiens OX=9606 GN=SYPL1 PE=1 SV=1	SYPL1	797	2	2	6
1099	Synaptosomal-associated protein 23 OS=Homo sapiens OX=9606 GN=SNAP23 PE=1 SV=1	SNAP23	379	12	12	36
1100	Synaptosomal-associated protein 29 OS=Homo sapiens OX=9606 GN=SNAP29 PE=1 SV=1	SNAP29	1484	3	3	12
1101	Syndecan-2 OS=Homo sapiens OX=9606 GN=SDC2 PE=1 SV=2	SDC2	1236	6	6	62
1102	Syndecan-4 OS=Homo sapiens OX=9606 GN=SDC4 PE=1 SV=2	SDC4	1406	6	6	43
1103	Syntaxin-12 OS=Homo sapiens OX=9606 GN=STX12 PE=1 SV=1	STX12	478	3	3	6
1104	Syntaxin-2 OS=Homo sapiens OX=9606 GN=STX2 PE=1 SV=3	STX2	79	4	4	8
1105	Syntaxin-3 OS=Homo sapiens OX=9606 GN=STX3 PE=1 SV=3	STX3	1855	3	3	6
1106	Syntaxin-4 OS=Homo sapiens OX=9606 GN=STX4 PE=1 SV=2	STX4	1031	4	4	10
1107	Syntaxin-7 OS=Homo sapiens OX=9606 GN=STX7 PE=1 SV=4	STX7	1637	6	6	14
1108	Syntenin-1 OS=Homo sapiens OX=9606 GN=SDCBP PE=1 SV=1	SDCBP	704	11	11	82
1109	Talin-1 OS=Homo sapiens OX=9606 GN=TLN1 PE=1 SV=3	TLN1	486	5	5	9
1110	T-complex protein 1 subunit alpha OS=Homo sapiens OX=9606 GN=TCP1 PE=1 SV=1	TCP1	564	23	23	131
1111	T-complex protein 1 subunit beta OS=Homo sapiens OX=9606 GN=CCT2 PE=1 SV=4	CCT2	1255	26	26	179
1112	T-complex protein 1 subunit delta OS=Homo sapiens OX=9606 GN=CCT4 PE=1 SV=4	CCT4	213	19	20	83
1113	T-complex protein 1 subunit epsilon OS=Homo sapiens OX=9606 GN=CCT5 PE=1 SV=1	CCT5	1707	30	31	215
1114	T-complex protein 1 subunit eta OS=Homo sapiens OX=9606 GN=CCT7 PE=1 SV=2	CCT7	137	12	12	33
1115	T-complex protein 1 subunit gamma OS=Homo sapiens OX=9606 GN=CCT3 PE=1 SV=4	CCT3	1660	22	22	197
1116	T-complex protein 1 subunit theta OS=Homo sapiens OX=9606 GN=CCT8 PE=1 SV=4	CCT8	858	28	28	214
1117	T-complex protein 1 subunit zeta OS=Homo sapiens OX=9606 GN=CCT6A PE=1 SV=3	CCT6A	1284	17	17	72
1118	Tenascin OS=Homo sapiens OX=9606 GN=TNC PE=1 SV=3	TNC	582	3	72	870
1119	Teneurin-3 OS=Homo sapiens OX=9606 GN=TENM3 PE=2 SV=3	TENM3	280	11	11	31
1120	Testican-1 OS=Homo sapiens OX=9606 GN=SPOCK1 PE=1 SV=1	SPOCK1	1278	9	10	56
1121	Testican-2 OS=Homo sapiens OX=9606 GN=SPOCK2 PE=1 SV=1	SPOCK2	1759	6	6	40
1122	Testican-3 OS=Homo sapiens OX=9606 GN=SPOCK3 PE=1 SV=2	SPOCK3	624	6	7	29
1123	Tetranectin OS=Homo sapiens OX=9606 GN=CLEC3B PE=1 SV=3	CLEC3B	775	2	2	3
1124	Tetraspanin-6 OS=Homo sapiens OX=9606 GN=TSPAN6 PE=1 SV=1	TSPAN6	263	4	4	14
1125	Tetraspanin-9 OS=Homo sapiens OX=9606 GN=TSPAN9 PE=1 SV=1	TSPAN9	174	4	4	16
1126	Thioredoxin domain-containing protein 9 OS=Homo sapiens OX=9606 GN=TXNDC9 PE=1 SV=2	TXNDC9	1115	3	3	6
1127	Thioredoxin OS=Homo sapiens OX=9606 GN=TXN PE=1 SV=3	TXN	1578	3	3	22
1128	THO complex subunit 5 homolog OS=Homo sapiens OX=9606 GN=THOC5 PE=1 SV=2	THOC5	382	2	2	4
1129	Thrombospondin-1 OS=Homo sapiens OX=9606 GN=THBS1 PE=1 SV=2	THBS1	175	13	13	79
1130	Thrombospondin-4 OS=Homo sapiens OX=9606 GN=THBS4 PE=1 SV=2	THBS4	628	2	2	4
1131	Tolloid-like protein 2 OS=Homo sapiens OX=9606 GN=TLL2 PE=1 SV=1	TLL2	1870	1	6	18
1132	Tomoregulin-1 OS=Homo sapiens OX=9606 GN=TMEFF1 PE=1 SV=1	TMEFF1	1196	2	2	8
1133	Torsin-1B OS=Homo sapiens OX=9606 GN=TOR1B PE=1 SV=2	TOR1B	666	2	2	4
1134	TP53-binding protein 1 OS=Homo sapiens OX=9606 GN=TP53BP1 PE=1 SV=2	TP53BP1	173	5	5	22
1135	TPT1-like protein OS=Homo sapiens OX=9606 PE=2 SV=2	NO GENE NAME AVAILIBLE	919	2	2	4
1136	Trafficking protein particle complex subunit 3 OS=Homo sapiens OX=9606 GN=TRAPPC3 PE=1 SV=1	TRAPPC3	6	2	2	6
1137	Transaldolase OS=Homo sapiens OX=9606 GN=TALDO1 PE=1 SV=2	TALDO1	1531	5	5	10
1138	Transcription elongation factor SPT5 OS=Homo sapiens OX=9606 GN=SUPT5H PE=1 SV=1	SUPT5H	72	2	2	6
1139	Transcription initiation factor IIA subunit 1 OS=Homo sapiens OX=9606 GN=GTF2A1 PE=1 SV=1	GTF2A1	1831	2	2	8
1140	Transcription initiation factor IIA subunit 2 OS=Homo sapiens OX=9606 GN=GTF2A2 PE=1 SV=1	GTF2A2	925	2	2	12
1141	Transcription intermediary factor 1-beta OS=Homo sapiens OX=9606 GN=TRIM28 PE=1 SV=5	TRIM28	769	7	7	20
1142	Transcriptional activator protein Pur-alpha OS=Homo sapiens OX=9606 GN=PURA PE=1 SV=2	PURA	2	6	6	19
1143	Transcriptional activator protein Pur-beta OS=Homo sapiens OX=9606 GN=PURB PE=1 SV=3	PURB	1215	5	5	14
1144	Transferrin receptor protein 1 OS=Homo sapiens OX=9606 GN=TFRC PE=1 SV=2	TFRC	1703	24	24	128
1145	Transforming growth factor beta receptor type 3 OS=Homo sapiens OX=9606 GN=TGFBR3 PE=1 SV=3	TGFBR3	542	3	3	10
1146	Transforming growth factor-beta-induced protein ig-h3 OS=Homo sapiens OX=9606 GN=TGFBI PE=1 SV=1	TGFBI	411	6	6	16
1147	Transforming protein RhoA OS=Homo sapiens OX=9606 GN=RHOA PE=1 SV=1	RHOA	1452	2	8	47
1148	Transgelin-2 OS=Homo sapiens OX=9606 GN=TAGLN2 PE=1 SV=3	TAGLN2	1811	10	10	37
1149	Transitional endoplasmic reticulum ATPase OS=Homo sapiens OX=9606 GN=VCP PE=1 SV=4	VCP	257	39	39	327
1150	Transketolase OS=Homo sapiens OX=9606 GN=TKT PE=1 SV=3	TKT	736	2	2	4
1151	Translation initiation factor eIF-2B subunit epsilon OS=Homo sapiens OX=9606 GN=EIF2B5 PE=1 SV=3	EIF2B5	1390	2	2	12
1152	Translation initiation factor eIF-2B subunit gamma OS=Homo sapiens OX=9606 GN=EIF2B3 PE=1 SV=1	EIF2B3	220	6	6	12
1153	Translocon-associated protein subunit alpha OS=Homo sapiens OX=9606 GN=SSR1 PE=1 SV=3	SSR1	989	2	2	4
1154	Transmembrane emp24 domain-containing protein 10 OS=Homo sapiens OX=9606 GN=TMED10 PE=1 SV=2	TMED10	592	2	2	6
1155	Transmembrane emp24 domain-containing protein 9 OS=Homo sapiens OX=9606 GN=TMED9 PE=1 SV=2	TMED9	1030	2	2	6
1156	Transport and Golgi organization protein 1 homolog OS=Homo sapiens OX=9606 GN=MIA3 PE=1 SV=1	MIA3	614	6	6	20
1157	Transportin-1 OS=Homo sapiens OX=9606 GN=TNPO1 PE=1 SV=2	TNPO1	788	5	5	12
1158	Trifunctional purine biosynthetic protein adenosine-3 OS=Homo sapiens OX=9606 GN=GART PE=1 SV=1	GART	672	7	7	15
1159	Tripeptidyl-peptidase 2 OS=Homo sapiens OX=9606 GN=TPP2 PE=1 SV=4	TPP2	1299	2	2	4
1160	Tropomyosin alpha-4 chain OS=Homo sapiens OX=9606 GN=TPM4 PE=1 SV=3	TPM4	979	5	6	19
1161	Tryptophan--tRNA ligase, cytoplasmic OS=Homo sapiens OX=9606 GN=WARS PE=1 SV=2	WARS	264	2	2	4
1162	Tubulin alpha chain-like 3 OS=Homo sapiens OX=9606 GN=TUBAL3 PE=1 SV=2	TUBAL3	148	1	4	64
1163	Tubulin alpha-1A chain OS=Homo sapiens OX=9606 GN=TUBA1A PE=1 SV=1	TUBA1A	880	2	20	418
1164	Tubulin alpha-1C chain OS=Homo sapiens OX=9606 GN=TUBA1C PE=1 SV=1	TUBA1C	1628	1	18	428
1165	Tubulin alpha-4A chain OS=Homo sapiens OX=9606 GN=TUBA4A PE=1 SV=1	TUBA4A	1860	4	18	348
1166	Tubulin beta chain OS=Homo sapiens OX=9606 GN=TUBB PE=1 SV=2	TUBB	1619	3	24	685
1167	Tubulin beta-1 chain OS=Homo sapiens OX=9606 GN=TUBB1 PE=1 SV=1	TUBB1	391	3	8	183
1168	Tubulin beta-2A chain OS=Homo sapiens OX=9606 GN=TUBB2A PE=1 SV=1	TUBB2A	239	1	21	574
1169	Tubulin beta-2B chain OS=Homo sapiens OX=9606 GN=TUBB2B PE=1 SV=1	TUBB2B	1794	1	21	572
1170	Tubulin beta-3 chain OS=Homo sapiens OX=9606 GN=TUBB3 PE=1 SV=2	TUBB3	297	1	15	337
1171	Tubulin beta-4A chain OS=Homo sapiens OX=9606 GN=TUBB4A PE=1 SV=2	TUBB4A	417	2	21	450
1172	Tubulin beta-4B chain OS=Homo sapiens OX=9606 GN=TUBB4B PE=1 SV=1	TUBB4B	1639	1	24	606
1173	Tubulin beta-6 chain OS=Homo sapiens OX=9606 GN=TUBB6 PE=1 SV=1	TUBB6	815	2	11	212
1174	Tubulin gamma-1 chain OS=Homo sapiens OX=9606 GN=TUBG1 PE=1 SV=2	TUBG1	699	4	4	8
1175	Tubulin-folding cofactor B OS=Homo sapiens OX=9606 GN=TBCB PE=1 SV=2	TBCB	817	2	2	6
1176	Tubulin-specific chaperone A OS=Homo sapiens OX=9606 GN=TBCA PE=1 SV=3	TBCA	103	5	5	10
1177	Tumor susceptibility gene 101 protein OS=Homo sapiens OX=9606 GN=TSG101 PE=1 SV=2	TSG101	1882	9	9	23
1178	Tyrosine-protein kinase CSK OS=Homo sapiens OX=9606 GN=CSK PE=1 SV=1	CSK	1183	3	3	10
1179	Tyrosine-protein kinase Lyn OS=Homo sapiens OX=9606 GN=LYN PE=1 SV=3	LYN	482	1	2	11
1180	Tyrosine-protein kinase Yes OS=Homo sapiens OX=9606 GN=YES1 PE=1 SV=3	YES1	472	3	6	21
1181	Tyrosine--tRNA ligase, cytoplasmic OS=Homo sapiens OX=9606 GN=YARS PE=1 SV=4	YARS	1420	3	3	6
1182	U1 small nuclear ribonucleoprotein A OS=Homo sapiens OX=9606 GN=SNRPA PE=1 SV=3	SNRPA	231	3	4	11
1183	U2 small nuclear ribonucleoprotein A' OS=Homo sapiens OX=9606 GN=SNRPA1 PE=1 SV=2	SNRPA1	1513	3	3	8
1184	U2 small nuclear ribonucleoprotein B'' OS=Homo sapiens OX=9606 GN=SNRPB2 PE=1 SV=1	SNRPB2	1818	1	2	4
1185	U2 snRNP-associated SURP motif-containing protein OS=Homo sapiens OX=9606 GN=U2SURP PE=1 SV=2	U2SURP	1654	12	12	39
1186	U4/U6 small nuclear ribonucleoprotein Prp31 OS=Homo sapiens OX=9606 GN=PRPF31 PE=1 SV=2	PRPF31	1085	3	3	6
1187	U5 small nuclear ribonucleoprotein 200 kDa helicase OS=Homo sapiens OX=9606 GN=SNRNP200 PE=1 SV=2	SNRNP200	1608	8	8	29
1188	U5 small nuclear ribonucleoprotein 40 kDa protein OS=Homo sapiens OX=9606 GN=SNRNP40 PE=1 SV=1	SNRNP40	192	2	2	4
1189	Ubiquitin carboxyl-terminal hydrolase 14 OS=Homo sapiens OX=9606 GN=USP14 PE=1 SV=3	USP14	64	4	4	7
1190	Ubiquitin carboxyl-terminal hydrolase 15 OS=Homo sapiens OX=9606 GN=USP15 PE=1 SV=3	USP15	1070	5	5	10
1191	Ubiquitin carboxyl-terminal hydrolase 5 OS=Homo sapiens OX=9606 GN=USP5 PE=1 SV=2	USP5	4	3	3	10
1192	Ubiquitin carboxyl-terminal hydrolase isozyme L1 OS=Homo sapiens OX=9606 GN=UCHL1 PE=1 SV=2	UCHL1	405	7	7	17
1193	Ubiquitin domain-containing protein 1 OS=Homo sapiens OX=9606 GN=UBTD1 PE=1 SV=1	UBTD1	1345	1	2	8
1194	Ubiquitin domain-containing protein 2 OS=Homo sapiens OX=9606 GN=UBTD2 PE=1 SV=2	UBTD2	538	1	2	10
1195	Ubiquitin thioesterase OTUB1 OS=Homo sapiens OX=9606 GN=OTUB1 PE=1 SV=2	OTUB1	1111	3	3	12
1196	Ubiquitin-60S ribosomal protein L40 OS=Homo sapiens OX=9606 GN=UBA52 PE=1 SV=2	UBA52	484	4	4	400
1197	Ubiquitin-conjugating enzyme E2 E1 OS=Homo sapiens OX=9606 GN=UBE2E1 PE=1 SV=1	UBE2E1	807	3	3	10
1198	Ubiquitin-conjugating enzyme E2 H OS=Homo sapiens OX=9606 GN=UBE2H PE=1 SV=1	UBE2H	1207	3	3	10
1199	Ubiquitin-conjugating enzyme E2 K OS=Homo sapiens OX=9606 GN=UBE2K PE=1 SV=3	UBE2K	399	2	2	4
1200	Ubiquitin-conjugating enzyme E2 L3 OS=Homo sapiens OX=9606 GN=UBE2L3 PE=1 SV=1	UBE2L3	1790	2	2	6
1201	Ubiquitin-conjugating enzyme E2 N OS=Homo sapiens OX=9606 GN=UBE2N PE=1 SV=1	UBE2N	1685	5	5	12
1202	Ubiquitin-conjugating enzyme E2 variant 1 OS=Homo sapiens OX=9606 GN=UBE2V1 PE=1 SV=2	UBE2V1	1063	1	5	12
1203	Ubiquitin-conjugating enzyme E2 variant 2 OS=Homo sapiens OX=9606 GN=UBE2V2 PE=1 SV=4	UBE2V2	1381	1	5	12
1204	Ubiquitin-like modifier-activating enzyme 1 OS=Homo sapiens OX=9606 GN=UBA1 PE=1 SV=3	UBA1	1197	15	15	140
1205	Ubiquitin-like-conjugating enzyme ATG3 OS=Homo sapiens OX=9606 GN=ATG3 PE=1 SV=1	ATG3	471	2	2	4
1206	UBX domain-containing protein 7 OS=Homo sapiens OX=9606 GN=UBXN7 PE=1 SV=2	UBXN7	1519	2	2	4
1207	UDP-glucuronic acid decarboxylase 1 OS=Homo sapiens OX=9606 GN=UXS1 PE=1 SV=1	UXS1	1405	3	3	5
1208	UL16-binding protein 2 OS=Homo sapiens OX=9606 GN=ULBP2 PE=1 SV=1	ULBP2	638	2	2	4
1209	Uncharacterized protein KIAA1522 OS=Homo sapiens OX=9606 GN=KIAA1522 PE=1 SV=2	KIAA1522	681	2	2	6
1210	UPF0160 protein MYG1, mitochondrial OS=Homo sapiens OX=9606 GN=C12orf10 PE=1 SV=2	C12orf10	380	3	3	6
1211	UPF0606 protein KIAA1549 OS=Homo sapiens OX=9606 GN=KIAA1549 PE=1 SV=4	KIAA1549	203	2	2	4
1212	Uridine-cytidine kinase 2 OS=Homo sapiens OX=9606 GN=UCK2 PE=1 SV=1	UCK2	824	2	2	6
1213	Uroporphyrinogen decarboxylase OS=Homo sapiens OX=9606 GN=UROD PE=1 SV=2	UROD	315	2	2	4
1214	UV excision repair protein RAD23 homolog B OS=Homo sapiens OX=9606 GN=RAD23B PE=1 SV=1	RAD23B	1781	3	3	5
1215	Vacuolar protein sorting-associated protein 28 homolog OS=Homo sapiens OX=9606 GN=VPS28 PE=1 SV=1	VPS28	1645	5	5	14
1216	Vacuolar protein sorting-associated protein 29 OS=Homo sapiens OX=9606 GN=VPS29 PE=1 SV=1	VPS29	1118	3	3	8
1217	Vacuolar protein sorting-associated protein 35 OS=Homo sapiens OX=9606 GN=VPS35 PE=1 SV=2	VPS35	745	2	2	4
1218	Vacuolar protein sorting-associated protein 37B OS=Homo sapiens OX=9606 GN=VPS37B PE=1 SV=1	VPS37B	808	6	6	13
1219	Vacuolar protein sorting-associated protein 4A OS=Homo sapiens OX=9606 GN=VPS4A PE=1 SV=1	VPS4A	1301	5	8	29
1220	Vacuolar protein sorting-associated protein 4B OS=Homo sapiens OX=9606 GN=VPS4B PE=1 SV=2	VPS4B	657	1	4	15
1221	Vacuolar protein sorting-associated protein VTA1 homolog OS=Homo sapiens OX=9606 GN=VTA1 PE=1 SV=1	VTA1	1570	7	7	16
1222	Valine--tRNA ligase OS=Homo sapiens OX=9606 GN=VARS PE=1 SV=4	VARS	349	2	2	4
1223	Versican core protein OS=Homo sapiens OX=9606 GN=VCAN PE=1 SV=3	VCAN	845	3	25	356
1224	Vesicle transport through interaction with t-SNAREs homolog 1B OS=Homo sapiens OX=9606 GN=VTI1B PE=1 SV=3	VTI1B	392	5	5	13
1225	Vesicle-associated membrane protein 3 OS=Homo sapiens OX=9606 GN=VAMP3 PE=1 SV=3	VAMP3	207	6	6	26
1226	Vesicle-associated membrane protein 7 OS=Homo sapiens OX=9606 GN=VAMP7 PE=1 SV=3	VAMP7	927	4	4	9
1227	Vesicle-fusing ATPase OS=Homo sapiens OX=9606 GN=NSF PE=1 SV=3	NSF	1218	2	2	4
1228	Vesicle-trafficking protein SEC22b OS=Homo sapiens OX=9606 GN=SEC22B PE=1 SV=4	SEC22B	1168	3	3	9
1229	Vesicular integral-membrane protein VIP36 OS=Homo sapiens OX=9606 GN=LMAN2 PE=1 SV=1	LMAN2	1810	5	5	10
1230	Vimentin OS=Homo sapiens OX=9606 GN=VIM PE=1 SV=4	VIM	227	28	29	161
1231	Vinculin OS=Homo sapiens OX=9606 GN=VCL PE=1 SV=4	VCL	241	4	4	10
1232	Vitamin D-binding protein OS=Homo sapiens OX=9606 GN=GC PE=1 SV=2	GC	1268	4	4	8
1233	Vitronectin OS=Homo sapiens OX=9606 GN=VTN PE=1 SV=1	VTN	255	2	2	67
1234	Voltage-dependent anion-selective channel protein 1 OS=Homo sapiens OX=9606 GN=VDAC1 PE=1 SV=2	VDAC1	856	3	3	8
1235	Voltage-dependent calcium channel subunit alpha-2/delta-1 OS=Homo sapiens OX=9606 GN=CACNA2D1 PE=1 SV=3	CACNA2D1	1341	16	17	34
1236	Voltage-dependent calcium channel subunit alpha-2/delta-2 OS=Homo sapiens OX=9606 GN=CACNA2D2 PE=1 SV=2	CACNA2D2	946	2	3	6
1237	von Willebrand factor A domain-containing protein 1 OS=Homo sapiens OX=9606 GN=VWA1 PE=1 SV=1	VWA1	649	4	4	17
1238	V-type proton ATPase catalytic subunit A OS=Homo sapiens OX=9606 GN=ATP6V1A PE=1 SV=2	ATP6V1A	49	6	6	16
1239	V-type proton ATPase subunit B, brain isoform OS=Homo sapiens OX=9606 GN=ATP6V1B2 PE=1 SV=3	ATP6V1B2	274	4	4	8
1240	V-type proton ATPase subunit d 1 OS=Homo sapiens OX=9606 GN=ATP6V0D1 PE=1 SV=1	ATP6V0D1	377	5	5	10
1241	V-type proton ATPase subunit G 1 OS=Homo sapiens OX=9606 GN=ATP6V1G1 PE=1 SV=3	ATP6V1G1	156	2	2	3
1242	V-type proton ATPase subunit S1 OS=Homo sapiens OX=9606 GN=ATP6AP1 PE=1 SV=2	ATP6AP1	539	3	3	6
1243	WAS protein family homolog 2 OS=Homo sapiens OX=9606 GN=WASH2P PE=2 SV=2	WASH2P	588	4	4	10
1244	WD repeat-containing protein 1 OS=Homo sapiens OX=9606 GN=WDR1 PE=1 SV=4	WDR1	1580	9	9	37
1245	WD repeat-containing protein 26 OS=Homo sapiens OX=9606 GN=WDR26 PE=1 SV=3	WDR26	1099	3	3	9
1246	WD repeat-containing protein 43 OS=Homo sapiens OX=9606 GN=WDR43 PE=1 SV=3	WDR43	746	3	3	10
1247	WD repeat-containing protein 5 OS=Homo sapiens OX=9606 GN=WDR5 PE=1 SV=1	WDR5	461	4	4	7
1248	WD repeat-containing protein 61 OS=Homo sapiens OX=9606 GN=WDR61 PE=1 SV=1	WDR61	677	8	8	15
1249	WD repeat-containing protein 82 OS=Homo sapiens OX=9606 GN=WDR82 PE=1 SV=1	WDR82	1587	3	3	6
1250	WD repeat-containing protein 91 OS=Homo sapiens OX=9606 GN=WDR91 PE=1 SV=2	WDR91	191	2	2	4
1251	Wiskott-Aldrich syndrome protein family member 2 OS=Homo sapiens OX=9606 GN=WASF2 PE=1 SV=3	WASF2	645	2	2	4
1252	WW domain-binding protein 2 OS=Homo sapiens OX=9606 GN=WBP2 PE=1 SV=1	WBP2	245	2	2	4
1253	Xaa-Pro aminopeptidase 1 OS=Homo sapiens OX=9606 GN=XPNPEP1 PE=1 SV=3	XPNPEP1	822	2	2	4
1254	X-ray repair cross-complementing protein 5 OS=Homo sapiens OX=9606 GN=XRCC5 PE=1 SV=3	XRCC5	87	4	4	14
1255	X-ray repair cross-complementing protein 6 OS=Homo sapiens OX=9606 GN=XRCC6 PE=1 SV=2	XRCC6	1175	10	10	42
1256	Xylosyltransferase 1 OS=Homo sapiens OX=9606 GN=XYLT1 PE=1 SV=1	XYLT1	1753	13	13	46
1257	Xylosyltransferase 2 OS=Homo sapiens OX=9606 GN=XYLT2 PE=1 SV=2	XYLT2	759	14	14	64
1258	Y-box-binding protein 1 OS=Homo sapiens OX=9606 GN=YBX1 PE=1 SV=3	YBX1	1005	3	3	6
1259	Zinc finger CCCH domain-containing protein 13 OS=Homo sapiens OX=9606 GN=ZC3H13 PE=1 SV=1	ZC3H13	433	4	4	8
1260	Zinc finger CCCH domain-containing protein 18 OS=Homo sapiens OX=9606 GN=ZC3H18 PE=1 SV=2	ZC3H18	252	2	2	3
1261	Zinc transporter ZIP10 OS=Homo sapiens OX=9606 GN=SLC39A10 PE=1 SV=2	SLC39A10	1332	2	2	12
1262	Zinc-alpha-2-glycoprotein OS=Homo sapiens OX=9606 GN=AZGP1 PE=1 SV=2	AZGP1	875	3	3	8

## Sheet: HEK_sEVs Protein list
		HEK_Chitosan-sEVs					HEK_DG-sEVs
		UBE2O					YWHAB
		HSPE1					YWHAE
		EFTUD2					YWHAH
		YWHAB					YWHAG
		YWHAE					SFN
		YWHAH					YWHAQ
		YWHAG					YWHAZ
		YWHAQ					CNP
		YWHAZ					PSMD11
		CNP					PSMD2
		PSMD1					PSMD6
		PSMD11					DNPH1
		PSMD13					RPS11
		PSMD14					RPS18
		PSMD2					RPS2
		PSMD7					RPS3
		PSMD8					RPSA
		PSMC6					SLC3A2
		PSMC1					HSPD1
		PSMC3					RPLP0
		PSMC4					RPL10A
		PSMC2					PGD
		PSMC5					PGLS
		MPST					ACAT2
		RPS11					ACTB
		RPS12					ACTG1
		RPS15A					ACTG2
		RPS16					ARPC2
		RPS17					ARPC4
		RPS18					APRT
		RPS2					AHCY
		RPS20					CAP1
		RPS21					ADGRL2
		RPS23					ARF3
		RPS25					ARF4
		RPS26					ARF5
		RPS27					ARF6
		RPS3					AKAP12
		RPS3A					AKR1B1
		RPS4X					AHSG
		RPS5					A2M
		RPS6					ACTN4
		RPS7					ENO1
		RPS8					NAPA
		RPSA					ANXA1
		SLC3A2					ANXA11
		ALDH9A1					ANXA2
		PRKAG1					ANXA4
		HSPD1					ANXA5
		RPLP0					ANXA6
		RPLP1					ANXA7
		RPLP2					ANO6
		RPL10A					SERPINC1
		RPL11					RARS
		RPL12					ARRDC1
		RPL13					GOT1
		RPL14					BAG5
		RPL15					EPB41L2
		RPL17					BSG
		RPL18					ATIC
		RPL18A					BLVRA
		RPL22					BASP1
		RPL23					BROX
		RPL24					KCTD12
		RPL26					MTHFD1
		RPL27					CDH2
		RPL28					CIB1
		RPL30					CAB39
		RPL32					CALM3
		RPL34					CALML5
		RPL35A					CNN3
		RPL5					PRKAR2A
		RPL7					CBR1
		RPL7A					CASP14
		RPL8					CTNNA1
		RPL9					CTNNB1
		PGD					CTNND1
		PGLS					CTSD
		ADAMTS3					M6PR
		ABI2					SLC7A2
		ACAT2					CD109
		SMPDL3B					CD151
		ANP32A					CD276
		ANP32B					CD59
		ANP32D					CD63
		ANP32E					CD81
		ACTA1					CD9
		ACTB					CD97
		ACTG1					CD99L2
		ACTL6A					TMEM30A
		ACTR2					CDC42
		ARPC1A					MCAM
		ARPC3					CEP55
		ACTR3					CHMP2A
		SUB1					CHMP2B
		AHSA1					CHMP4A
		LYPLA1					CHMP4B
		APRT					CHMP4C
		ADK					CHMP6
		AHCY					CLIC1
		AK1					CLIC4
		ADSS2					SLC44A1
		CAP1					SLC44A2
		ADGRL2					CLTC
		APMAP					CLDND1
		SLC25A6					CLDN6
		ARF3					CLU
		ARF4					F5
		ARF5					CFL1
		ARF6					CFL2
		ARL15					C3
		ARL2					CD55
		ARL8B					CNTN1
		NUDT5					COPS4
		AKR7A2					CPNE3
		ACAN					CXADR
		AKAP12					CKB
		AARS					CTPS1
		AARSD1					CAND1
		ADH5					CDK1
		AKR1A1					DYNC1I2
		AKR1B1					CYFIP1
		ST8SIA2					LAP3
		AHSG					ACOT7
		A2M					PHGDH
		ACTN4					DCD
		ALDH7A1					DSG1
		ACTR1A					DSG2
		ENO1					DSP
		AFP					DRG1
		GLA					DIP2B
		INA					ADAM10
		NAPA					DLG3
		PPAT					DNAJA2
		AIMP1					DUSP14
		AIMP2					DCTN2
		APP					ENPP1
		APLP2					EDIL3
		ANAPC10					EHD1
		ANAPC7					EHD4
		AAMP					EEF1A1
		ACE					EEF1D
		ANXA1					EEF1G
		ANXA11					EEF2
		ANXA2					SH3GL1
		ANXA4					HSPA5
		ANXA5					HSP90B1
		ANXA6					EPHA7
		ANXA7					EPHB2
		ANTXR2					SLC29A1
		SERPINC1					STOM
		AP1M1					EIF4A1
		AP2S1					EIF4A3
		AP3B1					ETF1
		AP3M1					EIF2S1
		AP3S1					EIF3F
		APOA1					EIF3I
		APOB					EIF3L
		APOC1					EZR
		APOE					CAPZA1
		APOM					CAPZA2
		ACIN1					FSCN1
		ASS1					FASN
		ARRDC1					FABP5
		DARS					FLVCR1
		ATP5F1A					FERMT2
		ATP5F1B					FN1
		ABCE1					FLOT1
		ABCF1					FLOT2
		ACLY					ALDOA
		DHX9					ALDOC
		DDX1					GRK6
		DDX19B					LGALS3BP
		DDX3X					ENO2
		BAG2					GGH
		EPB41L2					GGCT
		BANF1					GJA1
		HSPG2					GJC1
		BZW1					GPI
		BSG					GSTO1
		BCAP31					GSS
		ENO3					GAPDH
		HEXB					GPC6
		EPRS					GLIPR2
		ATIC					GOLGA7
		BGN					HRAS
		BOD1L1					RAN
		BPGM					RHEB
		BLMH					SAR1A
		BOLA2					GNAI3
		BMP1					GNAI1
		BASP1					GNAI2
		BAIAP2					GNG12
		BCCIP					GNB1
		BROX					GNB2
		BRD2					GNAQ
		KCTD12					GNAS
		C1QL1					GNA11
		MTHFD1					GNA13
		CAD					GNB4
		CDH2					HSPA1B
		CIB1					HSPA4
		CAMK2D					HSPA6
		CAB39					HSPA8
		CACYBP					HSPH1
		CALM3					HSP90AA1
		CANX					HSP90AB1
		CNN3					HSPA2
		CALR					HEBP1
		CLSTN1					HBA1
		PRKAR1A					HGS
		PRKAR2A					SLC7A1
		NTPCR					H1-4
		CLIP1					HIST2H2AC
		CAPRIN1					HIST2H2BE
		CHST3					HIST2H2BF
		CBR1					H3-3A
		CPD					H4C1
		CPE					HLA-A
		CRTAP					HLA-G
		CSNK2A1					HLA-B
		CSNK2B					HLA-C
		CASP14					HRNR
		CTNNA1					ST13
		CTSD					CDC37
		M6PR					HMGCS1
		IGF2R					HPRT1
		CNRIP1					IGSF3
		CD109					IGSF8
		CD151					KPNA2
		ALCAM					KPNB1
		CD276					PTK7
		CD2AP					PPA1
		CD59					INPP5A
		CD63					IRS4
		CD81					ITGA1
		CD82					ITGA2
		CD9					ITGA3
		CD99L2					ITGA4
		CADM1					ITGA5
		CCAR2					ITGA6
		CDC42					ITGA7
		CCAR1					ITGAV
		CDC123					ITGB1
		MCAM					ITIH2
		TP53					EPB41L3
		CEP290					BTN2A1
		CEP55					CAPZB
		CERT					NCAM1
		CHMP1A					TPI1
		CHMP4A					TPM3
		CHMP4B					KRAS
		CHMP5					GPM6B
		CLIC1					NECTIN2
		CLIC4					GNAO1
		CSPG4					IST1
		CBX5					JUP
		CHD4					F11R
		SPAG9					JAM3
		CLTC					KRT32
		NUDT21					KRT33A
		CLUH					KRT34
		ST8SIA4					KRT35
		COTL1					KRT36
		F5					KRT38
		F10					KRT10
		COPA					KRT13
		COPB2					KRT14
		ARCN1					KRT16
		COPZ1					KRT17
		COCH					KRT19
		CFL1					KRT27
		CFL2					KRT9
		CSDE1					KRT82
		COL2A1					KRT84
		COL9A1					KRT85
		COL5A1					KRT86
		COL12A1					KRT1
		COL14A1					KRT2
		COL18A1					KRT76
		COL4A2					KRT3
		COL4A5					KRT4
		CCBE1					KRT5
		C1QTNF3					KRT6A
		C3					KRT6B
		C4A					KRT72
		C1QBP					KRT73
		C9					KRT75
		CD55					MFGE8
		CNTN1					GLO1
		GPS1					SLC7A5
		COPS2					LRRC15
		COPS3					LRRC57
		COPS4					LN
		COPS5					CD47
		COPS6					LSR
		COPS7A					LDHA
		COPS7B					LDHB
		COPS8					LAMP1
		CPNE1					MDH1
		CPNE3					MARCKSL1
		CPNE8					MBLAC2
		H2AFY					SELENBP1
		H2AFY2					MAPK1
		CXADR					BUB3
		CKB					MAD2L1
		CTPS1					MOB1B
		CTPS2					MSN
		CLEC11A					SLC16A1
		CAND1					SLC16A10
		CDK1					PAICS
		CDK11A					MVB12A
		CDK18					MPZL1
		CDK2					MYADM
		CDK4					MARCKS
		CDK5					SLC9A3R1
		CSRP2					NCKAP1
		CHORDC1					UBE2M
		CYSTM1					AHNAK
		UQCRC1					NCS1
		MT-CO2					GPM6A
		DYNC1H1					NRP1
		DYNC1I2					NPTN
		DYNC1LI1					SLC1A4
		LAP3					SLC1A5
		ACOT7					NCSTN
		SPECC1L					NUDC
		PHGDH					NME1
		MOXD1					OCLN
		DCAF1					GIPC1
		DDT					PEF1
		DCK					PPIA
		DNASE1L1					FKBP4
		DCD					PRDX1
		DSG1					PRDX2
		DSG2					PRDX6
		DSP					PEBP1
		DSTN					PITPNB
		DRG1					PGM1
		DHFR					PGK1
		QDPR					PGAM1
		DPYSL2					PLSCR1
		DPYSL3					PKP1
		DIP2B					ATP2B1
		ADAM10					PLS3
		ADAM9					PLXNB2
		DLG1					PVR
		DNMT1					PCBP2
		DDB1					POTEE
		MSH2					PZP
		XRCC1					LMNA
		MCM2					PSEN1
		MCM3					PDCD6IP
		MCM4					PDCD10
		MCM6					PDCD6
		MCM7					PA2G4
		TOP1					PTGFRN
		TOP2A					PSMA1
		APEX1					PSMA3
		PRKDC					PSMA4
		POLR1A					PSMA6
		POLR2C					PSMA7
		POLR1C					PSMB2
		POLR1D					PSMB5
		POLR2E					PSMB6
		POLR2H					EPB41
		DNAJA1					PRMT5
		DNAJA2					BRK1
		DNAJB6					FAM49B
		DNAJC5					PACSIN2
		DNAJC7					PACSIN3
		DDOST					LIN7A
		STAU1					LIN7C
		DRAP1					NDRG1
		DBN1					NDRG2
		MAP2K1					SHISA2
		MAP2K2					TTYH3
		DCTN1					PTP4A1
		DCTN2					PTP4A2
		DCTN3					RP2
		DCTN5					PARK7
		DNM1					PCMT1
		DYNLL1					SRC
		DAG1					PNP
		RANBP2					NPEPSL1
		ARIH1					PKM
		STUB1					GDI1
		HUWE1					GDI2
		RBX1					RDX
		UBR5					IQGAP1
		ENPP1					RAC1
		EDIL3					RAC3
		EHD4					RAB10
		EEF1A1					RAB11A
		EEF1A2					RAB12
		EEF1B2					RAB13
		EEF1D					RAB14
		EEF1G					RAB18
		EEF2					RAB1A
		ELOC					RAB1B
		EMILIN2					RAB21
		EMILIN3					RAB22A
		SH3GL1					RAB23
		HSPA5					RAB2B
		HSP90B1					RAB31
		ECE1					RAB34
		EDC4					RAB35
		EPHA2					RAB3D
		EPHA7					RAB4A
		EFNB1					RAB5A
		EGFR					RAB5B
		EPS15					RAB5C
		SLC29A1					RAB6A
		STOM					RAB7A
		ESF1					RAB8A
		EIF4A1					RAB8B
		EIF4A2					RALA
		EIF4A3					RALB
		GSPT1					RAP1A
		ETF1					RAP1B
		EEF1E1					RAP2A
		EIF1AX					RAP2B
		EIF2S1					RAP2C
		EIF2S3					RRAS
		EIF3A					RRAS2
		EIF3B					RACK1
		EIF3CL					PTPRA
		EIF3D					PTPRF
		EIF3E					SLC19A1
		EIF3F					RTN3
		EIF3G					ARHGDIA
		EIF3H					RHOB
		EIF3I					RHOG
		EIF3K					PRPS1
		EIF3L					RUVBL1
		EIF3M					RUVBL2
		EIF4G1					MAT2A
		EIF4E					SCARB1
		EIF5					SCAMP1
		EIF5A					SCAMP3
		EIF5B					SCAMP4
		EIF6					SEPTIN2
		EXOSC4					PPP2R1A
		SULF2					PPP1CC
		EZR					STRAP
		SUPT16H					ALB
		SSRP1					SLIT2
		CAPZA1					ATP1A1
		CAPZA2					ATP1B1
		FSCN1					ATP1B3
		FASN					SLC38A1
		FABP5					SLC12A2
		FERMT3					SLC2A1
		FTH1					SRI
		FTL					SNX5
		FMOD					STMN1
		FNDC1					STIP1
		FBLN1					VAT1
		FLNA					YKT6
		FLNB					SYNGR2
		FKBP15					SNAP23
		FREM2					SNAP29
		ALDOA					STX12
		GALK1					STX2
		LGALS3BP					STX4
		LGALSL					STX7
		GABARAPL2					STXBP1
		ENO2					STXBP2
		GGH					STXBP3
		GGCT					SDCBP
		NAPG					TCP1
		TSTA3					CCT2
		GSN					CCT4
		USO1					CCT5
		GPHN					CCT7
		RABGGTB					CCT3
		GNPNAT1					CCT8
		GNPDA1					CCT6A
		G6PD					TENM3
		GPI					TSPAN14
		GID8					TSPAN6
		PRKCSH					TSPAN9
		GRWD1					TXN
		QARS					TARS1
		GLRX3					TALDO1
		GSR					TFRC
		GSTM2					RHOA
		GSTM3					TAGLN2
		GSTO1					TKT
		GSTP1					TPT1
		GAPDH					TSN
		GAPDHS					TMED10
		PGP					TMED2
		GARS1					TMED9
		PYGL					TUBA1B
		GLOD4					TUBB
		GPC1					TUBB2A
		GPC2					TUBB4B
		GPC3					TUBB6
		GPC4					TSG101
		GPC6					CSK
		GOLIM4					YES1
		GLIPR2					PTPN11
		GOLGA7					YARS
		GAS1					OTUB1
		GRB2					UBA52
		HRAS					UBA1
		NRAS					MYO1D
		GAPVD1					VPS26A
		RAN					VPS28
		RHEB					VPS37B
		SAR1A					VPS4A
		GNAI3					VPS4B
		GNAI1					VTA1
		GNAI2					VPS25
		GNG12					VANGL1
		GNG5					VAMP3
		GNB1					LMAN2
		GNB2					VIM
		GNAS					VCL
		GNA13					CACNA2D1
		GNB4					ATP6V1A
		GNL1					ATP6V0D1
		NAF1					WDR1
		HSPA1B					SLC39A14
		HSPA4					AZGP1
		HSPA4L
		HSPA6
		HSPA8
		HSPH1
		HSP90AA1
		HSP90AB1
		HSPA2
		HEBP1
		HBA1
		HS3ST3A1
		SERPIND1
		HGFAC
		HNRNPA1L2
		HNRNPH1
		HNRNPK
		HNRNPM
		SYNCRIP
		HNRNPR
		HNRNPU
		HNRNPUL2
		HNRNPC
		SLC31A1
		HMGB1
		HINT1
		HINT3
		HAT1
		HDAC1
		HDAC2
		HDAC3
		H1-2
		HIST2H2AB
		HIST2H2AC
		HIST3H2A
		H2AFV
		H2BC12
		HIST2H2BE
		H3-3A
		H4C1
		RBBP4
		RBBP7
		HTATSF1
		HLA-A
		HLA-G
		HLA-B
		HLA-C
		HRNR
		ST13
		CDC37
		HAPLN1
		HAPLN3
		HABP2
		HMGCS1
		HPRT1
		HYOU1
		IGSF10
		IGSF22
		IGSF3
		IGSF8
		KPNA2
		KPNA3
		KPNB1
		IPO4
		IPO5
		IPO7
		PTK7
		PPA1
		IMPDH2
		INPP5A
		INSR
		IRS4
		IGF1R
		IGF2BP1
		ITGA1
		ITGA2
		ITGA3
		ITGA4
		ITGA5
		ITGA6
		ITGA7
		ITGAV
		ITGB1
		ITGB5
		ITIH2
		ITIH3
		ITIH4
		ILF2
		ILF3
		IFT27
		IDH1
		FN1
		SCARB1
		EPB41L3
		BTN2A1
		DLG3
		CAPZB
		NCAM1
		NID2
		DDX17
		SET
		TPI1
		TPM3
		KRAS
		SERPINE2
		NME2
		SDK2
		TCOF1
		TNC
		AGRN
		CLU
		GNAO1
		CD46
		VCAN
		IDI1
		JUP
		F11R
		JAM3
		KRT10
		KRT13
		KRT14
		KRT16
		KRT17
		KRT20
		KRT9
		KRT1
		KRT77
		KRT2
		KRT4
		KRT5
		KRT6A
		KRT6B
		KRT73
		KRT78
		KRT80
		KHDRBS1
		KLC1
		KIF5B
		MFGE8
		GLO1
		LAMA1
		LAMA4
		LAMA5
		LAMB1
		LAMB2
		LAMC1
		SLC7A5
		LRRC1
		LRRC57
		LARS
		LNPEP
		CD47
		LRBA
		LPL
		LDHA
		LDHB
		ACSL4
		ACP1
		SSB
		KDM1A
		GBA
		SCARB2
		LAMP1
		LYZ
		LOXL2
		LOXL3
		CSF1
		MIF
		MPP6
		MDH1
		MDH2
		MARCKSL1
		MXRA5
		MED11
		MED20
		MED4
		MAGED2
		PGRMC1
		MBTPS1
		MBLAC2
		MTA2
		MARS
		MBD3
		WDR77
		CLNS1A
		MRI1
		MFAP4
		MAP1B
		MAPRE1
		MAPRE2
		MDK
		OGN
		MITD1
		MAPK1
		MAPK3
		BUB3
		MAD2L1
		MOB1B
		MSN
		SLC16A1
		MRTO4
		MEAK7
		PAICS
		MVB12A
		MVB12B
		MPZL1
		MYL6
		MYL12B
		MYH9
		MARCKS
		DDAH1
		DDAH2
		SLC9A3R1
		NAXE
		SIRT1
		NAA10
		NAA15
		NAA50
		NRDC
		NACA
		NECTIN2
		UBA3
		UBE2M
		NRXN1
		NRXN3
		AHNAK
		NCAN
		NEFM
		NOTCH2
		NCS1
		GPM6A
		NRP1
		NRP2
		NPTN
		SERPINI1
		GANAB
		SLC1A5
		NCSTN
		NID1
		NONO
		NLE1
		NTMT1
		NASP
		NUDC
		NRBP1
		NOLC1
		DDX21
		NCL
		NPM1
		NPM3
		NME1
		NAP1L1
		NAP1L4
		OLA1
		OCLN
		PAXIP1
		PEF1
		PTX3
		PM20D2
		PAM
		PPIA
		PPIB
		PPID
		FKBP1A
		FKBP3
		FKBP4
		PIN1
		PWP1
		POSTN
		PRDX1
		PRDX2
		PRDX4
		PRDX5
		PRDX6
		FARSA
		LCAT
		PEBP1
		PIP4K2B
		PIP4K2C
		PITPNA
		PITPNB
		PGM1
		PGK1
		PGK2
		PGAM1
		PLSCR1
		PLSCR3
		PMVK
		PRPSAP2
		PFAS
		PSAT1
		SERPINF1
		EGFLAM
		FUCA2
		ATP2B1
		PLG
		PLS3
		PAFAH1B1
		PAFAH1B3
		PLXNB2
		PODXL
		PODXL2
		PVR
		PARP1
		PCBP1
		PCBP2
		PABPC1
		PABPC4
		POTEE
		PZP
		PRPF19
		PRPF8
		DHX15
		WTAP
		FTSJ3
		NOP2
		DDX47
		CPXM1
		CPVL
		PCOLCE2
		PLOD1
		PFN1
		PFN2
		PDCD6IP
		PDCD10
		PDCD5
		PDCD6
		PHB
		PHB2
		PIP
		PCNA
		PA2G4
		PELP1
		LRP1
		P3H1
		PCSK5
		PCSK6
		PTGES3
		PTGFRN
		PSME1
		PSME3
		PSMA1
		PSMA2
		PSMA3
		PSMA4
		PSMA5
		PSMA6
		PSMA7
		PSMB1
		PSMB2
		PSMB3
		PSMB4
		PSMB5
		PSMB6
		PSMB7
		EPB41
		PRMT1
		PRMT5
		BRK1
		DEK
		PDIA3
		PDIA4
		PDIA6
		P4HB
		DR1
		FAM49B
		PACSIN2
		LIN7A
		LIN7C
		MAGOHB
		NDNF
		NDRG1
		NDRG2
		NDRG3
		NIBAN2
		OS9
		PPP1R7
		PPM1G
		RCC2
		S100A8
		SCRIB
		SEC13
		SHISA2
		TFG
		TTYH3
		PTP4A2
		RP2
		YPEL5
		PARK7
		PCMT1
		F2
		PTMA
		PCDH7
		SRC
		PNP
		NPEPPS
		HIST2H2BC
		NACA4P
		LUC7L2
		TNXA
		PDXK
		PLPBP
		PYCR3
		PKM
		CRYZ
		GDI1
		GDI2
		RACGAP1
		RDX
		RFTN1
		REPS1
		RANGAP1
		RANBP3
		RANBP9
		RANBP1
		G3BP1
		G3BP2
		IQGAP1
		RSU1
		RAC1
		RAC3
		RAB10
		RAB11A
		RAB11B
		RAB13
		RAB14
		RAB18
		RAB1A
		RAB1B
		RAB21
		RAB22A
		RAB23
		RAB2B
		RAB31
		RAB35
		RAB3C
		RAB4A
		RAB5A
		RAB5B
		RAB5C
		RAB6A
		RAB6B
		RAB7A
		RAB8A
		RALA
		RALB
		RAP1A
		RAP1B
		RAP2A
		RAP2B
		RAP2C
		RRAS
		RRAS2
		RACK1
		PTPRA
		PTPRF
		PTPRZ1
		RCC1
		RMDN3
		UPF1
		ATP6AP2
		RFC3
		RFC4
		RPA2
		RPA1
		RTN4
		RBBP5
		SCPEP1
		ARHGDIA
		RHOB
		RHOC
		RHOG
		RRM1
		PRPS1
		PRPS2
		LAS1L
		NSUN2
		PAF1
		LEO1
		RTF1
		RBM39
		RTCB
		RUVBL1
		RUVBL2
		AHCYL1
		MAT2A
		SAFB
		SCAMP3
		SEPTIN2
		SEPTIN9
		SHMT1
		PRSS23
		HTRA1
		SRSF1
		SRSF2
		SRSF5
		SRSF6
		SRSF7
		PAK2
		PPP2R2A
		PPP2R1A
		PPP2CA
		PPP4C
		PPP5C
		PPP6C
		PPP6R3
		PPP1CA
		PPP1CB
		PPP1CC
		STRAP
		SERPINH1
		SRRT
		SMYD5
		ESD
		NANS
		SRP14
		STAT1
		SSBP1
		SLIT2
		SGTA
		SNRPE
		SNRPD1
		SNRPD2
		SNRPD3
		SNRPB
		SUMO1
		SVIP
		MTAP
		ATP1A1
		ATP1B1
		ATP1B3
		SLC38A1
		SLC12A2
		SORD
		SRI
		SORT1
		SNX18
		SNX2
		SNX3
		SNX6
		SPARCL1
		SRM
		DDX39B
		SF3A1
		SF3A2
		SF3A3
		SF3B3
		SF3B4
		SF3B6
		RBM17
		U2AF2
		SART3
		STC2
		SND1
		STMN1
		SLK
		STIP1
		SULT1A1
		UBA2
		UBE2I
		SUSD5
		SRPX
		SRPX2
		SMARCC2
		SMARCA5
		SMARCB1
		VAT1
		YKT6
		SYNGR1
		SYNGR2
		SYPL1
		SNAP23
		SNAP29
		SDC2
		SDC4
		STX12
		STX2
		STX3
		STX4
		STX7
		SDCBP
		TLN1
		TCP1
		CCT2
		CCT4
		CCT5
		CCT7
		CCT3
		CCT8
		CCT6A
		TENM3
		SPOCK1
		SPOCK2
		SPOCK3
		CLEC3B
		TSPAN6
		TSPAN9
		TXNDC9
		TXN
		THOC5
		THBS1
		THBS4
		TLL2
		TMEFF1
		TOR1B
		TP53BP1
		[Master Protein] TPT1-like protein OS=Homo sapiens OX=9606
		TRAPPC3
		TALDO1
		SUPT5H
		GTF2A1
		GTF2A2
		TRIM28
		PURA
		PURB
		TFRC
		TGFBR3
		TGFBI
		RHOA
		TAGLN2
		VCP
		TKT
		EIF2B5
		EIF2B3
		SSR1
		TMED10
		TMED9
		MIA3
		TNPO1
		GART
		TPP2
		TPM4
		WARS
		TUBAL3
		TUBA1A
		TUBA1C
		TUBA4A
		TUBB
		TUBB1
		TUBB2A
		TUBB2B
		TUBB3
		TUBB4A
		TUBB4B
		TUBB6
		TUBG1
		TBCB
		TBCA
		TSG101
		CSK
		LYN
		YES1
		YARS
		SNRPA
		SNRPA1
		SNRPB2
		U2SURP
		PRPF31
		SNRNP200
		SNRNP40
		USP14
		USP15
		USP5
		UCHL1
		UBTD1
		UBTD2
		OTUB1
		UBA52
		UBE2E1
		UBE2H
		UBE2K
		UBE2L3
		UBE2N
		UBE2V1
		UBE2V2
		UBA1
		ATG3
		UBXN7
		UXS1
		ULBP2
		KIAA1522
		C12orf10
		KIAA1549
		UCK2
		UROD
		RAD23B
		VPS28
		VPS29
		VPS35
		VPS37B
		VPS4A
		VPS4B
		VTA1
		VARS
		VTI1B
		VAMP3
		VAMP7
		NSF
		SEC22B
		LMAN2
		VIM
		VCL
		GC
		VTN
		VDAC1
		CACNA2D1
		CACNA2D2
		VWA1
		ATP6V1A
		ATP6V1B2
		ATP6V0D1
		ATP6V1G1
		ATP6AP1
		WASH2P
		WDR1
		WDR26
		WDR43
		WDR5
		WDR61
		WDR82
		WDR91
		WASF2
		WBP2
		XPNPEP1
		XRCC5
		XRCC6
		XYLT1
		XYLT2
		YBX1
		ZC3H13
		ZC3H18
		SLC39A10
		AZGP1

## Sheet: HEK_DG and Chitosan
	Common_[HEK_DG] and [HEK_Chitosan]:
	YWHAB
	YWHAE			Unique_[HEK_Chitosan]:
	YWHAH			UBE2O
	YWHAG			HSPE1		Unique_[HEK_DG]:
	YWHAQ			EFTUD2		SFN
	YWHAZ			PSMD1		PSMD6
	CNP			PSMD13		DNPH1
	PSMD11			PSMD14		ACTG2
	PSMD2			PSMD7		ARPC2
	RPS11			PSMD8		ARPC4
	RPS18			PSMC6		ANO6
	RPS2			PSMC1		RARS
	RPS3			PSMC3		GOT1
	RPSA			PSMC4		BAG5
	SLC3A2			PSMC2		BLVRA
	HSPD1			PSMC5		CALML5
	RPLP0			MPST		CTNNB1
	RPL10A			RPS12		CTNND1
	PGD			RPS15A		SLC7A2
	PGLS			RPS16		CD97
	ACAT2			RPS17		TMEM30A
	ACTB			RPS20		CHMP2A
	ACTG1			RPS21		CHMP2B
	APRT			RPS23		CHMP4C
	AHCY			RPS25		CHMP6
	CAP1			RPS26		SLC44A1
	ADGRL2			RPS27		SLC44A2
	ARF3			RPS3A		CLDND1
	ARF4			RPS4X		CLDN6
	ARF5			RPS5		CYFIP1
	ARF6			RPS6		DUSP14
	AKAP12			RPS7		EHD1
	AKR1B1			RPS8		EPHB2
	AHSG			ALDH9A1		FLVCR1
	A2M			PRKAG1		FERMT2
	ACTN4			RPLP1		FLOT1
	ENO1			RPLP2		FLOT2
	NAPA			RPL11		ALDOC
	ANXA1			RPL12		GRK6
	ANXA11			RPL13		GJA1
	ANXA2			RPL14		GJC1
	ANXA4			RPL15		GSS
	ANXA5			RPL17		GNAQ
	ANXA6			RPL18		GNA11
	ANXA7			RPL18A		HGS
	SERPINC1			RPL22		SLC7A1
	ARRDC1			RPL23		H1-4
	EPB41L2			RPL24		HIST2H2BF
	BSG			RPL26		GPM6B
	ATIC			RPL27		IST1
	BASP1			RPL28		KRT32
	BROX			RPL30		KRT33A
	KCTD12			RPL32		KRT34
	MTHFD1			RPL34		KRT35
	CDH2			RPL35A		KRT36
	CIB1			RPL5		KRT38
	CAB39			RPL7		KRT19
	CALM3			RPL7A		KRT27
	CNN3			RPL8		KRT82
	PRKAR2A			RPL9		KRT84
	CBR1			ADAMTS3		KRT85
	CASP14			ABI2		KRT86
	CTNNA1			SMPDL3B		KRT76
	CTSD			ANP32A		KRT3
	M6PR			ANP32B		KRT72
	CD109			ANP32D		KRT75
	CD151			ANP32E		LRRC15
	CD276			ACTA1		LN
	CD59			ACTL6A		LSR
	CD63			ACTR2		SELENBP1
	CD81			ARPC1A		SLC16A10
	CD9			ARPC3		MYADM
	CD99L2			ACTR3		NCKAP1
	CDC42			SUB1		SLC1A4
	MCAM			AHSA1		GIPC1
	CEP55			LYPLA1		PKP1
	CHMP4A			ADK		LMNA
	CHMP4B			AK1		PSEN1
	CLIC1			ADSS2		PACSIN3
	CLIC4			APMAP		PTP4A1
	CLTC			SLC25A6		NPEPSL1
	CLU			ARL15		RAB12
	F5			ARL2		RAB34
	CFL1			ARL8B		RAB3D
	CFL2			NUDT5		RAB8B
	C3			AKR7A2		SLC19A1
	CD55			ACAN		RTN3
	CNTN1			AARS		SCAMP1
	COPS4			AARSD1		SCAMP4
	CPNE3			ADH5		ALB
	CXADR			AKR1A1		SLC2A1
	CKB			ST8SIA2		SNX5
	CTPS1			ALDH7A1		STXBP1
	CAND1			ACTR1A		STXBP2
	CDK1			AFP		STXBP3
	DYNC1I2			GLA		TSPAN14
	LAP3			INA		TARS1
	ACOT7			PPAT		TPT1
	PHGDH			AIMP1		TSN
	DCD			AIMP2		TMED2
	DSG1			APP		TUBA1B
	DSG2			APLP2		PTPN11
	DSP			ANAPC10		MYO1D
	DRG1			ANAPC7		VPS26A
	DIP2B			AAMP		VPS25
	ADAM10			ACE		VANGL1
	DLG3			ANTXR2		SLC39A14
	DNAJA2			AP1M1
	DCTN2			AP2S1
	ENPP1			AP3B1
	EDIL3			AP3M1
	EHD4			AP3S1
	EEF1A1			APOA1
	EEF1D			APOB
	EEF1G			APOC1
	EEF2			APOE
	SH3GL1			APOM
	HSPA5			ACIN1
	HSP90B1			ASS1
	EPHA7			DARS
	SLC29A1			ATP5F1A
	STOM			ATP5F1B
	EIF4A1			ABCE1
	EIF4A3			ABCF1
	ETF1			ACLY
	EIF2S1			DHX9
	EIF3F			DDX1
	EIF3I			DDX19B
	EIF3L			DDX3X
	EZR			BAG2
	CAPZA1			BANF1
	CAPZA2			HSPG2
	FSCN1			BZW1
	FASN			BCAP31
	FABP5			ENO3
	FN1			HEXB
	ALDOA			EPRS
	LGALS3BP			BGN
	ENO2			BOD1L1
	GGH			BPGM
	GGCT			BLMH
	GPI			BOLA2
	GSTO1			BMP1
	GAPDH			BAIAP2
	GPC6			BCCIP
	GLIPR2			BRD2
	GOLGA7			C1QL1
	HRAS			CAD
	RAN			CAMK2D
	RHEB			CACYBP
	SAR1A			CANX
	GNAI3			CALR
	GNAI1			CLSTN1
	GNAI2			PRKAR1A
	GNG12			NTPCR
	GNB1			CLIP1
	GNB2			CAPRIN1
	GNAS			CHST3
	GNA13			CPD
	GNB4			CPE
	HSPA1B			CRTAP
	HSPA4			CSNK2A1
	HSPA6			CSNK2B
	HSPA8			IGF2R
	HSPH1			CNRIP1
	HSP90AA1			ALCAM
	HSP90AB1			CD2AP
	HSPA2			CD82
	HEBP1			CADM1
	HBA1			CCAR2
	HIST2H2AC			CCAR1
	HIST2H2BE			CDC123
	H3-3A			TP53
	H4C1			CEP290
	HLA-A			CERT
	HLA-G			CHMP1A
	HLA-B			CHMP5
	HLA-C			CSPG4
	HRNR			CBX5
	ST13			CHD4
	CDC37			SPAG9
	HMGCS1			NUDT21
	HPRT1			CLUH
	IGSF3			ST8SIA4
	IGSF8			COTL1
	KPNA2			F10
	KPNB1			COPA
	PTK7			COPB2
	PPA1			ARCN1
	INPP5A			COPZ1
	IRS4			COCH
	ITGA1			CSDE1
	ITGA2			COL2A1
	ITGA3			COL9A1
	ITGA4			COL5A1
	ITGA5			COL12A1
	ITGA6			COL14A1
	ITGA7			COL18A1
	ITGAV			COL4A2
	ITGB1			COL4A5
	ITIH2			CCBE1
	EPB41L3			C1QTNF3
	BTN2A1			C4A
	CAPZB			C1QBP
	NCAM1			C9
	TPI1			GPS1
	TPM3			COPS2
	KRAS			COPS3
	NECTIN2			COPS5
	GNAO1			COPS6
	JUP			COPS7A
	F11R			COPS7B
	JAM3			COPS8
	KRT10			CPNE1
	KRT13			CPNE8
	KRT14			H2AFY
	KRT16			H2AFY2
	KRT17			CTPS2
	KRT9			CLEC11A
	KRT1			CDK11A
	KRT2			CDK18
	KRT4			CDK2
	KRT5			CDK4
	KRT6A			CDK5
	KRT6B			CSRP2
	KRT73			CHORDC1
	MFGE8			CYSTM1
	GLO1			UQCRC1
	SLC7A5			MT-CO2
	LRRC57			DYNC1H1
	CD47			DYNC1LI1
	LDHA			SPECC1L
	LDHB			MOXD1
	LAMP1			DCAF1
	MDH1			DDT
	MARCKSL1			DCK
	MBLAC2			DNASE1L1
	MAPK1			DSTN
	BUB3			DHFR
	MAD2L1			QDPR
	MOB1B			DPYSL2
	MSN			DPYSL3
	SLC16A1			ADAM9
	PAICS			DLG1
	MVB12A			DNMT1
	MPZL1			DDB1
	MARCKS			MSH2
	SLC9A3R1			XRCC1
	UBE2M			MCM2
	AHNAK			MCM3
	NCS1			MCM4
	GPM6A			MCM6
	NRP1			MCM7
	NPTN			TOP1
	SLC1A5			TOP2A
	NCSTN			APEX1
	NUDC			PRKDC
	NME1			POLR1A
	OCLN			POLR2C
	PEF1			POLR1C
	PPIA			POLR1D
	FKBP4			POLR2E
	PRDX1			POLR2H
	PRDX2			DNAJA1
	PRDX6			DNAJB6
	PEBP1			DNAJC5
	PITPNB			DNAJC7
	PGM1			DDOST
	PGK1			STAU1
	PGAM1			DRAP1
	PLSCR1			DBN1
	ATP2B1			MAP2K1
	PLS3			MAP2K2
	PLXNB2			DCTN1
	PVR			DCTN3
	PCBP2			DCTN5
	POTEE			DNM1
	PZP			DYNLL1
	PDCD6IP			DAG1
	PDCD10			RANBP2
	PDCD6			ARIH1
	PA2G4			STUB1
	PTGFRN			HUWE1
	PSMA1			RBX1
	PSMA3			UBR5
	PSMA4			EEF1A2
	PSMA6			EEF1B2
	PSMA7			ELOC
	PSMB2			EMILIN2
	PSMB5			EMILIN3
	PSMB6			ECE1
	EPB41			EDC4
	PRMT5			EPHA2
	BRK1			EFNB1
	FAM49B			EGFR
	PACSIN2			EPS15
	LIN7A			ESF1
	LIN7C			EIF4A2
	NDRG1			GSPT1
	NDRG2			EEF1E1
	SHISA2			EIF1AX
	TTYH3			EIF2S3
	PTP4A2			EIF3A
	RP2			EIF3B
	PARK7			EIF3CL
	PCMT1			EIF3D
	SRC			EIF3E
	PNP			EIF3G
	PKM			EIF3H
	GDI1			EIF3K
	GDI2			EIF3M
	RDX			EIF4G1
	IQGAP1			EIF4E
	RAC1			EIF5
	RAC3			EIF5A
	RAB10			EIF5B
	RAB11A			EIF6
	RAB13			EXOSC4
	RAB14			SULF2
	RAB18			SUPT16H
	RAB1A			SSRP1
	RAB1B			FERMT3
	RAB21			FTH1
	RAB22A			FTL
	RAB23			FMOD
	RAB2B			FNDC1
	RAB31			FBLN1
	RAB35			FLNA
	RAB4A			FLNB
	RAB5A			FKBP15
	RAB5B			FREM2
	RAB5C			GALK1
	RAB6A			LGALSL
	RAB7A			GABARAPL2
	RAB8A			NAPG
	RALA			TSTA3
	RALB			GSN
	RAP1A			USO1
	RAP1B			GPHN
	RAP2A			RABGGTB
	RAP2B			GNPNAT1
	RAP2C			GNPDA1
	RRAS			G6PD
	RRAS2			GID8
	RACK1			PRKCSH
	PTPRA			GRWD1
	PTPRF			QARS
	ARHGDIA			GLRX3
	RHOB			GSR
	RHOG			GSTM2
	PRPS1			GSTM3
	RUVBL1			GSTP1
	RUVBL2			GAPDHS
	MAT2A			PGP
	SCARB1			GARS1
	SCAMP3			PYGL
	SEPTIN2			GLOD4
	PPP2R1A			GPC1
	PPP1CC			GPC2
	STRAP			GPC3
	SLIT2			GPC4
	ATP1A1			GOLIM4
	ATP1B1			GAS1
	ATP1B3			GRB2
	SLC38A1			NRAS
	SLC12A2			GAPVD1
	SRI			GNG5
	STMN1			GNL1
	STIP1			NAF1
	VAT1			HSPA4L
	YKT6			HS3ST3A1
	SYNGR2			SERPIND1
	SNAP23			HGFAC
	SNAP29			HNRNPA1L2
	STX12			HNRNPH1
	STX2			HNRNPK
	STX4			HNRNPM
	STX7			SYNCRIP
	SDCBP			HNRNPR
	TCP1			HNRNPU
	CCT2			HNRNPUL2
	CCT4			HNRNPC
	CCT5			SLC31A1
	CCT7			HMGB1
	CCT3			HINT1
	CCT8			HINT3
	CCT6A			HAT1
	TENM3			HDAC1
	TSPAN6			HDAC2
	TSPAN9			HDAC3
	TXN			H1-2
	TALDO1			HIST2H2AB
	TFRC			HIST3H2A
	RHOA			H2AFV
	TAGLN2			H2BC12
	TKT			RBBP4
	TMED10			RBBP7
	TMED9			HTATSF1
	TUBB			HAPLN1
	TUBB2A			HAPLN3
	TUBB4B			HABP2
	TUBB6			HYOU1
	TSG101			IGSF10
	CSK			IGSF22
	YES1			KPNA3
	YARS			IPO4
	OTUB1			IPO5
	UBA52			IPO7
	UBA1			IMPDH2
	VPS28			INSR
	VPS37B			IGF1R
	VPS4A			IGF2BP1
	VPS4B			ITGB5
	VTA1			ITIH3
	VAMP3			ITIH4
	LMAN2			ILF2
	VIM			ILF3
	VCL			IFT27
	CACNA2D1			IDH1
	ATP6V1A			NID2
	ATP6V0D1			DDX17
	WDR1			SET
	AZGP1			SERPINE2
				NME2
				SDK2
				TCOF1
				TNC
				AGRN
				CD46
				VCAN
				IDI1
				KRT20
				KRT77
				KRT78
				KRT80
				KHDRBS1
				KLC1
				KIF5B
				LAMA1
				LAMA4
				LAMA5
				LAMB1
				LAMB2
				LAMC1
				LRRC1
				LARS
				LNPEP
				LRBA
				LPL
				ACSL4
				ACP1
				SSB
				KDM1A
				GBA
				SCARB2
				LYZ
				LOXL2
				LOXL3
				CSF1
				MIF
				MPP6
				MDH2
				MXRA5
				MED11
				MED20
				MED4
				MAGED2
				PGRMC1
				MBTPS1
				MTA2
				MARS
				MBD3
				WDR77
				CLNS1A
				MRI1
				MFAP4
				MAP1B
				MAPRE1
				MAPRE2
				MDK
				OGN
				MITD1
				MAPK3
				MRTO4
				MEAK7
				MVB12B
				MYL6
				MYL12B
				MYH9
				DDAH1
				DDAH2
				NAXE
				SIRT1
				NAA10
				NAA15
				NAA50
				NRDC
				NACA
				UBA3
				NRXN1
				NRXN3
				NCAN
				NEFM
				NOTCH2
				NRP2
				SERPINI1
				GANAB
				NID1
				NONO
				NLE1
				NTMT1
				NASP
				NRBP1
				NOLC1
				DDX21
				NCL
				NPM1
				NPM3
				NAP1L1
				NAP1L4
				OLA1
				PAXIP1
				PTX3
				PM20D2
				PAM
				PPIB
				PPID
				FKBP1A
				FKBP3
				PIN1
				PWP1
				POSTN
				PRDX4
				PRDX5
				FARSA
				LCAT
				PIP4K2B
				PIP4K2C
				PITPNA
				PGK2
				PLSCR3
				PMVK
				PRPSAP2
				PFAS
				PSAT1
				SERPINF1
				EGFLAM
				FUCA2
				PLG
				PAFAH1B1
				PAFAH1B3
				PODXL
				PODXL2
				PARP1
				PCBP1
				PABPC1
				PABPC4
				PRPF19
				PRPF8
				DHX15
				WTAP
				FTSJ3
				NOP2
				DDX47
				CPXM1
				CPVL
				PCOLCE2
				PLOD1
				PFN1
				PFN2
				PDCD5
				PHB
				PHB2
				PIP
				PCNA
				PELP1
				LRP1
				P3H1
				PCSK5
				PCSK6
				PTGES3
				PSME1
				PSME3
				PSMA2
				PSMA5
				PSMB1
				PSMB3
				PSMB4
				PSMB7
				PRMT1
				DEK
				PDIA3
				PDIA4
				PDIA6
				P4HB
				DR1
				MAGOHB
				NDNF
				NDRG3
				NIBAN2
				OS9
				PPP1R7
				PPM1G
				RCC2
				S100A8
				SCRIB
				SEC13
				TFG
				YPEL5
				F2
				PTMA
				PCDH7
				NPEPPS
				HIST2H2BC
				NACA4P
				LUC7L2
				TNXA
				PDXK
				PLPBP
				PYCR3
				CRYZ
				RACGAP1
				RFTN1
				REPS1
				RANGAP1
				RANBP3
				RANBP9
				RANBP1
				G3BP1
				G3BP2
				RSU1
				RAB11B
				RAB3C
				RAB6B
				PTPRZ1
				RCC1
				RMDN3
				UPF1
				ATP6AP2
				RFC3
				RFC4
				RPA2
				RPA1
				RTN4
				RBBP5
				SCPEP1
				RHOC
				RRM1
				PRPS2
				LAS1L
				NSUN2
				PAF1
				LEO1
				RTF1
				RBM39
				RTCB
				AHCYL1
				SAFB
				SEPTIN9
				SHMT1
				PRSS23
				HTRA1
				SRSF1
				SRSF2
				SRSF5
				SRSF6
				SRSF7
				PAK2
				PPP2R2A
				PPP2CA
				PPP4C
				PPP5C
				PPP6C
				PPP6R3
				PPP1CA
				PPP1CB
				SERPINH1
				SRRT
				SMYD5
				ESD
				NANS
				SRP14
				STAT1
				SSBP1
				SGTA
				SNRPE
				SNRPD1
				SNRPD2
				SNRPD3
				SNRPB
				SUMO1
				SVIP
				MTAP
				SORD
				SORT1
				SNX18
				SNX2
				SNX3
				SNX6
				SPARCL1
				SRM
				DDX39B
				SF3A1
				SF3A2
				SF3A3
				SF3B3
				SF3B4
				SF3B6
				RBM17
				U2AF2
				SART3
				STC2
				SND1
				SLK
				SULT1A1
				UBA2
				UBE2I
				SUSD5
				SRPX
				SRPX2
				SMARCC2
				SMARCA5
				SMARCB1
				SYNGR1
				SYPL1
				SDC2
				SDC4
				STX3
				TLN1
				SPOCK1
				SPOCK2
				SPOCK3
				CLEC3B
				TXNDC9
				THOC5
				THBS1
				THBS4
				TLL2
				TMEFF1
				TOR1B
				TP53BP1
				[Master Protein] TPT1-like protein OS=Homo sapiens OX=9606
				TRAPPC3
				SUPT5H
				GTF2A1
				GTF2A2
				TRIM28
				PURA
				PURB
				TGFBR3
				TGFBI
				VCP
				EIF2B5
				EIF2B3
				SSR1
				MIA3
				TNPO1
				GART
				TPP2
				TPM4
				WARS
				TUBAL3
				TUBA1A
				TUBA1C
				TUBA4A
				TUBB1
				TUBB2B
				TUBB3
				TUBB4A
				TUBG1
				TBCB
				TBCA
				LYN
				SNRPA
				SNRPA1
				SNRPB2
				U2SURP
				PRPF31
				SNRNP200
				SNRNP40
				USP14
				USP15
				USP5
				UCHL1
				UBTD1
				UBTD2
				UBE2E1
				UBE2H
				UBE2K
				UBE2L3
				UBE2N
				UBE2V1
				UBE2V2
				ATG3
				UBXN7
				UXS1
				ULBP2
				KIAA1522
				C12orf10
				KIAA1549
				UCK2
				UROD
				RAD23B
				VPS29
				VPS35
				VARS
				VTI1B
				VAMP7
				NSF
				SEC22B
				GC
				VTN
				VDAC1
				CACNA2D2
				VWA1
				ATP6V1B2
				ATP6V1G1
				ATP6AP1
				WASH2P
				WDR26
				WDR43
				WDR5
				WDR61
				WDR82
				WDR91
				WASF2
				WBP2
				XPNPEP1
				XRCC5
				XRCC6
				XYLT1
				XYLT2
				YBX1
				ZC3H13
				ZC3H18
				SLC39A10
